# Supplementary material for: Comparative Analysis of Carbohydrate Active Enzymes in the Flammulina velutipes var. lupinicola Genome
Source: Microorganisms. 2020 Dec 23;9(1):20. doi: 10.3390/microorganisms9010020 (PMC7822412; doi:10.3390/microorganisms9010020)
Supplement: Supplementary file 1 [file microorganisms-09-00020-s001.zip]

Archive with 1 entries (1 files):
- microorganisms-1015528-supplementary.xlsx
