# Supplementary material for: Comparative Analysis of Carbohydrate Active Enzymes in the Flammulina velutipes var. lupinicola Genome
Source: Microorganisms. 2020 Dec 23;9(1):20. doi: 10.3390/microorganisms9010020 (PMC7822412; doi:10.3390/microorganisms9010020)
Supplement: Supplementary file 1 [file microorganisms-09-00020-s001.zip › microorganisms-1015528-supplementary.xlsx]

## Sheet: Table S1
Table S1. Gene prediction and annotation of Flammulina velutipes var. lupinicola
Funannotate Gene prediction					BLASTP search (NCBI NR)													Funnannotate Gene annotations
gene ID	start	end	strand		Accession	Percent identity	Alignment length	Number of mismatches	Number of gap opens.	Start position in query	End position in query	Start position in subject	End position in subject	E-value	Bit score	description		Uniprot	BUSCO	PFAM	Protease	Translation
g1	100	882	+		KIY70449.1	68.1	210	62	2	1	210	154	358	8.6e-60	240.4	hypothetical protein CYLTODRAFT_442010 [Cylindrobasidium torrendii FP15055 ss-10]		hypothetical protein				MAPAGATIANTTLEETDSSITYSGTWDNNQSGNFSGGGTTYTNADLASFTFDFQASAIYLFGDKKNDHREYNVYLDDGPAQTYNATSGCGGAFGQTCEQQQPTIEYFASNLDDSTHTLKVENLAGVNQSFFDFDYIVLTVPSEFGSRNLSETGSSSSGDNPTPSSTGGGSPSSSQNGGADANTDAALSLSMVNPFLFLFFLALYFAKPRL
g2	1547	2268	+		BAA13612.1	42.8	138	62	4	1	132	1	127	1.2e-09	73.6	FVFD16 [Flammulina velutipes]		hypothetical protein				MFFSRVALVALSVFGMVQAMPTPSPTAKNVAISRATNDTSVDGTDAIMSVLTTLKGQTDTILPQIVKRTDENVDPLFDELIAALTAAQESLANIDAQGVIASTDNLNEVGAVVADTIKGISATLDASSVSVSLIGTIALLLFNLLVALNVLLPGILIVIIALLGGIVGIVITLLLTLLGILIL
g3	2649	4049	+		KIY68038.1	26.1	356	224	13	30	357	45	389	3.9e-12	83.2	hypothetical protein CYLTODRAFT_453912 [Cylindrobasidium torrendii FP15055 ss-10]		hypothetical protein		PF12937		MGNSFTAETISGLESKITKLDADLDHTIPIKSLPNEILAEIFVQALHSLHPPSPDLDNPTFGDISLAPVRQMRGCILRVCWRWRRTSISEPRLWQVVKLTIGSPSLQVDAEAWKHIQERIAWAGSLKIHLVVYHMKSSASVNDDRAFKLFCGVLPRLLSLHVSLERGLVAAPIQLDDPPVMYSNLKQICVEASTYPETRGWCENLLSNTPEVVCLALPSPENMSFSPNVLSNLRFLSLGRAEPDDVVAVLECASRLLSLHVEHCDGIPSSGRTRIIQSQLSRLHIYEGELASFLPRLTLPALRHLTFRTERRWPTYVIHFFERSQCKLVTLEAQAEDAHIFSSISRIMETQETLTTLRFSPQDSYDTSAVPDAFISCLSKLPRLAVCHFIIESSQIHTL…
g4	6641	8146	-		PWW72996.1	51.6	531	163	11	28	501	34	527	1.1e-129	473.8	hypothetical protein C7212DRAFT_354227 [Tuber magnatum]		hypothetical protein				MNLFHQQSKRFNFYSFILATSTNHSIPVAPNNPYNLNPTFFDACLNARYMDQIELYKEPLAHSPSARSRLSTLYGTPSRGACIYKTGPPWPKPEPSQETYSLHREMRPIHGHPISSAWRGILKDTQKYLDALSVPFTSLMGFGFANEKTPAPFCRLLFMIGVPPDSLDFPAAKTAADYVQRTILTQAGFPDIEVAVREWTVSLSGGGPKLPTLDVLLDPVAEFRHPFASTLGLSIAQSDTPDVEGTVALYLRHNDNILAITTAHVARPTPLNASLPEKIIALGPKAHNAATTSIMSQINTLHSKYDSSQDSIHKLGLMQGRDITDALERINAEMKEAKQDIGLLDKLHSEVTKLTSNPIQRHIGFVLYVDPTLDWAAIQLSSDAFDWAEFQGNKVFIGG…
g5	8523	8870	-															hypothetical protein				MAVERFTEPIPVLVSERRTEDRLGMGSIQISESNTKQDEMLWYPNVLSIGLATPSVIREHRCWERIAQIYELASTGVSPNFRPQNPQWQSSSSLFDDFAENPA
g6	11138	11362	-															hypothetical protein				MYSRKNVAGKLSLSQNTRKLSQVNLKGGANDSIISDRTPDLAFVQPSTEIRILRIPIDGLMHLPKMPHSEHLPV
g7	13575	15546	+															hypothetical protein				MPNPSLSDIPSETAISRNASPATQQPSSMSDQSPNDLEQTKTRLEVYRHEMNLAKFAEGRLRSQRDQYKALRNKALQVKSLLEKQLAAMTAALQEQRKEDSEARANIVVEAEGLRESLFATESDRDSYLQSLKASRAEAEAIRQSWAREKGLLDKVSLTLKHDLEASREETSGLRRSLADEDRERRDALERIQSELDGVRRERETLVHSSADELAASRKERETSEALLKVQQDSKDNVAALRTSLGKEKAGHKKTRKSITDAIDAKALLEEELKVSLVNADEQKEAVDKLQRELTSVREEHAAALACLTEHLDLAHTQSEGISSYAHNIFQANLEASKALEAAQQDMEGREENHAITIALLRTSLAKEREWRKKFEDVEEDTQETWEGSAAAEQPLGTQ…
g8	17015	18128	+															hypothetical protein				MPLPTKKILSKAPPIATGRRKVAPMFVTFCTMSANYLSPPSEGNQQPSPRDSVKSRPTLAARLAPIGRSHPPPKAGEPNERTMKQEPVSAATKVPIKRLQPSSIPKNAIPLLPSSSTTTSPSSTPYLANKIPACAIAGPSSNTISPLIKYARTPASPTLSNRPISLPTPASPPHISRRIDDRRQHDKMEARMSVYYEEMKKAKTTEARLRFERDGAHVRRRKAEKEKGELEVQLAGMVSLEEKNKLVAQIEELTQLRETFDVELEASRSEAESLRVSSNGLQEQYRQGGDKLAESMRARGDLEVQLQASQDALVGEREQLK
g9	18153	18467	+															hypothetical protein				METNWCLNAKLHASEAEVDRLEEALKEQRIEGALQLAMNEVLSEELKGIDALRATMVSVKRRAEIAKRRLVLLESEGLVALGKRVRTESESDTIHSAKRRPTVA
g10	18608	20210	-															hypothetical protein				MKQLTIYSMYDIPRPMKPLIDHEQQYMRSNVPKTYQEATINHLDTQSAKPENPSRKTTSPYWISMPAYPPTQEPEPRQLTDRKPQALLPAAERTIPASTEAPSTSSPQSDVFVPSNQAHRSETPHSPTITPSVPPAPLRHPESPDELKIRMDVYCTEMDKAKFAEGRLPLEAQLASLEEQRKIDQERCTSLQESLHASQQEASTLHQSWIDEKEERNETDLELAAAKEAHKLAEARYRKTSSRPREANAELKTSGKEEINLRLSLSLANEEAEALRNELAGVRQEKETLVQGLTEQLCGSCDEVSVLRMQLDNARNQEKEAADECERLKAKLEGMNKRFQKALSVEVTGLRASLKTAGEKLVDALATNQALDMEVKRLDASEKQAVEGARSVRDELRAS…
g11	22536	23752	+		KIY73532.1	51.2	381	184	2	3	382	2	381	1.9e-108	402.9	hypothetical protein CYLTODRAFT_365583 [Cylindrobasidium torrendii FP15055 ss-10]		hypothetical protein				MSLQSLPNELWLEIFHWAIFSPSNAYTSIYHPFCDSYGKSDDISNLKMKSTLVLICRLWYDLAIGMLYKDLSIRQGPCQTGLRKALQNMERNNGRMVRRVVLPYDSTVTDHGAQLSGSIEILKLCRDLEVLIRPRTYQYAMRTLTFDFDAETMTFPSLKRLEWWHNNEAERSGGINSLAAVLDNAPNLEYLFIGGAVGMHSTMLKSDILDLPRLKTLRLFSVSGILLHQICSRMSFPALSHVVIDSVVNQGDMQHFWQTRASEIKTVEFGKHMRFMMGDEVTQCLELSPSVQDVNYYLFFTSPPRFTGVHHSVYTIGLNSAINLALTEEATWEHIEKQFSFLLGPSLPSLRHVKLYGDWAKFVNEERFLPYRNGLFNRRCTIMHQPS
g12	24166	24579	+		XP_001833161.2	67.5	114	36	1	1	114	61	173	3.3e-37	164.5	diadenosine 5',5'''-P1,P4-tetraphosphate asymmetrical hydrolase [Coprinopsis cinerea okayama7#130]		hypothetical protein				MRSVQHVGRVVERVYGGDGLTIACQDGKAAGQSIPHVHFHLMPRKLKGDRFEENNDEIYPELERIEKHLAEDLHQIREDLVEPLHVDADDDRPPRSVEEMMKEAEWLSTFFSQEGK
g13	27364	29066	+		SJL06068.1	62.7	563	172	18	1	534	1	554	4.4e-169	604.7	uncharacterized protein ARMOST_09404 [Armillaria ostoyae]		hypothetical protein		PF06687		MGFIRPATPGFICTLTATILLAVVSFCVPYITSVYFLEASISVGGTNGSIIFGTLGYCLKLSNGTTCSSPSVGYELDINSLVGNQLPIEIPNVAVKWITYALVLHIVALGLSAGSAVFGLLAHVREMSMTCCSTCVSGFAAVVAMIAFIFDLVLFFVAKARINSVGTASMGNAIWLTLAAWVLLFFSGCFYTMGRCCISKRKPRGKGEWHKDQELGRPDYADQMRLDAVKAEADRKTKEHQKEIGLKPLPEAQPLTARIEGDQVYFDQPYSDNSGPVPGDYGGRPSPSGGYVGGGYVPGAPGQCAMDDYYYPSQNAYPPQPRRQGSGHTTVPSTYAPSTYHAASDPQRGICPPSNQYLSAGAQNYADPYTAGFNHTSGGTTYHSAHSASPSGYSTYDPF…
g14	29246	30937	-		KIY73537.1	79.2	385	77	1	9	393	7	388	1.5e-177	632.5	Arginase/deacetylase [Cylindrobasidium torrendii FP15055 ss-10]		hypothetical protein		PF00491		MSLIGLSLLAFAVLSFSSQTITSDITLDDLRPELVLSSDIQDLTWLEKYGPQIDQPFSGPLSFSHLPYHRCLEEEDVSFDLAILGMPFDTGVTYRNGARFGPYAIRSGSRRQRESRGYTMAWGTNPYAQGLRIIDCGDVPVSPFDNALAVDQMEVAYSTLLKRPLPGSSEVANYPRIISLGGDHTIVLPILRALHKVHGPISVIHFDAHLDTWPAYAGTVTEQSRVTHGTFFYLAQEEGLMANNSIHGGIRCKLAGVEDLENDEKVGFYIISTDDIDDLGIPKIVRQVRERIGDSPVYLSIDIDVIDPGLAPATGTPEAGGWTTRELKRIIRGLSGLNFVGADLVEVSPSYDHAEITGIAAADLVHDFLSLFLTKEPPKPSHRAHTQKTQDEL
g15	31046	32024	+		KIY73538.1	46.6	262	100	9	2	250	4	238	3.4e-39	172.2	WD40 repeat-like protein [Cylindrobasidium torrendii FP15055 ss-10]		hypothetical protein				MDGRHSDNDQPPPTTNDSPSTSDNLGVTISPVTLSLLARLVQNSGNGGLALNSSQLLSLFSQIDAEDDDDDDVDADDDDDGDYHPAYQNLLVRQRSSVPPEPVDWRSAVTEPQEPGAGLLFSGEYGRIGPKARERAVNPSNNIAQTIARRSEGRGRRSLASREDLASSLVPNTDGTAVASYGSNIYTAQYSKDFRLYIFDSSMPRASMSDRIDSQMDPYIDTNMAVKRRIQGHPGRWTITDANLSPDNQR
g16	32157	33423	+		RDB29479.1	70.4	358	101	4	1	354	285	641	1.9e-139	505.8	LEC14B protein [Hypsizygus marmoreus]		hypothetical protein		PF00400		MTSTVDENPSQIPIPFADNGQGDDDGDDWTSGIYSCTFSADGNEIVAGGNGMIFVYDLLANRRSVRIRAHNDDVNSCCWADTASGNILVSASDDSFLKVWDRRSLGTSPKPSGVLMGHTEGITYVSAKGDGRYVISNGKDQTLRLWDLRKMRSSLEHETERKNYGIRGFDYRYPPYRKPKYDRHPLDCSVMTYHGHSVLRTLIRCHFSPAETTGGQYLYSGSADGKVHIWSLDGRVVQTLDRSKTLSLGFDPSAPEPVDRTQRKGVCVRDVSWHSQEPVMMSAGWDSGRGGSILARHEWKGLNKMQGNLKDWLQKRDIEALEGGHRVTHSQNRRSVGTYMPGAFTTDSDISSDEE
g17	33511	35970	-		KIY73540.1	72.2	648	151	2	2	635	5	637	6.2e-279	969.9	Metalloprotease [Cylindrobasidium torrendii FP15055 ss-10]		hypothetical protein		PF01433;PF09127	M01	MSDPTTQSNYIDIQSEHVSLTWDIDWEKKDGVAEIIFDTLDLALDAVEIAGTTVPYKLEEKHPVMGSALHIPLPEGLEAGSVISVTIKYSTTDGCMALQWLQKELRGKASLIYSANVKQSMLVLCCLFKVISFLAQYNAILTAIADTPSVKIKYTASVTSVLPVLLSAIRQSPPSDGPAHDGKIVGKDAVTYVYHQPVPIPSYLIAIASGNVVYRGFKVPPGRSWSSGLWAEPELIDAAFWEFSEDTCRYLAKEEDIVTSYRFGVYDLLVLPPSFPYGGMENACLTFLTPTLLAGDRSLVDVVAHELTHSYFGNGVTHAHATHFWLNEGWTTYMERVLLHFIHSPADRDFSFIIGAASLKDALELQSNNPKYQRLVIEFEKGEDPDEAYSTVPYEKGAN…
g18	36249	40645	+		PBK76922.1	63.8	1333	419	27	6	1302	6	1311	0	1536.5	hypothetical protein ARMSODRAFT_948777 [Armillaria solidipes]		hypothetical protein		PF02671;PF08295;PF16879		MADLLDPSLATQRPLRPISVANDMELDSRPGSSTQKVSSPPPTTTSSSPPAKATLSALTNSDEIVSTSTTSRSKVSTPRPQEHTPGQKSPDNGRPLNVTDALSYLDAVKVQFQDKPEVYNRFLDIMKDFKGQVIDTPGVIQRVSRLFHGNPILIQGFNTFLPVGYRIDISADPADPNTITVTTPQGTVTQSTNGIPTGFSQLVTPRPPSDIPGFGPNLAHPLPYPPGVPNVLPPLGPGNVSRSMTPQAFHSTPALQVFETFGAGYPPTNAAATLLNTLNNNKRHLEPQQADFTHAIQYLNKIKAKYSDSPNTYKQFLDILQTYQKEQKQHSNDPSVYTQVQVLFKDAPDLLAEFKDFLPEIGMMHSGGIPIIPHPITGTSGAPTSSWNVPPDASPEKPS…
g19	40890	42681	+		KIY73541.1	46.2	595	252	18	1	579	1	543	4e-99	372.5	hypothetical protein CYLTODRAFT_485390 [Cylindrobasidium torrendii FP15055 ss-10]		hypothetical protein				MFGRPGPSSGPSPRRPRSPRPSHSSSPAPSASLLSLLATVAASIPAVDGSAAPLLFLYPRYAPADEDLQQDDIPFAPALLSPLAGGSSGSSQPITRRRVPSKYEKDDNGKWRKAETYSLYGSTMCPACDKLEGSYQAADSAPTSSTSSPTETDVVGDILDTLPVGWKPHDREPKTTLIVTLSLVLAFVICFLIIGCLFWRKTIRRKYRHDIEMRSASPRQREGPDDDEEALTDRDVRRKQKIWAKATARWKAHARARQRRGRRSVQVTSTSRFARDPDAPNNDQAPTTDDDRLSDVSDLRSSSRASSRRSPSTTRATSGPLSEADASLQDFCPPAAVICVESSAQTELPNSPPAYHTARGQSSMPQISISTSNLETQRTILLNTPLGPLSPSYDGQPRP…
g20	43216	45747	+		KIY73543.1	71.1	691	186	3	1	691	1	677	2.4e-276	961.4	ARM repeat-containing protein [Cylindrobasidium torrendii FP15055 ss-10]		hypothetical protein				MGKSQKQRAMRRHNPMRVPDSHLPKGLASASSSSSKSEAILPIIQKMESADAAERKWACVAVSNLIQNDPSTRRLLQGKNIVGALISRLTDNEEEVVVEAMGSLRNLCIDGGYDICAEMYNKNILVPLKTFVPKISTTLEQYLQDPKMAPENAAKLVYEFAENVITTLWCLSETSSKALNVINGIQLVPFLMSFLASRDRLPLSPVISAGQCLYVLTDDNDPPINEVKADAEYLSCLLTIARTIYDVKSASGQIDQRRLTLGVLAAGVLKNISPTPLAVANAGTDIDRELISMLLPVLQGTSLSEASARVSDLIAQQASEQQIEKLSLKNTPQSDHRTPIELELDRIENQLRTAQLSLEILTGTCATLPDPDVSKHDDAGNGEEDDDMDEDATDEVENG…
g21	45915	47427	-		SJL06062.1	65.8	357	118	3	1	356	1	354	1.9e-131	479.2	related to 2-hydroxy-3-oxopropionate reductase [Armillaria ostoyae]		hypothetical protein		PF01488;PF03446;PF03807;PF14833		MADYLHSPGIATPLLPYSRPTTPGILPQLGFVGIGAMGLLMARNLAIKRKNKHGPPLLVWNRTPERSQKLLQEAGQEHIRVAQTLAQLATECDIIFTCLANDTAVKSAFQEMTVVIKDSSSSKHRIFVEMSTIYPSLAGELDELVSSLAHAHLVTCPVVGPPSIADKGQLVLIMSGDYRSKKEVAYILVPSVGRKVIDLGENLEKAPTYKLIANSMILGSLEILSEAYTLGEKSGIGADNVHRLVQEIFPASGLLSYSERMKTDNFDGSNGFAIDGGIKDASHIRRLTAEHNSPMPFIDVAHQHLITSRALHTALKSEGKDVVETLDWSGIVAGSRVAAGLDPFDSGKHVRVVRED
g22	47654	51574	+		KIY73545.1	57.4	1301	428	37	1	1242	1	1234	0	1191.4	hypothetical protein CYLTODRAFT_448871 [Cylindrobasidium torrendii FP15055 ss-10]		hypothetical protein		PF00069;PF07714		MAFAHPNKGTLIPGQMITVNKYTVQVDRYLSQGGFAHVYLVRTATPVYNTTHHVLKRIAVPDEKMLTEVKQEVDVMRLLKGHPNIVHLIDAASHRLPDGTYEVFILMEFCPGGGIIDMMNRRLRERLTEAEILTIFVDVCEGVAHMHNARPALLHRDLKVENILQSSPTSYKLCDFGSAARPSKVPANVDEIRSLEMDLNRHTTLQYRAPEMVDLYLRRPVDEKSDVWALGVLLYKLCYYTTPFEEHGPLAILNVLYKIPPYPVYSPHMNGLIGSMLREHGVHRPSVFELLDTVHRMRGTKSLFTYSLPPPVIAPSKLQSSHRPPASPNPLDSTISYRAAPQVAKMNFSPAPTPSPSKNAGMQARDKVLEAIAPMRRGRPSKPPYESDSGEQWLNDGFG…
g23	52870	55639	-		KIY73548.1	75	564	105	3	1	544	16	563	1.4e-234	822.4	MFS general substrate transporter [Cylindrobasidium torrendii FP15055 ss-10]		hypothetical protein				MGVNSPGVQRIEAISAAFTKWTRVCLFVSIFLVAYAYGLDGTIRYTYQTYATNGYATHSLLATINVLRSVIAAAAQPALAKLMDVFGRFEVLVASVLFYVVGTIIEASSTGVRSFSGGAVIYQIGYTAIMLLAEVLVGDTTSMRNRVLFSFIPALPFIINTWVSGDVTEAVLEATTWNWGIGMWAIIYFGNLHASFDGDIQLGFAKLATTLFWQLDVIGIILIIAIFSLILVPFTLAGSAKDQWKSADIIAMLVVGIVCIPVFVFWEGKAKYPLIPFHLLKDRGVWAALGIAMLLNTAWYMQGEYLFTVLIVAFGETIKSATRISSLYSFASVITGTILGFVVRYVRYLKPFIVFGISLFFVAFGLLIRYRGGNGSSSHSAVVGAQIVLGIAGGMFAYP…
g24	56248	57058	+		KIY73547.1	53.5	213	79	6	35	234	2	207	4.8e-35	158.3	hypothetical protein CYLTODRAFT_416925 [Cylindrobasidium torrendii FP15055 ss-10]		hypothetical protein				MLRPIRLVIFSKALLRRSSSFPPPPHTHKMSQDTETDNEFSDGGFSGFTEDDFQKIDELHKSNRVQQPLTRSASPSVDEFSDGGFEGLTEDDFVRLEASNASSSTHPLNSLPLVEVEYDLESLPKLKAPEKSPYQRFRKERNLGLSVTDLISLSWCEMKFEYGLYGQSWRKIEHRPASFKTKKGKNIVVKQEIAVNQDRVQKKGTTIHKALERELKPVEIIVKAKTKEERWGLR
g25	57292	58182	+		SJL06059.1	38.2	288	151	9	5	275	201	478	1.7e-32	150.2	uncharacterized protein ARMOST_09395 [Armillaria ostoyae]		hypothetical protein				MLQQDEIVREEAPLATKRARSPAQTPRKFKRSREDLSQDSQSPTADFAIANDISTITDEAEPSSVVHHHSPAKQRKYHILKLIDTKSRKSNSLPRDDDALPSRLQLMVYHKLLSALLDTQHPFDFASFWAVTSVDPTRSFSESFLEDTQDLIREKKDYGFACLNDLSTIWQAKAEGLDVPGVHRTLQVIYRQQGTAPTTLGDAPGLLPNSTPSSAIILARSNSADHLVMEQMALLAHWNRLLSDKNATIGQTLPCILASYSTEAMYRCDRIHSTRSRLNKERCHRDARVQYEGRFP
g26	58743	59932	+		PBL00715.1	78.2	321	70	0	6	326	4	324	3.8e-147	531.2	hypothetical protein ARMGADRAFT_1006845 [Armillaria gallica]		hypothetical protein		PF04479		MSANTDSGLPEGYAPGSFWYYAPNKGAPIAFAVLFAISGALHIYQCFKYKCWKVCGLLPWAATLFVAAFVTRELGAYNYDNLGIFIASSVLFLIAAPVYEGANYFLLGRLLYYVPYNSPLHPGRVVTTFIGVDLIIGVLTGVGAPRVVNSNLSESEMTLGKNLLKAALIMQLASMTAFVLIAARYQYRCYRSGTLNKNIKIILAVLYASCTCITIRTIYRTVEYFEAASLNVYADTLNISALLKKEWFFWVFEAMFMLINSFLLNTFHPSRFLPANNKIYLKQDGVTEVEGPGYEDKRHFFVTLFDPFDITGLITKRDQKERFWEEKETV
g27	60336	61494	+		PBL00717.1	35.7	370	204	11	6	344	1	367	3.3e-32	149.4	hypothetical protein ARMGADRAFT_391772 [Armillaria gallica]		hypothetical protein				MPRTAMPITTDPQRPFLVTLIAGSIGIMHIGSIFFVWLIWFIPTARTPMPESKKKVDKSRRRSAPPGLLSVSQQSPLVIPIISSTTSIPSSPNRKVYFLDQVHSKHARRNSAPPEATFPEPEDYSDSSPLSSSSTLSSGPLSRQVNGLSPTIPEAGESSNDSDSSRRSSLVSLPKLPKMKIPLGGGKKTRKVSVVTIKEAVPHAARSSSISGFIDMWQRSRPQISQDTSKILVNGGPAQHPASRNRVASSPQSTSHPLDATTSLLSFKSTRKSLDSSPVPRTQPYLHPYCAAPPTRQSQDEAKSSIEDDPLHDRSTTVLQLPSRKANVDAQASLGYGRRLQGRRIVSALP
g28	61663	65989	-		KIY73553.1	75.3	1214	297	2	2	1212	124	1337	0	1814.3	P-loop containing nucleoside triphosphate hydrolase protein [Cylindrobasidium torrendii FP15055 ss-10]		hypothetical protein		PF00270;PF00271;PF04408;PF07717		MQLNRVLPEGPREYWMKLASEHKAAPEHQKWMYDADPFLAKKTVEDRQIKATEKRDSAASTSRVSSTISSSREFERCPEVKMAPDLRDIVEDAIKQAMGNDPVISETSVEVPAEDLTDAIMQLQTLGFTNVQSRKAADFFSSPSSIASALLTSQGILAACLEYLILHIPECDLPERFLPSKNSSDAFITAIHVGTDDLKTRWLVEKATKEAGWPIHVVRECLAEPRIDGDWDLLVAAMSKRLLGEDPVTIFTDDGSSPYPIAIEDVEALGASFDSPTHIVMPLFGAPIEWHILISPDKYPRPGFAPMYLASKTVPAYIRLHMLSFLLHALQSDDFDETGGGFFLAGMAILDEEWSKIEDNGPPSISVVFQHFSKHSEDSASPMVEVVKGRPRNQQRTHG…
g29	66581	70269	+		PBK76934.1	86.4	1160	136	4	3	1148	5	1156	0	1981.5	P-loop containing nucleoside triphosphate hydrolase protein [Armillaria solidipes]		hypothetical protein		PF00271;PF00575;PF04408;PF07717		MDDLYNLEVLSLVAKITQEVENYTGLNDKTIAEFIIDLHDQSNAKLVTFKQKLKENGADFPESFVDTVDRLILSMHPKHKKKHVKANGASANPDTELAEQDKQKRLFPGLALKDQEPKPAVADDVFLKEIGDLVSGKKTRERPWEDDRETKRQRRSRSPPQRRSPSPPRGRDRYSRGARALDEKPILFKIYEGRVSGVKEFGAFVGLEGIAGRAEGLVHVSNIMTGARANSAADLLTRGQTVKVKVTSIAGTRVSLSMKDVDQKTGRDLTPHLRIQSEAELEEERAQAARASTSGANAMPLRSRDMGPIRSAKRLTSPERWEIKQLISSGALAASDFPDLEEDFNNPMAHAEIEEELDVEIREDEPPFLAGQTQRTLDLSPVKIVKAPDGSLNRAALAG…
g30	70650	71291	-		KIY73561.1	60.5	205	44	4	10	213	2	170	2.5e-54	222.2	NTF2-like protein [Cylindrobasidium torrendii FP15055 ss-10]		hypothetical protein		PF02136		MSTPFGAKPSAISTPPTASPAPGVSAQSFSKDERVHTFSLSFLISNAANSISIATRAADSFTKLYYSAYDAPTRLNDLPNFYRATSSLSWNGTQKQGVEGLKELITNMPPTDHDVKSFDCHPIPGTTCMPPVQLSLFINIPGTSPPSLLLTVSGNVTHGRGPSANPSTTRTIEGHARVFSQTFMLLPDPESSSSAVGEVAKYFISADAFRFVG
g31	71484	72828	+		PBL00722.1	73.9	410	85	3	1	389	27	435	1.7e-178	635.6	hypothetical protein ARMGADRAFT_956772 [Armillaria gallica]		hypothetical protein	EOG09263A64	PF03372		MQAIATELARSTYDVVTLQELWVFADYEHIRESVSQRLPHSKFFYSGALGAGLAIFTRFPIVTTAVHPYSLNGEPLDVAAGDWFVGKAAASVVIMHPILGEVQVFNTHLFAKGGEDGPEYKRAHRLVNAWEFAKLARQAAELGRFVIAAGDFNSVPSTLPITIIRDHASLSDAWMVTHPDSDSYDDVPPPPEAIKRFGVTADSPMNSYSAGKPLDPYARKYWGKRLDYVFYRQPVRPSSAVPLLRCIDCKVVLTETVPGTNFSFSDHFGLEAVLEVKDVDDGVPTPSSQLSNATISTMMQALSECYRFSRYRARRELYVFALCIVLLVAVTIGSSWLPHPWINPIFMLFTIFIAWLATTMLYSGFLYGQWECNALTNVVEELEIFKNTLHRQNNAPST
g32	73169	74892	+		KIY73559.1	85.9	383	37	1	55	437	55	420	2.3e-187	665.2	peptidase M24A, methionine aminopeptidase [Cylindrobasidium torrendii FP15055 ss-10]		hypothetical protein		PF00557	M24A	MVTAPEESIPTKEEENEEIDNEEEEEDAQAAPGTNGEAAKKKKKKKKPKKKKAEQSDPPRIGLTKLFPNGVYPEGEIQPYKDDNTWRITSEEKRYDERMACEDPETTYQNIRRAAEVHRLVRRHARKTIRPGMSMIEIAENIENGTRALVEENGFESGVGFPTGLSVNNCAAHYSPNPGDTKSKPSFPSNSDAFRDILLVLQQGDVLKVDFGVHVKGRILDSAFTLNFEPTYNKLLEAVEAATNTGIREAGIDVRLGELGAAIQETMESYEVEVNGKVYPVKPIENLSGHSINPYEIHGGKSVMLVANDDQTKMEEGEYFAIETFGSTGRGRVVDSGECSHYAKVKDGPRAQLRLTSAKSLLKTINAHFGTLPFCRRYLERTGESKYLLALNNLVAQGV…
g33	75377	77202	+		KIY73560.1	68.7	521	156	5	1	516	48	566	4.2e-204	721.1	hypothetical protein CYLTODRAFT_365646 [Cylindrobasidium torrendii FP15055 ss-10]		hypothetical protein		PF07859	S09X	MQVQTRPPFRPWHYWKYGWFLASKASQMTSDLVSHTIRGPRKKSWGIEMTLISSMMRDSSRHSFLMDISSIRWVMSIGGLAPLPSDALVTPVTFSVRRRRLRGILAEFDAKETGQRELSGEWVVGKTTWRRLQTEWKAAQMMNGQGHKQSPKVGKKTERVVLYIHGGAYIVGSPALQRQISVPLALHTDARVFALDYRLAPESTFPGPLHDVVSGYMRLIEDLQIPSENIIISGDSAGGGLSLALLMYLRDNDYPMPGGAILMSPWVDLTLSCESWDSNAPFDVIPIFTANDHINPILAYLGPQLERYLMHPYASPLFGDFTGLPPLLIQGGDSEVLRDEITLLAHKASAAGVNVRHELYEDCVHVFHQFPFLEACTRAFMSMGDFVRNTLPQLESHSP…
g34	79773	81483	+		KIY73584.1	51.9	389	150	7	150	533	52	408	9.4e-87	331.3	hypothetical protein CYLTODRAFT_220037 [Cylindrobasidium torrendii FP15055 ss-10]		hypothetical protein				MASCDVPDLVFSAASSASSHGADDPVTPGAAPRRANKLRKPRGSSPFSFVVDSPPAFSHFPYTFNTPASPTSTLRYASTITSSTPLVRHENAPKRTASMPSRKLTKQKPTSISYGHLPVNQDAPHNSGKRRAFSFRRRKSDRTADPPPLPIRRATFTIGTADSDDEDAQTSEQQHLQEEDRSHDDDHQSFPHHESPTPLSPRPALTRHTDMSETRLRQRQSDFDENELKRRRRWTLMTDEDITDNDFAETVLTRTQCTSWDGHQYEEYAYDDLGLLRSPTMDFSHVQRSTLLALLTTRDVLRTERHYLSHLRILVHGTLSSGLWPDHPSPFMMHDRLSSLIAISQSLLDGMEADPSVNGLAELFVRLEDDISDALSNWCAVVGGWFDVERRRKLSRNRK…
g35	81906	82143	-															hypothetical protein				METCLSCYETSAADDKQGKRLADTYEQCVEDSSAFGLHVNILSLSTATVLSAVLLLGTVYL
g36	83401	83943	-		KIK62391.1	40	120	69	3	1	119	282	399	1.4e-15	92.8	hypothetical protein GYMLUDRAFT_41820 [Gymnopus luxurians FD-317 M1]		hypothetical protein				MFWNQTGCDIVAHNSASCMDFLQFALDNPTEENRFDAFSFCFLHVLAPPWEGVENDPYDIRRKCPPGGCDIKSTLQVVEDVMNSNTTKDALGIPRSRHFVLFDEDGVGNKFIKSGDLIQSTLSFAGSLS
g37	84854	85216	-		XP_007383221.1	49.1	55	28	0	52	106	48	102	2e-08	68.9	alpha/beta-hydrolase [Punctularia strigosozonata HHB-11173 SS5]		hypothetical protein				MILMRLALLVALASGAMAEFLYLEQIMGMLAKERQQDFEQAFQTSSQLNIHFSGSNGPSEEPNIATRIELTANGIDFYCGRPGDAYQAGYAHFTNNRGEENKHMFWTYVTILLSYLACLK
g38	85565	87262	-		KIY73581.1	70.7	460	121	2	20	475	18	467	1.7e-175	625.9	hypothetical protein CYLTODRAFT_416956 [Cylindrobasidium torrendii FP15055 ss-10]		hypothetical protein		PF00018;PF00611;PF07653;PF14604		MAPSSTSLSRYATAKSPGVDLYNGSQSREFCNSFWGGDAGVNVLFARMRGAARTAEELRTFWRDRAAIEEEYAHKLMELSHGVLGKDEIGEVRSILDTVKLETEKMAQAHVDLTQQIRTELEGPAAALLAQHAEHRRAVQAPLEKKFKLKQMQESYVAKAREKYASDCLRITSYSKQIEVSGKDQERLQAKLGRARQTVQANEKDYQNFIEKLRDMEAEWELEWKGFCDDSQDLEEDRMDFLKDNLWTYANAVSTVCVADDLSCEAIRTVLDHFEGEKHIENFVNEYGTGNTVTLTPAFEPQSDPTTEPKPVIKLAEFSRTRKTGQQRRPLMANSIIVSTTSTNGTSSGPSTSAAPPPTQAPPPPKQQNKNLLPPSRSGTIRRSSQPLPEQPVIQGRDP…
g39	87698	88275	-		SJL10138.1	38.8	165	80	2	4	168	5	148	4.9e-24	121.3	uncharacterized protein ARMOST_13522 [Armillaria ostoyae]		hypothetical protein				MIPKPPANASAAHKALLQYFNAWNASDLGALSATMDDESFKWVMLPESLGIPVMNKQQTVPYLKDILMPTLKSFTIDVVRILEVGDNTVVTHVGIPYFNRCVIWEPNAPIIQVKGDAVSKLGTVLKNEYMIIMDFVPSEVAGELPKISNYTEFMDSKALTDFMAAEDKVNGGCDE
g40	88572	92590	-		KIY73564.1	44.4	1315	511	43	1	1178	1	1232	1.5e-262	916.4	hypothetical protein CYLTODRAFT_416943 [Cylindrobasidium torrendii FP15055 ss-10]		hypothetical protein		PF00569;PF16158		MFTVKATYRGETRKFSFSESNSFPSFVQLYNQASGSFPDLWSLYRIFPHLGCNYYLSKLLFSPDSSEARILIGKEVHTAEEYHRYLANPSISGPWPNPLLKFDVFDGNPYKPALNSISQPSWGIPWRTPPAMSPVGNIALPSPCPINFNPRPLSYPMPPPPILFPSPPMSASSRPMPPVWHDTSAASSPLAPRQHYGPLYSQFYSKPQQKPFASQTQTPTPQGNTCCAITEARQDVHKALHEFKQDLERILVNLDVRGGTTNTPVKHNSCSKCGESFFRGQQFSCVNCPTVLCYSCKHFSLPTTCRDGLLHAFADLRTPNTWPPAPQFTPFFPEMQRPITPFIPPFSPSVQAPSIPRMDGWPAAVPYSPHISPKVTHHGVVCDDCDMTIEGIRHKCLDC…
g41	93610	94474	+		SJL06379.1	55.6	266	107	4	6	267	6	264	9.6e-72	280.4	uncharacterized protein ARMOST_09715 [Armillaria ostoyae]		hypothetical protein		PF01063		MDPPVYDLLTSTRYDRHLLALGWNRDDDEPSPFLILPYHYERLADAARHHGWTQAIANFPSYSTFKSEAYQAVNNASDTSAEAYKVRFTLSQSGTLSVSASPTPKLASASKDPTAATFFKADTDSGKQYGTIFDVRIDTEPTPASKFTATKTTHRKHYDAARARAGIPSLPSPDLTSEVIIFNTDRCITEGSVSNIAFYDATSGYWYTPRSSTGCLPGVLRRWLLEQRRIRETKADSDFRPEDLVTGTWVLIMNSVLGCRVGKIQRG
g42	94577	97505	-		KIY73566.1	76.7	898	190	10	1	893	1	884	0	1171.4	U3 small nucleolar RNA-associated protein [Cylindrobasidium torrendii FP15055 ss-10]		hypothetical protein		PF00400;PF08625		MAIPAPGKPKLKTSYAHKKGRAIPPLFTGGPVAITSDGQRLITCIGEELLLTNVSTGAQICSFSGDTQSITAACVSPSSTCLLVFSSSLSLRVFELPQSLELALKSIQPIRVVAKAHESPVHVCTTDPTSTYLASGSADGVVKVWDIARGYVTHVFKGHGGVVSAITFNYPQDPSTISQRAQMQLITASVDTRIRIFELSEASRATSKPGTILDGHVSVPRALDVSRDGKWLISGGRDSVVLVWDLSSMSLQSGSKRKGKDKEAAPRLLKTIPILERVEAAGLLQFDEDLTGSPSDPTNLRFYTGGENGVIKIWSVRDGNVLFKLGTESSTISDDQEEQRQIVDILYNPTTSALVSIHADQNILFHSLSSRALTRQLVGYNDEIVDTTFLSSSIGKDSH…
g43	98291	99483	-		PBL00408.1	65.9	372	108	4	9	379	17	370	7.1e-113	417.5	hypothetical protein ARMGADRAFT_1072765 [Armillaria gallica]		hypothetical protein		PF00250		MHSIGDVPSRRLNTTTEALSPSAVDLPASPASANSNHTLDAMQDIDQLDPEPMEQDAHAWNYQDHEHHPNCPDTLDCLPDTDGRPQHTLPVILRCAILGSPRKRLTIREIYAAMEGKYAYYRTAGPTWKQSVRHHLSLNRLFERQPRPVTDPGFGSYWTVNLLAPPGTKRPRKRGRPNKEKDVLQTKKRGRPRTKDGPYGSPTLERSTHEEEDYEEDGPGTEEDEFESEEDASMQIERRPVSLHQIHPPPPPPIQSSSYASSSSSTVVRHPHPNPFPVDHNEEARSNLIERLQIEVAGLRRQSADAVSLSIRLTDQLAQAQAEASRSKATLRTVEAMLEEESRKRREAERDADEEADLRRSLEEQLKDLRMRWSSASRPP
g44	99955	102542	-		PBK76629.1	73.4	632	145	9	1	619	329	950	5e-265	923.7	hypothetical protein ARMSODRAFT_948449 [Armillaria solidipes]		hypothetical protein		PF04082		MQEEDFDVQLPPTSVQDHLIELYFVYIHPVFPLIHKARFLTDYRAWLATRVCAQVNHRRAINLIFHREISLQRDSPREGSPKPEPSQRLSALLLFAMFAITARFSDLELPLPTNGKMWEAGREYQEKARLILTKIFHRSRPSTVQALLLLGYREFGIGSMEQGWIYIGMAIRMAIDLGLNRNSDNWKIHGEDLFNAEETQTRRQIWWVCVLADRYGSIYMGRPVVIRDDDFDTPIPAVTLADEQQPWRPLPSESTSVTYPPTPNVVMSCFRGTCTLCVILGAIITKIYPVRPTPGVSRRALLASFETQLDQWYISLPEHLRYDSANKRKVPPPHVLFLHVRYWGTVLLLNRSFIPNWKGVEFTSKHTTQELKAFDLAQGAASHIAATVTAYRENFTLKR…
g45	104227	105141	-		KIK99461.1	76.1	205	49	0	4	208	63	267	8.2e-95	356.7	hypothetical protein PAXRUDRAFT_8842 [Paxillus rubicundulus Ve08.2h10]		hypothetical protein		PF07978		MGLKVKPDKVEDYKKAAERYYTGLKDDSKLQIKLTGSWETIVGEQDTFFHVLEYENYGGYDKSTELIKSSEHFKAHQAMLPFINSRTLQLNQEFAFFPSSPPHSQGGIFELRSYQLKPGTLLEWEHTWRKGIDARRKFVSPVGAWFSQVGRLHQVYHMWQYPSLQGRKEIREKAWQVDGWAETVDKTAQLAKYMDTYILSPLPFSPLK
g46	105734	106626	-		PBK76631.1	42.9	212	114	3	1	211	214	419	2e-39	172.9	hypothetical protein ARMSODRAFT_235701 [Armillaria solidipes]		hypothetical protein				METLDMNEDERNMADNYFSVLRNVPSEVWFDQGIELLGGEPFTIGTEGTERNQKHIVRATQMLGSLFECSPGGCIPKEAVPFVELTARSTASTRPLRTVCRGTPCILEADIANLPKDIIDIETSTPESMLDQEEKIVLELPASVLENYLDYSLSNAVDGLPSTFFQSLYNGRQGDTLIFDTVGPPSGSWTTVELVMLVDHATVDLLHNSSFRATLWSGQDVAVNPFAHDVHFYPNEPSHRLEKTSGM
g47	107906	109007	+		KIY73572.1	78.6	318	50	2	1	317	73	373	2.5e-135	491.9	molybdenum cofactor biosynthesis prote [Cylindrobasidium torrendii FP15055 ss-10]		hypothetical protein		PF04055;PF06463		MPEEGIELSPKGKLLTNSEILRLSTLFVKSGVTKIRLTGGEPTVRKDIDDIIGTAHVVSSCPTVSFPTPAGLNTLRAFGLQSIAMTSNGIVLPRKLPKLIENGLTHLNLSLDTLDPFKFEIMTRRRGHEAVMKSLRAALASPSLVSVKLNVVVIEGLNDTEIVDFVEMTKDSKLSVRFIEFMPFTGNSWDKRKMVPSNELLARLREHYKNVERTADEVNDTARSWQIPGYEGTFGFISSMSDHFCSSCNRLRITADGQIKVCLFDAKEVSLRDVMRQGATDDELLQIIGLAVTGKQEKHVHMEDIDVVTNRPMILIGG
g48	109129	109683	+		KIY73572.1	72.5	189	45	2	1	184	400	586	4.6e-65	257.7	molybdenum cofactor biosynthesis prote [Cylindrobasidium torrendii FP15055 ss-10]		hypothetical protein		PF01967		MYSTSPAKLTHLDAAGHVSMVDVSTKNETHRTATATGRIFIPHIAYQLITDTYSTSPASTDSDKAVEKARRKGDALTVAQIAGIMGSKRTADLIPLCHPLALTSVQVELIPEAPPVADQRHSIFCRATVSCEGETGVEMEALTAVSVGLLTVWDMLKAVAGKDMEIGEIMVTKKTGGKSGDFIR
g49	109850	110374	-		SJL06373.1	57	121	42	3	1	116	1	116	3.6e-31	144.4	uncharacterized protein ARMOST_09709 [Armillaria ostoyae]		hypothetical protein		PF06110		MPLIVADASVRIAEAGTDKPVFIILYSSIVDGQLWCPDCRVVDSVIKRTFESSSDTTPSAFLIYVGDKPTWKALDNVYRGEPWNISSIPTIVKLKDGKEIGRLVEDEINTGLPEFLAD
g50	110758	112254	-		PBL00414.1	46	137	58	5	1	132	1	126	7.3e-18	102.1	hypothetical protein ARMGADRAFT_1072770 [Armillaria gallica]		hypothetical protein				MQSVILALSFAAAAAAQVVNGGISYVPVEPTAAVASSSGSDYAAPTAAAHTTAAPSEPSPSSIYDAMPYEAYKDGGYKDLDCGYGYKKGDDGKCAAESWYDNSVEGCYATIIINKGSSHNYCDNYQQHPQTVTETVHNTVTYTATEVKTETMTVPTTVTEHVTATETAIHEVTQTAVVTSVEMVPTTRVWVSTETIDKTSVLEHTLTATETQTQTNIYTQTDVRTDTATETVKQTETQLVTQTVEKTVVYPTTYTSVWVSTKVIDNTETVLQTQTATVTDEMTVVETATVAETVTNHVTVTQVSTYIQPTTYVSIWVSTSIKDQTETIENTVTSTMVEQQTLTTTYLATATETATATETKTEQVVQTGLVECLGRCKSGLGISYGNSDPKNTYASPAAA…
g51	112692	115738	-		PBL00415.1	84.2	685	103	4	1	682	1	683	0	1167.9	mitochondrial carrier [Armillaria gallica]		hypothetical protein		PF00036;PF00153;PF13202;PF13405;PF13499;PF13833		MVFPLISTVHCDASSPSLAASALQSVRTAVAVPESELKRWRRTFDTNAKVENGEKHLYPDSFVNAIAPKDDSSKISRAQFSILFRVADTSKRGYLSWEDFVVFETGLKRSDADYWMAFQYFDVDNSGFISYDEFKSVFSANIGPDAIPFDFNCDWVKLYLGKKNGAHVLGYNEFTQLMKGLQGERLRQAFRYLDTDQDGFIRPDEFKQIILEIAGHKLSNAVIERLPTLCTLTPGQRISYSEVIAFHNVVRDMDMIERIIREATAKSKDGRIDQSDFLNYSSSNSRYSLFTPMEAAIVFHFAGRGSGETRLTLLDFAQLLDARWKAPVDITDVKPHKEGLLNSFFHSSYNFMLGGMAGALGATIVYPIDLVKTRMQNQRSTVVGQLLYKNSIDCAQKIF…
g52	115944	117107	-		KIY73575.1	69.8	321	82	3	12	318	122	441	9e-125	456.8	guanine-N(1)--methyltransferase [Cylindrobasidium torrendii FP15055 ss-10]		hypothetical protein		PF02475		MATLVKGNNIAPSSLISSAAHLNLNDKYLPYKHAIGQVVLDKNKSIKTVVNKLHNIDTVFRFFQMELLAGEPDYVVTHLESNCHFTFDFSKVYWNSRLHTEHERIVDLLGPNDVLADLFAGVGPFAIPAAKQHACCVLANDLNPESAKYLLQNAKDNDVSDLVRVTCEDARDFIPDMFTRPIVEPFPPYTGPRRSKTQERKQQKRGATLASTASGPPRDKITHIVMNLPDSAIEFLDAFRGVLSDPDLARKYAVMPVIHCHCFTREVEEDKAHEDILRRVETKLGHRPSEVLTIHHVRSVAPGKEMYCISFRLPTEVACSSI
g53	117845	118994	+		KIY73576.1	62.8	325	117	1	9	329	22	346	1.5e-114	422.9	TatD DNase family Scn1, partial [Cylindrobasidium torrendii FP15055 ss-10]		hypothetical protein	EOG09262X01	PF01026		MPTMTTNLLPSNTVLNHIVDVHCHPTDAASIPIESMGNLKITICAMSSRQSDQSLVRALAIAHPNKVIPCFGYHPWFSYVISLNEATSKEEHYHDLFSDNGSEFDELMETFPDPIQLSDVLTEVRENLKTFPNAMLGEVGFDRAFRVPYDYDESPRRLSSFIVPIHHQVAILEAQIDLAVELQRNISLHSVKAQSHTKDLLDRMYKKYGAKWHRISVDLHSCGLSADMWRDIESHHCNVFLSLSTVINTRSQNHISLIKACSADRILVESDIDHVEACTERTWNMVKIVAGVKGWPVEKLWDDEGAGVVHRLEQNWIRFMAGNHHSVSQSVNGK
g54	119273	119785	+															hypothetical protein				MIFSFLLVIFLGVAMPVIASLLEVRQQANICTNAGHSSGIIAAQSLPCVVGDNAKASKVVNRNSDIPPPEVCAAAVKLMDDYNAAFNAALEEELRKYPKCSKPVDSGTGSGSAEPKHEQEDRKSQRIRRRRRGVTI
g55	119840	120641	-		KIY73577.1	43.1	225	95	4	8	212	64	275	5.5e-38	167.9	hypothetical protein CYLTODRAFT_219748 [Cylindrobasidium torrendii FP15055 ss-10]		hypothetical protein				MEALSNYSARSLFSQFHLFFNGAVMVSESCLRSLAHHELASAALQDQQSKHSSSPSEMSSESEGTLCEEPLTRSHLATFSYTRYKALVSSDTFFVVLKHFAYPRNNEEIEYFMDSEPWFSVASTCVGCHSTVEKNAWIQHRDSCTGIEDRMLQSVFVQSETLAALQMVWDTALQLSVSAPCGANLASEDESIHPEKFAKLKERVIAWLRTIEDN
g56	120860	121721	-		KIY73578.1	82.1	223	39	1	1	222	1	223	2.7e-96	361.7	V-snare-domain-containing protein [Cylindrobasidium torrendii FP15055 ss-10]		hypothetical protein	EOG09265AL8	PF12352		MSNYEQLHRQCRTLENLLDTKLNSYSQLVSAVSKGGDDVEANGSTERWKDLEMEVDELLEKLEETNEKLSELSNTPDTLSSSMLRAIQRHREIFQDNVREVKRTKTSVKNAMDQANLLSGVRNDIDAYRSSAADSLLAERGRIDSSHNMIDDTLGQAYETRAEFARQRLDISGINTRMAGVLNTMPGINNVVAMIKSRRRRDQLIVGGLIGTCIFILLWYLW
g57	122072	123490	-		KIY73588.1	71.9	391	107	1	1	388	186	576	4e-159	571.2	acyltransferase ChoActase/COT/CPT [Cylindrobasidium torrendii FP15055 ss-10]		hypothetical protein		PF00755		MFNISRIPQINCDVHSIPDASHLAANSVVVMAHGWFYSLPVSYLTPSSIAIGFKGIIKDVNQRLSSGENPVPVGLLSSSERDTWATNLSHILSLSPHNRHIFDFISQSLLVVSLDHLTNPLTVDGHVQSIRSTPSNVSNRWFDKAFSLIVDPAARAGAMGEHSPCDALVPSIVAEYGIVEGMDPNHFSTNQQSNEWDRLDWVTDPFIEGQCIQAQKNVDAIILDSDDSVLRFTDYGADWIKGQSADAYVQMSLQLAWYQTRGEFTATYETALTRMFRKGRTETIRTLTADSRAFVLAMVDCDASDEERTNLLRRAIQTHSALTREAATGRGIDRHLMGLRLVLLPGESSPLFDDELFSRSAQWKLSTSGLSAGHLFRGTGFGATYEDGTRQYQVWN
g58	123601	124143	-		PBK75718.1	69.1	149	38	2	7	148	5	152	1.2e-53	219.5	acyltransferase ChoActase/COT/CPT [Armillaria solidipes]		hypothetical protein				MSTHALLPRLPVPDLRKTLDRYLQSLEPYMLEDPNTYKASRELRVKWANEFASGIGKVCQDRLLALDKASPDNWLDDNFWLKKAYLEWRAPLPINSNWWLAFEDDSQIPVTEGQRAEDVDPPAGFSQWQVWRAAWILHRLLEFKHKLEMYVDMLMVRAISYYM
g59	124314	125977	+		KIY73587.1	73.8	484	126	1	6	488	3	486	1.2e-210	742.7	glutathione synthase [Cylindrobasidium torrendii FP15055 ss-10]		hypothetical protein		PF03199;PF03917		MTTSTASSFPAWPPHFTEDQIEELHLKATTYALAHGLLYLPVSPRPPLPTSAIHAPLSLIPTVFPRQLFNFAQKIQSTYNVLYSQIAMDEEFLDRVMGTEQGVGKVDDFVGQLWTGWKRLRNANVISQPLQLGLFRSDYLLHESPEGELGLRQVEFNTISSSFGSLSERVADMHQYLLSSTSYFDASPVFKPSNFPPNDTIAGLAEGLSEAHRAYNCSQAQILFVVQFGERNVFDQRWLEYELLETHSIKVVRKTFDQLAQSASVDPSTSVLTVHGIEISTVYFRAGYTPTDYPNESQYDTRFLIEGSKAIKCPSIPLQLAGGKKVQQILSQPGVLEQFIDTGADELRASWMDMWGLDEADGVQRASEKHESLVLKPQREGGGNNVYKEAIPSFLRTLK…
g60	126260	127332	+		ESK85863.1	57.5	306	106	4	3	304	1	286	1.3e-85	326.6	hypothetical protein Moror_2355 [Moniliophthora roreri MCA 2997]		hypothetical protein		PF18271		MTLLFPLFAFALLTVARATVVFEGRVPLTLNSSVLDTSASPFTTGVRGLEAASHYTSFLGTAIPPTALEFESDDDEEQAILITIDATSIFVPGGSNPQYGFRRTELIAPSALNVELNSGKTEFHFSLQVDEELPLDYRHEYQIVFIEPSDGSHVFGVQLGTPFTIPAASDPAPDATSLKVLDHANNILFATEFTEESWHNFAVTVDWDALTLQVSYSQDGDALQTVTDVVPNPTVAAGTKGDFHFGVLKVWKFSTFGLPALMLASQLPLANPDDTPEEQGDVVNHGIQEDTLEGLRYSGVFVTK
g61	127370	128516	-		KIY73586.1	82.3	344	61	0	5	348	25	368	3e-158	568.2	anthranilate phosphoribosyltransferase, TrpD [Cylindrobasidium torrendii FP15055 ss-10]		hypothetical protein	EOG09262N10	PF00591;PF02885		MSTPRLVETPEYFSADDLTEALNHVFTPGVVKPEQIGAFLSALHIHRVERRPESLAAAAAVLRERSLKAAVLDAEDDFVVDIVGTGGDGYNLFNVSTTAGIVAAGAGARVIKHGSRASTSSSGSADLLESLECLFIPPTPGTPTPIPRVPFTFILAPHYHPALADLAPFRKALPFRTMFNVLGPLINPARPRGMVLGVAEKEIGATFAKSLREGGVERALVVCGYEKLDEISCAGPTHAWELKDGVITEQTIHPEQFGLPVHALSAVAGGSPKENSETLVKLLTSGEDLPKDLVPVLDFVLLNASALLVVAGLAKDYREGTAMALKSVTTGAAWKALETFRDAGRAQTGIV
g62	129042	132429	-		KIY73582.1	59.4	955	373	11	17	965	136	1081	0	1118.6	hypothetical protein CYLTODRAFT_365694 [Cylindrobasidium torrendii FP15055 ss-10]		hypothetical protein		PF08596		MLEHFSSNVIVLTFKQAFLSLQSGEVRTYDLTCRRKSPYTAPNMWRLYAEKMAASRLIDASMNATSIAVDAVMHPRNLNFLFVAYVGGVVLCDITERSTSRVFELSIPPGAPGGVGYGDTNIFLPRKPEVTSLAIHPAGHFFAVGYTDGVIAFWALEDEDQPLMVRTLDAVNVNIVDPDVLDQHLGEAKGKTPPTDREPVFKMSWSSFANSSDPRGGCTSLTVLGGLRINDSPGVTVLWLPAFNPGEPPTPVAVPGLLHPLFRSAMRESLDPLDAYFYATAHLVQDYVLVPSASPHFNNVFDPIAIQIISESKRGTRAVDAYEFPPPCFGKSESLKVEDGSKESTDTISSTLQELSLSDDPRSMRLPWTLSSNIMAGQLKVVERDIYQNLISDGGVVSQ…
g63	133315	141621	+		KIY73583.1	86.7	2332	297	10	3	2325	2	2329	0	4024.9	atypical/PIKK/FRAP protein kinase [Cylindrobasidium torrendii FP15055 ss-10]		hypothetical protein		PF00454;PF02259;PF08771;PF11865		MASSVQSVQVDVLTQVFQGLKSKRDEARLEAAIKLRRYVATTVAEMTPDAAAKLWDDNINRKLFDLMHSQNTTDNFGGLLAIDHLLEITSGETIESKVNLFRFYNYVKHLFPHSDVNLMLTASKTLGQIAHIGGAAFGDRFMDYEVPAAIELMHPEKQESPRYAGVLILKELARNSPGYFHAHINLVFDNILVALRDQRVIVREGAAELLAACLEIVTQRERQTRNTYLTKILADAQAGLRMPQAEVIHGSLLTYRELLLHAGMFMKDSYMDTAEKILRFRGHRDHLVRKQVIAMIPSLAAYDTQTFKENYLIKSMSHLLTQLEKPHERHFAFIAIGHTASAIGSDIKPFLESIMAHIKTGLQNRGRKNTISEEPIFQCIGMLAAAVGPHLTKLLHDQL…
g64	142049	143266	+		KIY73596.1	48.1	314	156	4	5	316	4	312	9.9e-84	320.5	alpha/beta-hydrolase [Cylindrobasidium torrendii FP15055 ss-10]		hypothetical protein		PF00561;PF12146;PF12697	S33	MCYHPSSLLLPDGARLVYELFGTGNASVPLVLVGGTSNTRGDWDKLVPVLSRNRQVLVYDHRGIGDSTFAPKQDDLSIETLARDLVYLIQHLKWKQVAICGFSMGGIVTQQLLLLPHIPENPTPLPFHVTHVLLTATAPSHAFLTEMNGKYGLKFNRSSNTKKALTIAEKKAIVRPTVESTFDPSWLQDPANSQRLETIVDRMIIGRPIKSIFMQGKAMYAFSFGNLHAKLLPPPNGPSILVIHGKRDAIIPYSCADDLVQLIPHARLVETGPAPGQIDNLEFGHNWFEYFDAEKWGAVIETFIKPPQIYCRKARL
g65	143632	145727	-		XP_003035274.1	56.2	479	205	4	9	484	6	482	3.5e-165	591.7	hypothetical protein SCHCODRAFT_74681 [Schizophyllum commune H4-8]		hypothetical protein		PF07992;PF13450;PF13738		MPKPQNAIRVVVVGAGLAGISTAIALKKQGRQDYKLTIIEKSDAVGGTWKASVYPGCGCDIAAHWYSLSTELNPDWSSHYVGQPELLAYWESLWRKYGLEKHALFNTFVTSAEWDESAQLYRITTKNQYNGRIDRVDAEIVIFANGAFKRPLYPKDIRNLTDFQGDMFHSARWRDDISLQGKRVAVIGNGCTAAQLVPAIAKDRSTSVVNFARSAQWYIGQNNFNYHPIVKWIFSHVPGVLRAYRNIIMAGSDLLYLLHGDNPIMRRIARKIFVDYAKSVAPKEHWERLIPKHAVGCTRSIVDPGYLRCLSQENVDLRWDEIDRLVRSGIKTKSGQVIPFDVIIFATGYDVNIFESDVRGRNGRDLQEYFKEQGGLTAYLGMAMPDFPNLFTLLGPNVA…
g66	146324	147103	+		KII83933.1	37.4	203	109	1	20	222	3	187	7.3e-25	124.4	hypothetical protein PLICRDRAFT_179967 [Plicaturopsis crispa FD-325 SS-3]		hypothetical protein				MSAPPPQPTSASQVPPAVFAVDDSIGATMIGILLTYFLMGVVVVQAHAYYRNFPSDPRWIKVLVASVMYVRTTAQLASSELTRTVSILEIGQSICAAHVLYWFAVKGYGQPAALLFPPKSFGLDSLLTVILKIVVQLYFAYRIWRLTSSMIPPMIATGLTFLALGFGLVVASYAIAQPSIPSFERKVLWLLPTSLSVSATVDIFIAGVLINWLSKKRSQALSS
g67	147646	147984	+															hypothetical protein				MDLREMRTDIIEMGSESIGGFHARSGVSNNTNSSKSSRMGAFKIGFSGSRAYDSRETRSNISDPGVVKVDVTTKTDQESY
g68	148396	149164	-		XP_007383870.1	51.3	193	92	2	2	194	147	337	2.1e-47	199.1	alpha/beta-hydrolase [Punctularia strigosozonata HHB-11173 SS5]		hypothetical protein				MGYTLSKLPFSSIILIEPPWMTRDILAKISRYPKQLRRAIESTRTRTDIWQSREACREWMAHREPYKKWHPRILDLFVTHALRQLPTANYPDIREGVTLACTKEQEASLYTAPPEAHLGPLKRLSELCPIIPVHCIFANTETDLLSEEIRRGICDEKENRVMASTTTIQGAGHLVVQEKPDEVAIAIMKTLQLNTPGGTKALL
g69	150822	152983	+		KIM77311.1	36.1	496	282	7	12	505	114	576	7.7e-86	328.2	hypothetical protein PILCRDRAFT_825474 [Piloderma croceum F 1598]		hypothetical protein		PF00067		MVGNIMEMFSPTFRTSMLGSDIVWTSDADFIHHMLTKNPEKFMRGEKFRFAASSLVGDGIFVSDGDVWRAHRALARSSFNKRWVSDLGTYKQPVNSVISVMKKHAVNNAAFDIQELMGLLTLNTGMTFVLGRNSRERSNNCMATKPCMSDHCISCSWIASSSAKSLSHALSQGLEKFWWRLVLDDWWCLAELAGDKIHKHAKVLDQELLPVIQAAIFRSTSYQRGVSGEHDISVDDDGSLLSNLVRVTQDVQYIKDEVINVLLAARDTTTSTLTSLFYGLSQEAEVTRRLQEEILERLGDREPELEDFKHLPYLRAVIDGTSIFVSEETALIDHTETLRFYTPVPANLREVTTATTWKSPREGEKPYYFEQGTKICYMVMFMHRNKSLWGPSASEFDPD…
g70	153273	155557	-		PPQ70473.1	55.3	477	188	2	46	514	131	590	9e-151	543.9	hypothetical protein CVT24_013280 [Panaeolus cyanescens]		hypothetical protein		PF00067		MENIRYGYPCTSFNRATSSNSRPWGSDGYIFFVLIKCSSQSLNSIKIFTLETTHVKAILATQFEDFDKGPAMHAAFHGLLGDGVFNADGEVWKTHRSLTRPFFSQERIRDFDIFEAHSDEALKQAKARLSEGHAIDIQDLFSRFTMDSATEFLFGQDAKSLAAGLAYSPKTSIPNPETFTHHPSRAFVDAFSQAQFLTALRLRGGQNWPLFEFKKDKIKPLMKTLKNVTDSIIAEHTQSALNDKIEAKDLTLIQHLIQQTKGKHSDSPNYNQILTNALDKKILSDEVINLLVAGRDTTASTLTFSVYMLSQHPKIAHRLRSEVLETVGRSRVPSYADIRKMTFLRAFINEVLRMYPVVPANSRTSNKATTLPPAKPGDKPIYVPANTRCIYSVFVMHRR…
g71	156563	161413	-		PBL00420.1	42.2	1560	860	14	1	1530	1	1549	4.4e-270	941.8	hypothetical protein ARMGADRAFT_1006630 [Armillaria gallica]		hypothetical protein				MAHWNIGAGNITEEIQAYRNQLASKDSHIAAQQTQLLRQTAELEDIRNSLHDALHKLTAETDRALRLESDLSRSNDDLRNEQMTSQNCAIALNAAHDQIKEKDLENRELLSHLETISHTSSNQVARTTILEKEKATLANRVKELEGNLRNLSSPPITPARQTINRSRSSSLSNARITTLELELEDVRAQLTAKELEIRALTEKWRVEVMQVENEKVTVERSLKSRLAELEADLEERDEELAYQRNDAGRNGDREEELLKRIDEDEAKIHALEVLLGDQEDSNALKETLKKTERQLQITQQKLFECNSRQMDLVQEKEEALDELEDLRDKVHSVERTVEERDTLIAALKRNVTNLRQSQGSPATSTSSYTMPNQDSVEDIERLLNSVQRLRLERDEIRRQ…
g72	162102	163923	+		PBK76620.1	89.6	500	52	0	4	503	2	501	9.3e-270	939.1	DUF89-domain-containing protein [Armillaria solidipes]		hypothetical protein		PF01937		MSSATANPSSSTAPSRVTLSLGHLPSKKDIKAPWPRTPTRVDPNNPPWPAYRGYHEYSFAHATMQARLPTILGKAIEDATRTLNDESSEERVLDLVACIERMEALMVDLSGNKKLRPIIDDNEADVALWNKEIAKYFQGKDFMNAPWLFAEAYKYRRLRECFSISKYFHDYDVFYRQKCDTFSRSSEAVFELSMRFAEPFTLAGDLSSSAKAEAERLMFLELTQVCLWGNSTDLSLLINMTEEQIKALQSTGGDHLAATEKNILGNHLGELWNAIKRVGDKEERRIDFILDNAGFELYCDCVYADFLIQSGLATQVRFHGKRYPWFVSDVTKKDWEWLLNSMVYGQLFPKASDQELESLRRLGRRWKQYEKEGKWVYEQHPFWCTGYTFWELHSEAPDL…
g73	164357	166229	-		ADX07317.1	95.7	372	2	1	1	372	1	358	1.6e-211	745.3	putative exo-1,3-beta-glucanase precursor [Flammulina velutipes]		hypothetical protein				MPFSPLRATATALYGLSLLSSAYAFNPTFPYGREKVRGVNLGGWLVLEPWITPSLFDNTGNDAIIDEWTFGEYQDKGVARAKLEQHWNTWITERDFADIAAAGLNHVRLPIGYWAWDVSAGEPYIQGQLPYVERALGWASAYGLKVIIDLHGAPGSQNGFDNSGQKLSYPTWHTSQSNVDRTNTVIKTIASWYKDRADVVAVVAPLNEPAGFFGDDVLRVTRQYWLDSYGNVRYPYGSSRQSDNLVLVHDAFQELSYWNGFASDLDGVAMDTHIYQMFSPQENARSWDEHISVACSKGNSLSSFHLWTIVGEWTAAATDCAKYLNGRGIGARYDGSYPGSYHIGNCAAFTGSGASFSSEYKEFLRKYWEAQVITYEKCAGWIQWTWKAEYADEWTYQAG…
g74	167085	171193	+		KIY73598.1	72.9	1231	311	12	1	1217	4	1226	0	1650.6	PhoX domain-containing protein [Cylindrobasidium torrendii FP15055 ss-10]		hypothetical protein		PF00615;PF00787;PF02194;PF08628		MPPYVNAQAVAVVGVAAVVIPIIVRILSSPLILLFLSPLFLIFLAIVFLGLHLFFGHFLDSHSRAAPPKLSYAARPFAFSTPAAWQVVQTRSQWSQNTPANLSPLLPDSPEVSEALNDILSKILRDFVMVWYSNISSSPSFPTAVSQVLHDSIERLLDRAAAIDLPAIIVKRILPKVTAHIELFRQSEVALRGAGLERRLTQSEELDLLLASRYASGMEKSKLHEAVDNLSTTFTKQTEEKHLREIVDRALPYVLPTAEGQSKAVKIVVREIVACSVLYPVMDMMSDPDFWNRAIDQVAGAAIHQQKLITKVRNVLEAQSPKSHQRHSTIIPSTPHNELITIRTDARQFESFLRSINRFSSLLDARRLKNDVAREIRRTRILLANHEKEDWIDGEKTED…
g75	171277	172077	-		KIY73591.1	35.9	284	136	12	14	257	19	296	2.6e-21	112.8	hypothetical protein CYLTODRAFT_416964 [Cylindrobasidium torrendii FP15055 ss-10]		hypothetical protein				MFFNLVYVVLFLRIVLATLVPPRDFLFGELEPEHATTTATLSSAQETHQPPSILSLLSSVPDKALTFKTTPHTSASSTHDQTTSPSSTTTSTGSVSSTSIQQTPRLGVPTSTHNATQPTVAPTSVLSHHREAKLVGITAVCITFAVVVTMLLGFFDTWWGWLRGLVTGKKKGDDSDIEDMRRPDWEKRTTLDWPVDGAAQYTTWNDGSQNRAGAYKVQLPSSISPSIPSLPTPTYAPWSDPHPMDPMFRGQSNRGIPPALRSYPYY
g76	172161	177355	-		KIY73590.1	76.3	1377	306	8	13	1382	1	1363	0	2070.8	P-loop containing nucleoside triphosphate hydrolase protein [Cylindrobasidium torrendii FP15055 ss-10]		hypothetical protein		PF00005;PF00664		MLSPATVPYLSLISAAVAVAQSISSCITESIKTEPQLETLSLQILALLGSSGFLYVIGTLPLQHVRPAVNIAQSNDIPSIKLSMPEDDVTLWSWCTFSFMEPLFALANSRTLHDEDVWTLSPYFRHKVLFEKYLDYKRRHPDHSLLRFLLASNSLDLVLDVALEMWSVVVGFVPAYALQQILAALAEDGPDSRHTTYYWAAVVFVAHLSFAQLDLFQSWHTRRCYERTRGQLFCSLHYKSLRRQNLDGQVKKTEQGHDEESGAHLGKIVNLMQGDTYAVSQRFWEFSGFITAPIRLVIALVFLYNVLGWAAWSGVVVILLAYVVNYPLAKYNISITRSSWKAKDGRMGTVNELLQNIRFLKFYGWESHWSKKAEQARETELKWRVKENVVSTLIGFIWT…
g77	178279	179535	+		PBK76860.1	48.6	352	140	11	1	334	38	366	1.6e-68	270	hypothetical protein ARMSODRAFT_999311 [Armillaria solidipes]		hypothetical protein		PF00097;PF12678;PF12861;PF13445;PF13639;PF13923		MDNTNDDPRNFLQADPAEDGFNDTYMCSSTLSMRQSTIDNPITALVARLLESTSRPNSTRDRRDNEPLPRPRVAMSFGGATGTRVFSNVGSPSAEVPTFSDYIRRGPDVDQPGGISGALLGQYMMSMLGMAPGGSGGLNEMFARGFGADSGRMGDYVFNQEALDEVITQLMEDNNNHRPVPATEEIMEKLPREVLEIGSPMLQKDCAVCKDQFSLESEDPGEQIVVSLPCKHPFHESCILPWLNSSGTCPVCRHQLIPQPEHHAPGSGDASGSGRPGSPPRRAPNLLQSLFGGRIPDASSSGTQGSSSSRANSNQSPRNSNDHHYVPGGWDGLD
g78	179686	181164	-		PBL00630.1	83.5	315	51	1	1	314	1	315	5.7e-148	533.9	mitochondrial carrier [Armillaria gallica]		hypothetical protein	EOG09263OCO	PF00153		MTSTPGKISTPEAFTLGGIAACVAVTISNPAEVVKTRLQLQGELAKGGGTKVYNNALDALRKTYKNEGIRGLQRGLPPAYAYQILLNGSRLGFYEPFRRSFNEFIGRDASEQIMYTSVLAGATSGAVGASLGNPLFLVKARMQAFSPALPVGTQHYYKSSFDALATIYRKEKLRGLVRGIDAAILRTSMGSSVQLPSYNFTKNFLVSRDILPANSTWTFIASSTISGMCVCIAMQPADTALTRMYNQPTVRNEVGKVVGTLYRNPIDCLWKTFKAEGVRGWYKGSTAHFLRIAPHTIVTLTANDLIVNLYKSVRDGDGN
g79	182468	185068	+		TFK35054.1	52.4	593	271	2	4	585	2	594	1.1e-181	646.7	cytochrome P450 monooxygenase pc-3 [Crucibulum laeve]		hypothetical protein		PF00067		MAFEIPPGLVYCARVLPVVLAPSVTVYCICHILVSDYAWDIPSWLSILLSIAARPIVSLVLGWYDEFATRRAAAACGAVFPPTLHSKLPGGLSIIGELMDGMRDGYPSDVYLNWMSNLGNTIKYHVLGEKRVFTVEPAHVKAILATQFNDFDKGPTVHSTFHGMLGDGVFNADGEVWKNHRSLTRPFFSQERIRDFDIFEAHSEEALKQAKARLSEGHAIDIQDLFSRFTMDSATEFLFGQDAKSLAAGLGYSPKTSIPDSETFTQHPSRAFVDAFAQVQHLTALRVRVGPNWPLFEFWKDKVKPLMKTLKNVTDTIIADHTESALSGDIEEKDLTLIQHLIQQTTDKTILSDEIINLLVAGRDTTASTLTFCVYMLSEHPEIARRLRTEVLETVGKDR…
g80	185747	187543	-		SJL06132.1	67.5	452	139	5	1	451	4	448	4.3e-173	617.8	related to GCD10-translation initiation factor eIF3 RNA-binding subunit [Armillaria ostoyae]		hypothetical protein	EOG09261I0F	PF04189		MDVDLTNGEPSTSTSTTTTTSISKIINSGDHILLRLADGGMRGVKVDKDAIVSAGRLGTFQANELIGQPYGFTHEIVNKKGLKVLPPRSLQEVEDTEATNELINDGEFVQPLTIAEITALKQSGVHADDIIKKQIDAHANYALKTEYSKEKYRKRKEAKYSKTFTTVEPTLFNVCDHWFKKDNVRVRDIRNDTLSQMLNLANVKPGGRYLAVDDASGLVVAGMLSRMGGEGRILTICDTDSPPAYPVMVQMNFSKEVTKTLTSLNWATSDEDYIPVVPPGELPPDDIRSEKQKTRIKKRKVINDALASTREELFAGGFDALIVATEYDPMSILEKLVPCLSGSASIVVQSPFAAILHKLQNKLRSTPGYLAPTVTESWLRRYQVLPGRTHPTMTTSGTG…
g81	189723	191713	+		SJL11421.1	41.2	500	262	9	3	478	177	668	5.6e-100	375.2	uncharacterized protein ARMOST_14824 [Armillaria ostoyae]		hypothetical protein		PF04082		MPPWEIEPPERPHLIFPEDDLLEHLIHTFFNLQPHGLPLLHEESFRRDVASGSHFFDSSFGALVLLVCAVASKVSTDPRVFLSNESGDSEYSAGWKYFLQTTTLPKSLFHCPTLYDVQFCCMYMEYIMGTSAPQSAWTVVGLGLRYCIELGYHRQRPGEKPSVEREMQKLSFWCLLSFDHMLSLYNGRPPFLREDDYDVELPLECDPEYYETGNPENNFKQPPGRPAGMTSTIHIFRLVKITSFALTKLYPTRKPKQPQSTDDDYMAVVDSMLNSWFNDIPSQLQWVDTPSNPFFADAAMAHMIYYTVQILIHRPFIYKSGASSLPSLAICTNAARCTSKIVDALTRKYGRIALFIVHISTFLAGIILAMNIRRRRQVMPASPVAGQDMEGLYRCLGVL…
g82	191776	191988	-		PBK93304.1	39.7	68	41	0	1	68	237	304	4.1e-06	60.5	NAD(P)-binding protein [Armillaria gallica]		hypothetical protein				MLKPIVNLAIRFAAITPDHSAEIMLHALWADKNGWHRRGSDAEDLGSKHYNHSEKVKESVWEHSCLMTTI
g83	192094	192762	-		SJL12310.1	52.9	210	95	3	1	209	1	207	4.5e-51	211.5	uncharacterized protein ARMOST_15733 [Armillaria ostoyae]		hypothetical protein		PF00106;PF13561		MPSLDQAKASNSSYKFPAGTPVAVFVGGTSGVGEAMARIISNYASGNIDIVIVGRNRDAAEKTFASLPRPNGADGNPVLREFVACDASLMKNIKVACDELKSKLRKINYLVLSLGYLQFTKRDETEEGMDKMLVMRYYCRFKYITELMPLLESAKAANEDTSVLSILAPTPSNGAKVRLEDMDLKKSYSTFKCITATSVYNDIMIEARIFLKFPYSFVLTFA
g84	193526	194200	-		PBK76922.1	45.5	222	70	6	5	187	5	214	8.9e-33	150.6	hypothetical protein ARMSODRAFT_948777 [Armillaria solidipes]		hypothetical protein		PF02671		MANLSDTSLAAPKPLQPTDVVNEMEPEVDRRSGSPRLSSTGPPASTSSGSPGKTTPLALTNSDDIAPPSSNSRPTPCPPEQTSDQTAYLNITDALRYLNAVKLQFQDKPEVYSRFLDIMKDFKGDCSIDTLGVLREISHLFFGNPTLIQGFNTFLPVGYRIDISADPADPNTIITTPQGIVVTQSTNGPSESSSDRVSLRETTNARDS
g85	195054	195465	-															hypothetical protein				MPVIASPFRVMSCDSSCNACMATGTTDGGAKAKTMPCAQDGLAQDKNRRDHDASDHAETPPIPDHCIDGDLRSVYLDAFATGRVIELEKHPECVRAAQVSPSES
g86	195865	197877	-		SJL06131.1	60.7	687	235	12	1	665	1	674	6.7e-207	730.7	related to Myosin-1 [Armillaria ostoyae]		hypothetical protein	EOG09261W1K	PF11701		MSSDDHQLDGLLNKTGSLLPDELGYLISAFIPSNKSSSKAYLILSAFAEGVRKGKSPEDGTNALESIFSPLVVPHLEETNEHDILIATSFITALFQVDWQSAAAIFQKDGVLELIMDSADLKPSPELALQVAQLLSQACGHKPCRAILPPETAKWLELVSGSSNPESLRAAATVALVKLSKGSASDAAELTGGSADSAPPVSINKSEDELARAMKSLVLSADGASDAVEGLAYLSVNPAVKETICQDTAFLKALFGLVPRRRKSTTMVETSSSLLYGILIIISNICAYLPQLTEEQSQMQKLRQMAKATGAAPADEATTALNSDGKVRARCKTMVANGVLDVFSSALAASDSPGIRLEIGKSLLAIISDKDNRGKVLSSGCAKVLHRIIKPSVSTPPSS…
g87	198049	200159	+		SJL06137.1	83.9	429	59	4	68	488	290	716	2.2e-178	635.6	uncharacterized protein ARMOST_09473 [Armillaria ostoyae]		hypothetical protein				MNGAASNASNKSAKPPPTGPAPPAPVSAPPQPPSTRQPLQGHNHHPPNVNGHHHGPPSSHAKGKKKTEPPVDPAAMYESLKNRIAALEEEEVLEEEEERRFAEEAQKSVKGMAENAIHAKYIELFAEFKRLERDHAKEKQKLTKDKDAAKSQLTKANQTKTKMENLARELQKEDGKRLAHSVEEAQEELLQLRDDITKRADRAKIQDVKYREMPDIVVKVICRYRAELFFKISRKTKLTKLFNAWTDRMDRYGGKKGDSGDAPVNGTMKTDAASTFSSSSSNNASTIQFIFTHNGRSVEADQTPEDVGMEDGDEILAVEMMDLTEDITEEWEDVLEPPRQKLKKNWTDDPQEAKRSLEEIFDGVVRERLKEVLRQYELRERHFECVIRSKELEVLLSRA…
g88	200322	201797	+		PBL00628.1	84.3	492	76	1	1	491	6	497	7.5e-240	839.7	UDP-N-acetylglucosamine diphosphorylase [Armillaria gallica]		hypothetical protein	EOG09262MJW	PF01704		MSYESLKSRYDAAGQGHLLEFWPKLSSSEQAALAAQLDNLDIERVNRIYKKAVSAETGSDPSGGQDSIEPLPKGASDSVGVAEKDAEWRRIGLEAISRGHVGVLLMAGGQGTRLGSSAPKGCYDIGLPSHKSLFQYQAERIARLQTVAETEFSKPAGSVDIPWYVMTSGPTRGETEAFFKNHSYFGLKPANVIFFEQGTLPCLTMDGKVLLDSPSHVAVAPDGNGGLYAATRAPLSPSDKSHTVLSDLADRKILYIHAYCVDNCLVRVADPIFLGYSISKQADCAAKVVPKTHPTEAVGVVAYRDNKPSVVEYSEISKEQAERRDESGELAFRAGNIANHFYTTAYLNLVEGFEENLAFHIARKKIPHVDLKTGEIVRPSKPNGMKLEMFVFDVFPHTE…
g89	202620	204848	+		SJL11421.1	36.4	632	333	16	16	616	114	707	3.3e-107	399.4	uncharacterized protein ARMOST_14824 [Armillaria ostoyae]		hypothetical protein		PF04082		MLPVPTKNIGQDDPPSDSEHFELLEEVKRLSLNGEEKDRYFGPSSNLSFMRKMMDNSFNGNNTPAIDRQWTKPAWEIDAYRAPLIFPEDDLLEDLVNMFFSKRSFCFPVLHQATFRQQVASGLHLFNWSFGANVLLVCAIASKASDDPRVFIHGYDDSKHSAGWKYFSQVEMRPLTQCPTLHDVQFCALYSEYKLGTSSPLSCGTIIGLGLRYCVELGYHRKRPGEKPSIEGQMKKRAFWTLVFMERESCLYYGHPFSIRDEDIDVEYPIDCDEQFYDTGNPETDFKQPIGQPSRFSSFILHIRLSYILYHALKTLYGIQKSKQNEDLSAPARGICQGEGCHMAMIDHMLIEWFNSIPAHRKSFLKHGVDHLIIDVAVQWNTSSNHDTNPYFIESAMAY…
g90	205134	206503	+		KIY73486.1	60.1	373	144	2	7	379	11	378	2.7e-128	468.8	FAD/NAD(P)-binding domain-containing protein [Cylindrobasidium torrendii FP15055 ss-10]		hypothetical protein		PF00070;PF07992		MESAKLNIVIVGGSGGYHVARNLSRYLDTSIYNLILIDSRPYRVHIIAAARLVVTDEDHLESLEVGALVPFDKVFYQGKGTFVCGTVTEIHKNKEVGGGGFVVLDNGEKVTFHVLVLGTGCIWPGPLGIPFNADEVPAFLEGARKQFKDSKNIIFLGGGPASIELAGEVKELDPTKSVTIVHRGTKLLTATYPDKFRDRVAQNLEARGINIVLNDTIDPPTLPPGESTITTKNGQVLPADLLVPTWGTKPNTGYIASSESLGPTALSPSGHVKVTPTLQLPHHPDIFAIGDMIDTPEVKQGNKVIRQANYAQSNILKYLAGKPLARYKPRVETLVLTGGKEDGIGYLDVLWGIIVGAWFARLYISRNLGVPRFRRYCGY
g91	206609	207400	-															hypothetical protein				MYHTVIITKEKQVEPFMSAVLARTTRKALPVKVFICGIYTFNKKQLSTVLCRCKSIVSLSYTSIEVWMQPEIHSLVNGLPSLKRIYPFNPYDFTLTYSNHNLTHFCYKLRIRERRSFYLLREALSANLGLTHILLNIHYVVDQDPPFPIPLSDLLSPLMSTLEVIVLNFLQKPCCLPQPDLNKIVEEVHYLRPQAEVVFLHLDCERGFYPKPGNGITLPPPKCYLPSQRFERLKEDEEDVWSFVDKLVKERPASCRKHPEVVE
g92	207740	209532	-		KAE8443031.1	48.6	555	267	9	11	553	13	561	5.9e-148	534.6	hypothetical protein EG329_002425 [Venturia inaequalis]		hypothetical protein				MYYNSLQHFTLILLGWAGLAAAKTLVFAGLVLTIFDANQTIGGVWSKDRVYPGLTVDSPSGFFDFSDLPMPGKVGTKLTAMQVHDYLCEYADRFHLTERIRFGMRVVKCTQEHGEWVVHLDIGEEVICDKLIIASGLASDPYMPDIPHTDFTGPVIHSVDVAAYFDTFTRPGMRSVTVYGGCKSAIDAIIMCLEAGKEVDWVIRDVGQGNGPGVLLELPKPIFGLSPALIAGRWKNVWTPSIFNTEGWWWRFLHSGKNSFGMWLNKKIWKKISATSLSREPYKTGSENVKKLSPENDNLLWFAAGVAALHDNKTFTDNLHEGKRLRVHRATITSMTKDTVQLSNNTTINNVDGAIFATGWKPNTNIFYPPLSSLPIPLSLEDEECKEYWDRLNAEADRE…
g93	209988	210845	+		PBK76856.1	86.8	234	28	1	1	231	1	234	1.2e-110	409.5	Lumazine-binding protein [Armillaria solidipes]		hypothetical protein		PF00677		MFTGLIEHLGTVSDIEIDDGGCTLTIADAAPILVDCNIGDSIAVNGACLTVTEFDKSDYFKVWLANETLERTDLGERVVGDQLNLERAMAPHVRFGGHFVQGHVDTTATVLERSSDGDSLRLKFQLPEPTPSRPSLLPYLIPKGYVTIDGTSLTLTDVDDAQRTFSIMLIQHTQEKITLSKKPIGAKVNIEVDMVGKYVEKSVHAALASDGGQLRPLIEKVVADILAKKGLAV
g94	210944	212759	+		PBK76855.1	47.9	547	233	16	1	515	1	527	4.8e-89	339	hypothetical protein ARMSODRAFT_247555 [Armillaria solidipes]		hypothetical protein				MDVEARRKVTARVNYSGRPDPSSTTTRYNGSRPPSPMKREIPPSPKPPAARPRAKVNSTATPNSLTRKPSKISTLTLRPVSPAKPSPRFTASAPPKSKPLLMARANGRSVASASTPGTPVSSYPLPMRSKTPSLAASNAGSPHRRTSSVSLLQHDSSSLSVPPSTHGSPVFSSPSSDTFTDSDIRSGIAPKIKSKISKFAKHSDSLSPSPPSARTLNARVRAPSISSSVSMSSAHTSSTSPEHTFYPITTATPAANPYRYGSARAHAPPPHHHYQPFGPKDDSHYSPFTPKVDPTKIPLPPHSPPTSSVSFSSHSSVSHSGESATNGNIRSALDTLLQFSSTTEDDLSDDSSHVGQSKDEDKTRNVRAQAKTNRKIEDLEISNKSLLAINVSLEATKHR…
g95	212990	214971	-		PBK73495.1	56.9	462	195	2	24	482	28	488	7.6e-152	547.4	FAD-binding domain-containing protein [Armillaria solidipes]		hypothetical protein		PF01565;PF08031		MFPAFFLGLALYVAPAWAAVSPQICQTIAASISYGSDVYYPDSEGYARDNSHWLSSSSQKSLCSVEPGTTEDVSVILSLVGGTSTPFAIRGGGHSANLGFSSTNGVQIAMNRFVDISYDEASQTVVIGTGLLWETVYAQLEEHGVSVVGGRSAGVGVAGLTLGGGYSWLTNQHGLTVDNVEAFELVKPNGDILYVTRDSEEDLFFALKGGFNNFGIVTRFTLKTFPQGQVWGGAITFTDEQINAVSKAAAKFSSDVTDPKAGMYFSYSFILGQLGAAVSIFYDGPTPPAGIFDDFLSIPYVTKDIEARSLLSLILAAPASSAAPNSRGMVGSVPLVENSPTLIEAALNETLFWGNAFSFDKDAIVQYTLEPFQPNILSFGADTAYPPTRSVRYLPSGIY…
g96	215652	220297	-		SJL06131.1	80.7	1292	227	10	1	1283	684	1961	0	1929.8	related to Myosin-1 [Armillaria ostoyae]		class II myosin	EOG092608L0	PF00018;PF00063;PF06017;PF07653;PF14604		MAPSKKAGKKVSPAPKKSGGGGKVAKADWKEGFKKKQVGVADMTLLTTISNESINENLQKRWTNAEIYTYIGAVLISVNPFRDLGIYTDETLDKYRGKNRLEVPPHVFGIAESSYYNMNAYHENQCVIISGESGAGKTEAAKRIMQYIAAVSGGQDSSIQEIKDMVLATNPLLESFGCAKTLRNNNSSRHGKYLEILFNAQGEPIGAQITNYLLEKGRVVGQVENERNFHIFYQFTKGASDEQREQFGLQGPEMYAYTSISNCLEVQDIDDVKDYHDTISAMGIIGLSADEQNEIFKMLATILWLGNVQFTEKDDGNSEIGDTGVTDFVAYLMEVDGELVQKVLTTKVMETQRGGRRGSIYDVPLNPAQANTGRDALAKAIYNNLFEWIVSRVNVSMKP…
g97	220844	221756	-		THH15671.1	44.5	272	120	8	2	246	7	274	1.9e-51	213	hypothetical protein EW146_g4841 [Bondarzewia mesenterica]		hypothetical protein				MSISWETVISIPETVEDLERIHPDVISDEGPWQRVLKLQDGVIFKYGGFDLAEEYPGNPYHREPWKTPDPNWDGSDGVWYICMEEAKGVSLDTVVDTLPDAILKSIGNDLKLLVGRIGERQSPSVASVTAEPLRSMLVPPQLQPTNVLSVGEFHQFLFSRCRCGTSAWAKVWRDPIPVDGLIRFTHGDLLPKNIMVDPDDGYRISAIIDWEHAGYYPDYWEYCRMHDPDFKTEGWSKVLSVVFPGDGWPLLAVAAVHDVLHHIDYCA
g98	222460	222654	-		THH07839.1	58.7	63	26	0	2	64	50	112	1.7e-14	88.2	hypothetical protein EW146_g9187 [Bondarzewia mesenterica]		hypothetical protein				MNTDMLPACPDNDETKVVYLQAAGRNYPGVGERHVALYWTNIHTKRMHVTQVVQLIGIPGNYEW
g99	223177	224205	-		PBK76833.1	64.9	271	88	4	1	268	157	423	6.4e-95	357.5	zf-DHHC-domain-containing protein [Armillaria solidipes]		hypothetical protein				MVTRRVMTETTATYWNTVTSLELIFIVLNYVFCIPVLLAVGGFSLFHFSSLMSNMTTIEGWEKDKAATMVRGNKLREIKYPYHLGRRRNIDSILGPNPLWWCWPTPAPGDGLKYELNKDEGYELSDWPPQNPIPVPSAEQPESFNLPDSPWTYGNGFNPELQPSNSHVRNSARRPKRQAHHSTLPPYHPDYQEGASSGYDYEEGSDSSIEEERSRLTTKNVRPGSEGYEIRPVGREEMLHQYLEQLGETPGRYHRYIPQPDEDSDGGDVEETTLNRRS
g100	224924	226651	+															hypothetical protein				MHRCRFVAGRRANALYTRFNSTATAAALKPRPRIASDFGGLIIPTKAEIEKTRAPVKPEATPILESGQTLAQRLASRRPASVPQTDSVSRARAPGPHVQLNIPLPYVEESMPSPPVLQVNTIPSEKVTPTPEPFLATANPPSYDPTVVDYDSLTAFQPIPTVKVADKPKQPKPEATKPTATTPVRKSVATRTGKPRMPIAPGTKPKEPAAPRKLFSERPAPTLQKIKAAQRSTEQHTEEQQQEQEERRPAVTTRQYVADSIARLDDRTPKVRADDMEEDDYVDTLGFDNLEDHDFEDMDEFDLFLDTQRASLQLAQANVEHQAIVNSIVLDHIRLKDNMVKQSQFTKQLDNIGSAPAQQAPDFYKHLDLTEEEKRIVLQDPVKLPPSEQPVEAASHLPL…
g101	226744	228712	-		EGN93100.1	42.6	204	100	3	62	249	49	251	1.3e-34	158.3	hypothetical protein SERLA73DRAFT_189929 [Serpula lacrymans var. lacrymans S7.3]		hypothetical protein				MDAGPSTLAASLDGGRNSLRNKRTRRATIGNEIDQIILHEMKSQGTCPPPAKASLPHGTHIVDNGPSIPLETKFIFTTNRDILPAHEQISGAFDLKNDSHKGYFDRPEVIDSYRKQLLIETPEFERIGPNQTVTSRFQPHMADANGIVDTTDAAYEKRHRRYERMEKGGRLRDVEKLQNKQYHLHERIEQLRAFDSNSFLSIDASYFHGRPSASEDQSLEGDRRRRQMLQAALDLEARLKEALPNPRKKKSGTVPYASPSKRAKSAVRSRPPSPPQFYFAPQQADGESDVSDAPPEAVEPPVPADTAKEEVYYYKDYESSVQHPLDIPPDLDDDDDPYIEPSSAKKRAISRSKGKSREDSSDDGSYVEDSPQPVKKKTKPTPRPIPTSQSSGLKIKLPA…
g102	229457	229737	-		KDR85702.1	71.2	73	21	0	1	73	340	412	6e-19	103.2	hypothetical protein GALMADRAFT_234739 [Galerina marginata CBS 339.88]		hypothetical protein				MSSSKGTCGVTDGTLACGSGVSATAFSAFSSGDDLLLAFDGSTEFSSDGAPSGSTVYTIYTGSSHSQDYTLGISTA
g103	230039	230787	-		KTB33454.1	75	148	37	0	1	148	128	275	3.5e-61	244.6	hypothetical protein WG66_14072 [Moniliophthora roreri]		hypothetical protein		PF00445		MQTHWVDINGDDESFWEHEWSKHGTCMSTLKPSCLPSGSAKGADAVAYFNSAVSLFKSLPTYEWLKKQGITPDTSKTYTLTELTNALSTASGGHKPALDCSGKNLNQVYWYYHLKGSAVDGQFVPISAPKAGSCPSTGIKYPPKSGSNTVSRFEGPPAA
g104	231705	234738	-		PBL00620.1	73.4	730	175	4	1	714	1	727	3.1e-303	1050.8	oligopeptide transporter [Armillaria gallica]		hypothetical protein		PF03169		MSTEIENVPVRRIPSSSSYHDEKDLRSTPTEEKETKLDMELMDDHDKHTSSLSGNPVGCLLGAIVGASNIYLGLKTGFTFGPQLFGAIFGFTILKAISKALPESGLLGRFLGGPFGPKENCTVQSAATASGGLGILFVGAIPAMYRLDLLSEFPQSDFGILVALTVCAGFFGVFFVIPLRRYYIVHQKLTFPTPAATAYTIRSLHMGKTGESVARKKSMGLLISFALTFVFKVMTGYAPGVLYDWHIGWTLSRIGFTSIIALENYGWFIEITPAFFGAGMLSGLNASLSFLGGAILAWGIIAPAIVKNGLAFGAQPYEEYPEIWSYAGLSFSDPDAYADHPSPRYWLLWPGVLMMLLYSFADVVFSLVPIVQKMRQNGGFKLNLNLKALRTQRTEIADD…
g105	235052	236832	-		PBL00621.1	42.7	513	230	15	8	494	13	487	5.9e-78	302	NAF1-domain-containing protein [Armillaria gallica]		hypothetical protein	EOG09263G4R	PF04410		MIGEKTLDLLLIQSLLGVLEQQKLKPQVESSASEDDDDIASSGSECASEDEVEDVLMVLEEDPVEVTQNASLDAKPEENKPIHSTVPTDSESESDDDSESSLTDDEAPVKNEDADNELEEEGERGPAVQSKTYYTTPHEIVEGEITIPDIEEVGPDEVMDKIGEIMSILDNLVIVKGLPSSSLDRALDTDTLLVLDDRKVLGFVYETFGPTAQPFYQVKFNTSYQLELEKARVGRPVFHIPARSHFVPLNQLHRLRGSDASNVYDEEPAGHELEFSDDEAEAEYKRNAKQVRRGQREGSVASTSSRYGTPAPERERDMTDAFGTNSAYDDSYMDTSTSRPAPIPYDDDPYSDNFGTEPPPVNEFQNDSTGLRPRAASGNRMSSVSRPPRDRGRGRGGGR…
g106	236994	237803	+		KIY73503.1	58.7	269	100	3	1	268	63	321	4.3e-80	308.1	elongation factor Ts, mitochondrial [Cylindrobasidium torrendii FP15055 ss-10]		hypothetical protein		PF00889		MKWLEKDLADSGAAKAEKVKDRAANEGLVSVSVTSSGFGSPGSGLGAVKAAIIELNCESDFVARTDEFGRLAHIIARTVAESGAETSEPTFTSLSVSDILHLPLFESHKTVGSSILDIIARIGENISLRRATSVSYAPEDKLVGEGARVGFYAHGASNEYPLQGKMAALSLTSLHTKKFSEHLANAAFVEDMDRMDRALARQILGFNPAAIGDAASSDEMHLYAQQFMMHGGPEASLLVRDVLEQWRKKWGLDDYAVDAFIRWQVGEAI
g107	238032	238554	+		KIY73493.1	48.1	104	51	2	45	148	18	118	6.4e-15	90.9	hypothetical protein CYLTODRAFT_341912 [Cylindrobasidium torrendii FP15055 ss-10]		hypothetical protein				MFQSCSRFSPDLRRTGIQLCARYATVSRLNVSPDNKAPETSWTFDQEIIARLSLDNSDTLTRLFDQYNDNAGHVLPSTLPYESRPSLSRQPLRQPVPEPSICLIAHAFEDTDGKAQSVTISSGFALEAKHSGKADALFVMCAHTLEQVRGKDTKKIQRR
g108	239385	242614	+		KIY73494.1	52.2	943	401	19	1	924	1	912	1.5e-241	846.3	hypothetical protein CYLTODRAFT_416868 [Cylindrobasidium torrendii FP15055 ss-10]		hypothetical protein		PF09103		MSRRSSSPHGGRSPKRARRNDDSPEFDEMHLTQDDMDALDVFEANLSQRASSSQMREEKGSDRDSDEAIHEQISSDDPFSDKPNSKASKFPSFGSASLFQSAAKLSTINLPDPTSSQEPPEPDSNYDSWFESTLPEDAAVGFQPATVSFQSAASVIPSAFQPASKKGVLAPSAAALAKAAELMKKWEGAEDEATSALPPPGLALFQTASSLVEATTPARPALRNLINAPVSPATPDTPTPSAFSRASTSAGPIAQPFASLKTRAKPFKSPLMKTVAEASFPPSLNQPNISTSPSSFASASSICMPPPTSTPARPKHPLAAEPITPSTYSSPKVNQTNLSASLPRAKPTSARHTPGRFKTPFKAGMQPGTPGHAKLQEQNLKRKPVAPQVYTTAASTPVL…
g109	242966	245077	+		KIY73483.1	43.5	646	308	14	1	618	1	617	4.6e-109	405.6	Bromodomain-containing protein [Cylindrobasidium torrendii FP15055 ss-10]		hypothetical protein		PF00439		MGKRNRTDAAIPNDGGSRSKRRKAQEQTPDLDASSDRANSDVDEGKSAAEEVAKQGLKIWHAVKEAVGKDGHILSTHFVVLPDKRIYPDYFVLIKRPIALSEIKRRLNQNLYKSLDDVKNEFDLCFDNARQYNAEASQIYYDATEMQTIVAKMHKDMTRHKKSSEKKHKSPSLRKTMKSKLQELVALTDDSGRSVSAEFMELPSKKEWPIYYQQITKPQCFDNIFKRIKKKEYPSMNDFADDVELVFSNCFQFNQENTGIWDDAVALKDRFRLIMADLPAPFTVARYSRGPKIKIKMPVASTSQTAPPPKIILKPAAAVTQTPTGPPPKVVIPAHAPPATPVAKPAVTGQPAPAPPAKVDPPLKATAVKPVQQPVPKASTPQTPVPVKAQATMAVPVVN…
g110	245476	248583	+		KIY62722.1	72.3	661	178	4	28	684	23	682	5.9e-299	1036.6	hypothetical protein CYLTODRAFT_383261 [Cylindrobasidium torrendii FP15055 ss-10]		hypothetical protein				MISDIAKGVLHSEHDAPRCFGDSFHFPIQAPLYGRLPTGSIKPAGWQLDQANVQAEGLAGHLMDWAPYVKGSIWSPGGSIEYSEMHEAAPYWFNGMVALAFQLGDERIVGQVRSFLDHTLDTQQDDGWIGPEPPNASGAPRLVWPRYLILMALTQYAEADPTQTDRIVESIHRFTDLVHNIWKNGTHAGTGFQFDYQFVRWEELVYSLQWLHDNYPNGKENQLVETMELVRAAGFNWKNDWFVDVVFPKAAVTQGYSPRTHGVNIAEALKSEALVWRWTNDESDKDSTFKRLELLYKYHGFPSGTYSADEHLAGLRPRRGTELCTVVEQMLSLAIIYQTFGDNSVADRAEKIAYNALPAAITHDWWSHQYDQQPNQIWAKEMNPSPFGVNGPLSNVFGF…
g111	248777	248848	-															tRNA-Gly
g112	248975	249916	-		XP_003034286.1	52.2	337	132	8	4	313	12	346	2.3e-85	325.9	hypothetical protein SCHCODRAFT_66464 [Schizophyllum commune H4-8]		hypothetical protein		PF00432		MSIHGNHAKRCLMGLPSSQVDLDGSRMAASFYCLGILDLVGQPPTEGEDWIWEHQHPEGGFTPSHFSPGSPAHIIMTYTALMSLCILRSNFEKLDKKALLRMLGACQQPDGSFSTLPGGAGDTDLRTLYCAAAVAHMVGDFSSIDIPRATAFVARCRSHQGGYGQAPHTEAHAGLTYVALAALSLLSPSQPILTPSERAGTIHFLLSNQSPAGGFSGRTAKPPDACYSFWSVASLRILGAHSLVCVDRLRAFTDACAFRYGGIAKSPGEMPDPYHTYLALAALAVFDEDEGEFDAVLNARHATAAWARKMVKA
g113	250107	250998	+		KIY73484.1	67.8	233	74	1	1	233	1	232	5e-83	317.8	alkaline phytoceramidase [Cylindrobasidium torrendii FP15055 ss-10]		hypothetical protein		PF05875		MATSTLAVNRPGFYGPVTSTLDWCEANYQFSYYVAEMANAFSNFFSIGLALLGIINVFKQGLPSRYAAGFGGFLIVGVGSFAFHATLLFHYQLADELPMIYAASSSIWFLYDLSPGFHITNRATIVSFFIIIVFDTLFSWSYIMHYRNPVYHQTVFGAITLATAVRIAHLLKYSSARHKISDEKRTFIANSFATGALLFTFAFVLWNLDNIFCDLLTNYKTTIGWPLAFLLEGTYSPLQTDMLKNTH
g114	251455	251539	+															tRNA-Cys
g115	251835	252829	-		PBK78888.1	45	291	122	5	1	258	1	286	4.3e-55	225.3	NAD(P)-binding protein [Armillaria solidipes]		hypothetical protein				MPSLARVKASNASHSHAERSIPVAVFVGGTSGVGEAMVQLMSRYTSGNVDLVIVGPFLMKNINVACQELKSTLQKINYLVLSAGYMKFTNRDETEEGIDKMLGMRYYCRFKYTKELMPLLESARALGEDAAVLSVLAPAMVGFKVPLEDLGLKTSYSTLRCLTTASLYNDIMVEEFSKRHPDISFTHIHPGFVDTPAMDYLYESFFMRVLRPVVSLAIYLGAVSSERSAENMLYALWANKNGWHRKNATGDDMSPKSHSDETRGLGTFLLHINHFSRFLVIYSSEFLLLSSLTPTPTHAHKHLIRFLLGLHPP
g116	253543	254817	+		PBL00624.1	77.1	406	89	3	1	404	112	515	2.2e-176	628.6	hypothetical protein ARMGADRAFT_1159934 [Armillaria gallica]		hypothetical protein		PF00675;PF05193	M16B	MYQSSHFHRGTPLAAELIADTVLHPAFLPEEIELQRDAARYEIRELSAKPETILPEVLHGVAYNMQGLGNSLLCTEERIDAIDSSTLRRAMKNWYKPERMVVAGAGMPHDELVELVDKHFSSLKASPQPSLTYRPNTPQQQAPTNILSASSPSMTKTLTRAASYLFPNSVDDADKLSMLPNSTYTGGYHFIHDPSTEFDHVYIAYEGVGIHHEDVYAVATIQVLLGGGGSFSAGGPGKGMYSRLYTSILNHFPQVDHCSAFHHIYAESSLFGLFASFLPSDARGGSNATQILPHLVHQLSLLLYTKLPEEELSRAKNQLKSSLMMSLESQSIQVEDLGRQVLVQGRRVPIHEMTARIDALTAADIRRVASSIFGLESKGVPTIVCMGREGLGDYHKTFK…
g117	255044	256565	-		OCB83899.1	65.9	331	107	1	21	345	603	933	3.3e-133	485	amidase signature enzyme [Sanghuangporus baumii]		hypothetical protein		PF01522		MADERYPSMFVNGENTNTEGFKDWVPERDFVGYGFDSPRDCWPNNAKIAVTFALNYEEGAEHTVWNGDSRSVEFLHETHYHRELKEGKRDLVVESSWEYGIRAGLPRLLKLFKKFGWSVTIWTCGRSLEVSSLYGPILVENGHEIACHGNRWRGTNELSGFDEEADHVRKSFDRLQAATGKKDVPTGWYTGCGSTAIKHIRARVHKERNVPLLSGDLPYYIESPLTLDGDEDEGMLMIPYTLVTNDHRFMVSGGTGTPVPKGWFEMLKSEFDMLYEEGLQGHPKMMTVAIHNRIAGKPGRTMALKRFMEYVQGKPDVWVTTRENIAHHWRKEYPYKKVGHTHNMHC
g118	256656	257052	+		XP_019049587.1	56.7	97	42	0	1	97	1	97	3e-23	117.9	hypothetical protein I302_00004 [Kwoniella bestiolae CBS 10118]		hypothetical protein				MSTENCPEFILEREFIGYGMDPPNPKWPGGTNIAVSFVINYYMGAELSVLYGDDRAETMHTEIPAKSPMIGRRVDMTESSYEYGAREGVRRLLALFDG
g119	257181	258072	+		OCB83898.1	67.8	227	73	0	2	228	113	339	2.1e-88	335.5	hypothetical protein A7U60_g9104 [Sanghuangporus baumii]		hypothetical protein				MALEAAPYWAKAIVQSGSEISCASKRYIDYFDVPAQVEGQHVAEAIDSLQKITGDATLPHGWMIDRMSNRSIRLYAREHAARNLPLIYSSDSSSDDLPYWVPSPLATEGMHDTGLLMVPFTVDTSDFRFIAKGSGWSSPVDFYDYLVDTFDYLYEEGRDGEPKMMTVILHPHIIGHAGRFLYLRRFVEYITSKEKVWIARRDEIAQHWTKTFPYDRKTAFGQTPAPPC
g120	258380	259974	-		KII93604.1	64	364	88	5	9	352	13	353	1.4e-134	489.6	hypothetical protein PLICRDRAFT_100056 [Plicaturopsis crispa FD-325 SS-3]		hypothetical protein		PF00487		MGAVATTIPPPKIWWSNASFFLGVHFAAIAGAYHYPLADFGITIGYHRLYSHRAFRASTPVRVVLAALGSAGFQGSIKVRTRRVSPLITIPTRAYSGGVCDIASIIFTDDPLHDPYAATRGLFYSHMGWIFFKPTYSKMDLVDREDLENDPVVRFQHKHYVPIALFCGFVVPVLLGNLWGDPMGSFVWAGLVSRLFVWHCTFLVNSLAHWDGLQPYSDEDTSRGNLLLALLTGGEGNHNFHHTFPHDFRSGPSRVDWDPSKWIILLLNKSGMATGLRRARQDDMKEAIEFMRAKRAQGQGHAHMHVPVTSISWDGPTWNLADVESILTKSPARCLVLIGEFVVDATSYLKEHVRTVITSIALS
g121	261494	264487	+		KIY73480.1	62.6	933	313	6	1	930	1	900	0	1163.7	hypothetical protein CYLTODRAFT_434156 [Cylindrobasidium torrendii FP15055 ss-10]		hypothetical protein		PF04389	M28X	MTLTEKISKVLGFRTLPTTIFASLIYLAVFVSVLVTDELPNVPRNQGGLDLEQAYQDLHEIAARPHQYNSHANDVVRSYLLSRVQDISKGHHGVHISNDIISNGSWAAAAYGVYFEGTNILVRIDGTDPNFSNTGGVLFSAHYDSVSTAPGATDDGMGVATLLQLITYFAAHRPKRTVVFNINNGEEDWLNGAHAFLEHPWSNITHTFLNLEGASSGGYVLRACLEDLSHLRSRRPLLFRTTSGPPVLSFKNKHVPHPHANVLSSDAFARGVIRSGTDFSVYYDGRDMDGIDLAFYKGRSKYHTKLDAIPHTVGEKKALWAMMEAAKGSGVALANDAGRMHSKSKTPPVYFDRKPVSLAGVSALTVVLVFGVVLIMFSLSSMITFNIVALVIGPIVLTL…
g122	264565	265919	-															hypothetical protein				MIMAESLNSKRYVLQHTPAIKWRTHRFSISRKLSKDLGIPTSVLRDICENATDAYGDHVEDDEIIFRPWNTKEHEEDRPTSMTPPFATSSNSSAISSSSSHPSNQSKHSLAGPSNVTPQLSTSLPQDLQITPPRGRVRPRDTDSPSQRRSKRLRLRSLHLRETTPALRPMVVVDIESPSPERGDSMTITSNPKRRSPFPLQIERESTTQSPGEKDYIFVNSSPVLESTKFDDDDEGPSPLQNTQLSGEKGYLSVTSSPIIENTKFEEDDAVAELPSSPIFLPIIPSIVESPRLLQFRLASAPLRKCSKTMLPDRPIDKTVEQFLRKFKCEHLANWFAFLKLHAAPNLGEAIKLVTEDDDRFLTMFREAAVQCAISDQETEMVLQALRECRGIDWLIE
g123	267454	269391	-		PBK76825.1	68	478	97	7	1	474	1	426	5.9e-173	617.5	hypothetical protein ARMSODRAFT_245299 [Armillaria solidipes]		hypothetical protein				MEDTPETAHHFIYVTQVYFCDAVVVWDWLISLHREWQFVRLFSPFVAIADDVVPDLEDSLDSSQDCLSFLQVGRRPVCPNESVTYADRYWVLAMIPYLLYCFVLDHSLETCQKIYKIPVALAMWNQVGSECKLTVAQYCSCSFDIPAVLLIRTYAFFNRNIYVLWFLISAMSGMVAYQLYVDTSQMLLLPFTVPPYDQGPCLPMSKPHSAHLLGFFVAPLLFDTLVTLMTVVKAFAIRRRNGGPNSRLIQTFIREGVFYYILISIANLINGIFYLQPRQVISAINIPLSVMMAPVLACRLILDLRERGSETVSHSEGTGMAAFTTKSVTQNQCSPFTPPQRGKSGLGFGYGGVRQTRTIDSNIILSTLGSIPHDLEMSMEDNEEMDSIRIGGLDLGSLS…
g124	269874	272261	+		KIY73476.1	71	670	188	3	8	674	5	671	2.9e-282	981.1	glycosyltransferase family 22 protein [Cylindrobasidium torrendii FP15055 ss-10]		hypothetical protein	EOG09261FM4	PF03901		MASRPQFETLRFRRPETEKPPPKVKRQDRHAGILQDQLRRSDRAPWSPSFSLGLRILFLVRFAAAMYSNIDDCDEVYNFWEPLHFFDKGVGFQTWEVTPQYAIRSWAYILLHLLPVRLASFILGNDKRPAFFALRIALAGASTFSEVYLYRQVYEKVNNRVGRYLFFMLAFSAGMWNASTAFLPSSFAMYMSTFAFATSIPPASSQDNYRTLATTALFAAGAVVGWPFALALAIPFVFEELFVRGADIVPSASYASWLTLRWKRLFRAGALASLIFIPVIAIDSLAYGKLTIVPWNIIQYNIFSNRGPNLYGTSPWNFYLLNLLLNFNLLLPLALISMPCLFVTYFVDRKRLGFITPTSQQSSPFTLLGLRLLPFYLWTIVLSFQEHKEERFMFPAYPL…
g125	273567	275369	+		PBK76824.1	45.1	588	289	13	10	578	7	579	1.6e-106	397.1	hypothetical protein ARMSODRAFT_1078912 [Armillaria solidipes]		hypothetical protein				MDIQFDGFEDFHLRMGPSSSILQELGCLTPPSPILRSSDLPESFTSADIPIILFESPLSDEDPFGTPLIPLEPFISLSESATTLASLAGTFGPRRVHAHRPPPINSRLSVNRDTVSSWSYPSPISPIETIASEREADMLPSMSEASFHTALSAQNSQSSLSSNDSSSVLPQERAPSTILLNRHPSQLFSPTPSPLSFTFPASTFGSSNIPPSHSGISNISCSTARSRSPSPAHDQRSIYELNSPTCSTVSALSSYSSQSSLSTNSLRQPRQRSNPKLRLPPSLTWLQDMNIGLLIDQEGFRSIHPSFKFVGYSDNARALDPQGEAIDGGVAQFMPTRRQSFHFHYAMFDGLPILRRLTVNNNESRDHICRQATLSLKSNGVYTIRGCELLEYKAGGTSE…
g126	275655	276188	-		SJL06816.1	100	103	0	0	1	103	303	405	1.8e-47	198.4	uncharacterized protein ARMOST_10158 [Armillaria ostoyae]		hypothetical protein		PF02969;PF15511		MSGRGKGGKGLGKGGAKRHRKILRDNIQGITKPAIRRLARRGGVKRISGLIYEETRGVLKIFLENVIRDSVTYTEHAKRKTVTALDVVYALKRSGRTLYGFGA
g127	276362	277038	+		TFK41810.1	69.6	171	37	2	1	157	1	170	2.5e-59	238.4	thioredoxin-domain-containing protein [Crucibulum laeve]		hypothetical protein		PF00085;PF13098;PF14595		MTITHIGSLSELDGILGKDKDKVSVIDFHATWCGPCHAIAPTFEALSKEYKNVNFLKVDVDAAKDVAQRYQVSAMPTFIFLRGSTKIDQVRGADRAALQNAVKRHCSGSSGSAGSFSGKGQTLGGSTNTSDVASNLDPQMKVFLGLIGIYALFWYLS
g128	277103	278085	-		KIY73470.1	49.4	271	133	2	3	272	5	272	8.6e-60	240.7	hypothetical protein CYLTODRAFT_439765 [Cylindrobasidium torrendii FP15055 ss-10]		hypothetical protein		PF00035		MASFPPLPPIEGNYEIMLEIYTHESARNPADPPSLEYGSIDRLTALGRKAAEMAVYYHYFSAGTSASGTSRESILTPQEVAIRSESALHQTTVAGWMDHYNLRGKIRCYPHDQRDDNEIVCNVLYTYVGALYIRNGHASVQAWISALVDPDHPPPAIVESHQSPPQSPPQPNGPPPPMTHPQPPPPLPVPMGQIQSQPGNLDHLITLQVVNQTAQQKGYNVTYPAQVEGPPHTPLWTVQCCMNGIQMGVAQARSQKMAKEEAARMAYKSMGWG
g129	278633	283147	+		PBL00602.1	69.3	1316	365	10	4	1302	11	1304	0	1836.6	hypothetical protein ARMGADRAFT_1117408 [Armillaria gallica]		hypothetical protein	EOG092604ZZ			MSAEPVPKGKGPLIPETYLDSPSQRLYYLSLGLLCQAIKVVDFLYYIASSDDTLRLCKKWLMVDFVYCILLSKLRIPRLKYNISVVVLQIACLWFLNGLMFGGVSLNLGSGNHEPSSEATYSSSPSQTYGIMDWLSPLTFGLLSSSYSTSSDAHLLGQHTVRMSPISTAQLNPDSTTFCLSSSSDAALIPILLNNTTPTSLRYSLSSLDGSHTEYIDVSAKELKAIEQTRQSALQVAKTTIPKADDDYDEYDDDDDSNTSKRIAHSSLQRSQSLLHVRLARPGRVRLERVMDSSGIEARLLYPYDVLITHCPRVQFVDDLIAAAIRCAGQDTDHQLMIDISGVTPLSLRWFKMVNGRRESFLVEGIEGDLAPKMPPPAAVEAPLVRRNLVHQSLQVPLS…
g130	283587	284868	+		KIY67185.1	94.1	321	19	0	1	321	1	321	5.4e-178	633.6	inorganic diphosphatase [Cylindrobasidium torrendii FP15055 ss-10]		Inorganic pyrophosphatase		PF00719		MSTKSNPAERLAHQLQLLSSSPPPSMTSQYTPRLIGAANTLEHRVFIEQNGSVVSPFHDIPLFANQNEGIFNMIVEVPRWTNAKMEISKEEPFNPIKQDIKKSKLRYVRNCFPHHGYIWNYGAFPQTWEDPTSTHAETKAKGDNDPLDVCEIGEQVGYVGQVKQVKVLGIMALLDEGETDWKIIVVDVQDPLAGKLNDIEDVERHLPGLIRATNEWFRIYKIPDGKPENTFAFSGEAKNKRYATEIVHECHEAWRRLITGESPAKTATYDLAIRNITIQNSPGFIRRDDPAYTSLPTDSRKPPAPIDPSVSKWFYISSAQV
g131	284968	285834	-		KIY73583.1	63.3	278	78	5	1	272	45	304	1.3e-87	333.2	atypical/PIKK/FRAP protein kinase [Cylindrobasidium torrendii FP15055 ss-10]		hypothetical protein				MSPDDAAKLWDDRINKMLFDLMHSTNTTENWGGLIAIGAPHWPSMNIHLITCTDYLLQLSTNENRGILNLFRFFNYVKHVIPHPDVNLMLAASKTLGQITHIGEAAFGDRFLDFEVPAAVELMHREPTRYSGVLILKELARNGSGYFLPHIDLVFDNILVPLRDQRVIVREEAAELLAACLEIVTQSQPDKDKTVARLAMVLKDAQDGLEMPQAEVIHGSLLTCRKFLLHAGEFMKDNYTEEEILKVDKHHDQLVHKEVLAMIPLLAGYKSK
g132	286522	288389	+		KIY67186.1	73.6	590	148	5	1	590	130	711	3.8e-246	860.9	hypothetical protein CYLTODRAFT_376523 [Cylindrobasidium torrendii FP15055 ss-10]		hypothetical protein		PF04130		MDEIEAIAEWKPGPLIDLLVTRSKTGVNRVFSILSRLSLAVQHVWRSQLAAFIVHGSMSSSDPLASKAYAILDGSIPSCVSAQSHDSIAYIGRAIATVKSARWQTQLPRTLAQEHIALLEGVVPEDRHEFDSVILQIRTNVSEWLWVNVLTHKDVEDAVNSLADYFLLRNGEFSLSMIREIERLKISRLTMKSGSASMIREQDMNLALLRASLGTTAQYDPALSRLRFSLPDGPLRPLLPSLGTTPVPKPSPADANLFNSCLLGTPLELNYLVSWPLDLFLHTSDLSSYGTLFSYLSSLRKTHMRIHTCWTSLSNSQRVRRKWTGLGEGGTAEDLKTRSQLLRCGWGVVRDMAWFLDTLFAYTMTDVIEVEFCRLEELLGNGTGQLPPTSSSGSLRSGT…
g133	288487	290709	+		PBK76817.1	67.5	640	181	11	11	631	6	637	6.7e-225	790.4	RabGAP/TBC [Armillaria solidipes]		hypothetical protein		PF00566		MDSGDDVQLTHPAAVHRTFASYDIDAAFDDDDDDGDTSFHFSPDSIRKEMSRRISEVQDAAGGDQDTKPKSTFSSRDNSVSTLDMNGDGQASPVPSSGSLSPVNMSPQFVSISLSRSTSGPIPDDKTPDVDDDDDDSRSIHQDEYPAVHIDASRPPGHRVTLSTDSRISNGTDAYTSPPEPPTDEQGRHSSSQSIHARTSSPSSNGRSSSPAPSPTHVVAASVTASSIPELSASMEALPKTTHRPTRSLGPSMLEKVMSKTRPSFLPPKNKQEDNKHLADWQSMMKQSRLAAEKRRKALQERRLERERKIDESLHLWERDIVPDWRVVHKNPALRKMWWRGIPTKLRASMWERAVGNPLALSKDSYRTCLSRAKRALAAGTFPSATLALIDRDVSTTLP…
g134	290835	292791	-		PBL00596.1	63	513	176	6	42	549	32	535	1.9e-175	625.9	hypothetical protein ARMGADRAFT_1159913 [Armillaria gallica]		hypothetical protein				MAILASSRQMSTLLHTQDLSPAQYTGSEMKGASSSRPKSCSRPLGLTEASYFLPSREDGVNDMYLHLGFTAPPRLTTRARVGLVWAILRLRHPLLASHVKMHNYDDLQFEYTFPASADDVLREANANLEYRNDGKDDLIDAYLNGPRTLSNVRLSYLILSPSTTLQSVTPPTTPSDDTPAFDFSYISPIPHDLLVCATHFLGDGMSLHQFANDFFSLLGCGMSGKELREMLENQWQAQRCQGIALPSPLEDRLPDWSQRTMSRAAGRVDFQNIQDRQIGGQSFPKKSGKPRHTIVPTIAIDVERTKKMLKACKSNGVSISSALFALCNIAWARATNTKGELPTLMYSALNLRPNLRAEKSLSDSYWFLAIGYFNIILPAFVPSSADVAKIFWHRARVAK…
g135	293840	295230	-		PBK76814.1	71.5	351	92	3	8	355	6	351	7.7e-125	457.2	hypothetical protein ARMSODRAFT_244836 [Armillaria solidipes]		hypothetical protein		PF03151		MVFPIQLNTANMKVMAVVSFYMTAALVMVFVNKAVLNSSPDLPLVFLFFQLCIAIFLLHLSAAITSKVNIPQLNLNVAKRLVPVVSINIIGLVFNTLCLRDVEASFFQIARGLQLPLTILVSSVYTRSSPSRKVIIATMAVTLGFFIGIAPSSMVSTATNPSLISLIYGIMSSLFIAFHAVLIKSSLPHCNNSTIELAWWTNAGSAVLILPFVILAGEPYKLWDLIHSEGESGAVFFWGSLVTGFFGFLLCIAGLLSIKITSPITHMFSSAARSVLQTLLGVWIFNDLLTVNRGASILVILAGTMYYTWVKSQEAPPPQPPLARRDIEQSRSSLEEDEANERRKTLDSEKAIMLQDRSSS
g136	295718	297277	+		KAE9398471.1	59.9	401	154	5	11	406	99	497	1.2e-145	526.6	hypothetical protein BT96DRAFT_1020127 [Gymnopus androsaceus JB14]		hypothetical protein		PF10250		MIQNYLDTPTWDPQILTGPPTRHFRGALRSDVKYITSWPAAGWTNDVMTMFNLIYLGVITERVPILPPFAPSHVLADGATPEIDFGEVFDIRRMRELMKYPILEWRDVKNVETGLIDELGCWNVWESSQFREAIPRQSPTPENLRLDVSYTKTPSWVKLLPDEGDPHTTFWSLARLGYPDARNNNLVPPRPSPRNVSISPDEQLLCFDYLYYVAAHQASPYEYEHDYSPAWRFVGQYAHFTPALKTLADNYVNRAIGIDLRKHTPPYISVHVRHSDFGQACGELSKKDCFAPLSAIARRVQEVKDELLEQKGVNVTHVVITSDEKDTEWWREVAELGWVIPDHTKTRLIYGNWYPVLIDAAIQSGGHGFVGTTASTMSLIAGRRVAAWQNGAVRHVKWG…
g137	299249	300424	-		KIY67188.1	49.4	395	195	2	2	391	8	402	1.6e-104	389.8	6-phosphogluconate dehydrogenase C-terminal domain-like protein [Cylindrobasidium torrendii FP15055 ss-10]		hypothetical protein		PF02558;PF08546		MHLHVMGIGGPIGCLLTHHLRRALPKSDTITILRRNSRQMRLFMSQFNGAAHVSHSGIRRAAYGFHCSIPNPPLSGHPDTRRLPADDIESLLLTTRTYTTLPILQMLKPRLTRASTVVLLQNGMGMYEDIIGRIFPDLHSRPHFVLASHSHEVYSQGFCDVVHTHIGDLEFSIIPNDSSLDGEAGFYDQSLSPFERNGRLSDLCPPSHPKPERVESLRNTVAVLSSLQGLNAKWVPMSDLQTTLRKNLVVRAILDSLSAVIGCTNGALFQSKESRHILDRVCREASEIFERELRAALTTANRLNGTTESHSLPRPLLPHELQKAVLDRASMTKGHLSQALSDIRLGKPTDVNYLTGHLLRLAVKHDVWAPSTAMLYNLLRMRSDIPLDQNL
g138	300966	302349	+		KIY67189.1	80.4	306	59	1	1	306	14	318	2.2e-144	521.9	Aldo/keto reductase [Cylindrobasidium torrendii FP15055 ss-10]		NAD(P)H-dependent D-xylose reductase (XR)		PF00248		MPLVGFGLWKVTNETCADAVYNAIKSGYRLFDAAGDYGNDEKESGEGVRRAIADGLVKREELFITSKLWNTFHAKEHVAQIARKQLKDWGLEYFDLFLIHFPVSLEYVDPSHRYPPAWWGDDQKVHLSNVPIQETYQALEQLVDDGLAKNIGVSNFQSQSIIDVLRYARYPPQVLQVELHPYLTQEPLLKFCETVGIAVTAYSSFGPQGYVELGMDKSLPSLLEHDVVTKAAEARQKTPAQVVLRWATQRNIAVIPKSNNQERLVKNLECTGFDLTDAELKAISGLNLNLRLNDPGEIDPRISIFA
g139	302514	304785	+		KIY67190.1	46.7	813	307	20	4	720	5	787	1.2e-140	510.8	hypothetical protein CYLTODRAFT_490825 [Cylindrobasidium torrendii FP15055 ss-10]		hypothetical protein		PF00564		MATTFKLQSSGGETRRISFNNPPSWDILVEKIHTLYDIPADKVAVTYIDADGDQITLSTNEELRDFYGASYRPGYLVKFVIQDLRQSRSHSLRSSIIDTPTGTSANNSRRNTFGKDPILQFHIDEDWQSIPAFNDIFQPAPPSEHGYIESVTTVSDDEARIKVDKGKARAVYSPSVRSTASSASSVMDDEDEDAMMTSTPKPAMSDFGPFPPHDKELPNLYSVASSTPRMEAPPLKRSFNSVIPFVSKDGVRGSSKAGSTVGTPASTPTPRSPSPATTIAAGNENEVPDPPLAPLEGSATTAPSLANDIASLFDVASQVLQSHPEISENFTKIIRNASNGAYWNTHRDAIVRAAGEYAQSASSEYAQTEAEAGRRVSDALASFARTLAEAAASAGASAN…
g140	308527	310059	+		KIY67191.1	49.5	455	171	14	1	419	1	432	4.5e-92	348.6	hypothetical protein CYLTODRAFT_422745 [Cylindrobasidium torrendii FP15055 ss-10]		hypothetical protein		PF01285		MRSPRNTYWSTSGYGSTRSTPSPRSSRASSIESRSAETTSAMEVFESIFKGRKSWKTLRGGEMVWPAKLEAALIEGLELYQPDDSRETRLLGRFPMRNRFISEHILRKTGKVRSAKQVGSRLQQLRETCTGERLMHLLSPTRRPEIRSQSVSHCDSASSNGGGSVPITPTDDVSPYSLARGDHAPTHHTFSIDILPQNEIHTSPTLRSSVSSPISSPFPENVIHLSDHARHILDIDPTLTFLSHAPITASSFFQVYLGGSVVFSEMTTLSLCETGDSPNDPAKFSIFQEVAPIGQDSASAIFTATYRLTYPADSAAVAPKFETSGPIVIPEAQFGFSYDELQTCFTADGQSHQYGKPEHMYGGYASYDSAWLTPAVQRSAIDKTLHADPAHGFEDASPI…
g141	310399	314696	-		PPQ97714.1	57.9	1045	328	14	1	964	25	1038	0	1126.7	hypothetical protein CVT26_001904 [Gymnopilus dilepis]		hypothetical protein		PF04734;PF17048		MIRLVWYTVALLASVPPRMVTAQYQLGLGVADITGPIVETNMMGYASLDQVDTGLHMRQFSRAFIVADSSLDNRIVFINADIAMGDTGIRRSIVSRLEQMYPGVYSDSNIALIGTHQHSGVGGYLENLLPQITALGYVSQTANAIVDGTVLAVQRAHESIAPGSLKLGNTTILDANINRSPSAYLANPASERAKYQYDQDKEMTVLRFDSEDGNARGLLSFFPVHGTSIYLNNTLVSSDNKGMAAYLYEKYAEPDAMPGNATFVAGFTQSNVGDTSPNTLGAFCESPGKPYDGMACEFNHSTCGDTVQDCHGRSVAFSVTRSQSDAIKLKSGPGFHISDFESNRIIGEKQFLGAQKIMEGNMSPVHGSVRSVHTYLMMPNHTFTLPSGTTVQTCPAAMG…
g142	316997	319165	+		PBL00591.1	38.8	518	286	6	127	625	61	566	5.7e-102	382.1	hypothetical protein ARMGADRAFT_386081 [Armillaria gallica]		hypothetical protein		PF12937		MGQWAPEPHFSARWPVLKVADDNKARYKVTLGRERAGLLQAAKVLLKSAFMSRPSSRPVPPQQGLHVRHQRAFAAASHRFHTTLAAQPPLIDHDVLVRERPLVDALRLKLAQLTERRELYAKGSLQTLEITEQFIELRVDYDLRFWRSFRVNDLPPEIILEIIRYACWSHGDGVGPRSTVTQTCRLWRQLALGDSMLWSAIYFRMADFPFRRCYAWMDRAGRAPLHIRFDDGGQGEGERHITDQEIRPFLDRLFEHIYHVQSLIIIVSDWEPLLTFVKRLHAISRIGRPLIIQRLEIHRSGDLYVWPGANRVIKGHDVTLYPALGGPVAPMLEWLSFDGIHFDWPASSISNLTTLDLRRLPLELAPSRKSFREMLYSSPKLLRLTLDGAGPKEFFDPAC…
g143	319388	321463	+		KIY67195.1	59.5	632	248	4	1	625	1	631	1.8e-209	739.2	P-loop containing nucleoside triphosphate hydrolase protein [Cylindrobasidium torrendii FP15055 ss-10]		hypothetical protein				MHRRKPSSARKKKEEQKLRKAIKRGDLEPPPKPTRTQKKKGHLTRSVPTAAGESSKKLQSAFVKLPTSFLQQALSLASSLVLHRPIPKDASIFLDEDVDPSLDVLTCPKRPPWNFDMSKNEVEKGEEAVFRKWLAQTDKMVQQWQHLDKPPPPPVDAEVLEDPTPEPILTSIPRSITYFERNIEVWRQLWRVSEISQIILVLLDSRCPILHYPPSLSAYLSTTKTRHILVLTKVDIAGPERVEAWSKYIHAKHPGLRIIQVEAYAERDASAVHQGRKRYDPHLPDTFRQRFVETLREVHEEMCQPPDEVKNDSKRMKYWKPPVKTDIDWETVHTACGDKVGTAVGGATAPLEGEDDKEPQILTIGLIGQPNVGKSSLLNALFGTHKVHAHKTPGKTKHF…
g144	321919	323604	+		KIY67196.1	45.8	554	241	17	1	523	1	526	1.1e-95	360.9	hypothetical protein CYLTODRAFT_490831 [Cylindrobasidium torrendii FP15055 ss-10]		hypothetical protein				MAALYLHNAIFSREPVPPSHSRTWSNATLRTVDEPLLDYNDTQTNSAVGHGERERDGVAMARDTWRKSVRNRLRVLKKVQRLCAFVFGAWSIYTATRYMLRYTTTGWRIKEILSLTLGTSALLSIAFLIFHTILSLSYFHRRLLETDFPLSSLYRVKMLFRIIASVFMVTPALVNFSMTFVWIMDRKSLCSSMLDIDLIWGGEQTRCTDNQAGWIAMAVVRLFVTLAIIIGFNISAWSYQRTRHPSMSLPSRKMNLSVDVPLLESPPLTSSPRQDITRHPPQSHRQSPSHSSSTLRQPSSSSSEKLRSPSTSTSASTLMSHTTPPMLGSPLPTEGSSDEHELQSFADRFRALVSQISRETDDAVRFAIQPQPSTSSVPPPDQYPSFSPYAPQPPPLSSN…
g145	323876	325452	+		AGG68681.3	94.9	475	23	1	1	474	1	475	3.6e-247	864	homeodomain 2 protein [Flammulina velutipes]		hypothetical protein		PF00046;PF05920		MFSQRQVELLKTTSNISQRLKNRRASAAATAPLAPTTSVSIQLDLPLPESLLEELQNQTIPLSLRHTLSTAVDSLKDRFVETFRQAPLRTVSLRDSLKAQFSATIIPDLLSRYDSAKSELLSSATSIDQDHRIRFRNEFIPLFLIYFEWNPYPSALDQKLLAQKSQMTMRQVEVWFQNQRSKRRDDPTIKDKKTRKRMAIPPWLTDAIEKFIPPNELTRSALSTPEVVVEDEKVAYKRSEADKGFKSLFARRYDPTPCHGDLFQPRFPEASSALMPYRPIPPTATSFTFSPPIWERRPAASLHSHLSSHDIEQVLEKFNSLSLHSDIDKILDEPTPPAATCAFTVFTVDACQKRRLTRPSRSSIKHAITGLFRRQPSSPLYIVDLPFRSSTQSSFPSLS…
g146	325654	328139	-		AGG68682.2	99.7	777	2	0	1	777	1	777	0	1565.8	putative mitochondrial intermediate peptidase, partial [Flammulina velutipes]		Mitochondrial intermediate peptidase	EOG09260JJW	PF01432	M03A	MIARVSRNVLPKPSAPFRFRGCLFEKDSFHRGSRRFSTETRPTIPASADDRSLVALFDHPRYTPSGNYSSRTGLFGHTSLAHPRGLISLANATYVRAQMLTNRILNSRASRDEMFKVVKNLDRLSDLLCGVIDLAETVRNSHPDRAWVEAANTAYETLCEFMNVLNTHVGLYEVLGAVLADPEIVKSLSPEAHTTALIFWHDFEHSAINLRPEQREKFVSLSTDILVLGRQFLADVNAPRPPASIKPSELSGLKDQGMGVRLKLQARFTQRDLLVYPGSLQAQMIMHSAPAEEARRRVYMASNSSTPEQIEVLEAMLHRRAEVARLVGRESYGHLVLDNKMSKSPENVSHFLNALMDYTRPYARSAIGALSQRKQAHLKTPPHPTIQAWDRDFYCPPEP…
g147	329492	331615	-		KIY69187.1	49.2	604	214	11	1	581	1	534	1.3e-129	473.8	hypothetical protein CYLTODRAFT_350049 [Cylindrobasidium torrendii FP15055 ss-10]		hypothetical protein				MASKRSEPRAHICPPSDAIHPSGRWESLFVYAFICKFTNLCTKVDGLESPMECVLKLRTYPSYLSFFRSLILFSCQFSRHSSSTSDPSRVTWGERLYLHVSATLQQNLLDAYHASIDQISSTVSSILADYFRTAERSVFWDDSLQVNVDPLHDHKGSFFELEWDLKLKILRQLVELQLCHSADIKGKIDRAWGVAPTKSKKKESHVNDIVSQDDLLVVPIGQDASRKRYWVADGPCVSPKYNLKTSICVYLHADMLSSPRVYVSSNPWKTTATFATETSTREEYMALLERLKRDAPNLPESSSRPSKSKKPENQLVSLIKALEERVPVIDAETARKEKVRRKAEQKLQLSAQAELRETRTRRQAKKPDYRDVPEAESDDGNNDDGDDYTAQNGQGYDDE…
g148	331834	332375	-		PBL00557.1	50	146	58	1	1	146	1	131	2.2e-25	125.6	DUF1754-domain-containing protein [Armillaria gallica]		hypothetical protein		PF08555		MSDYNIRPGGSLKLKGAVVDGGVVKKYVSYPISPIFALTYVRKKKKSKTEPSKSDVDRARERERVRELLLQDEAGTGSGNGSDSNAASTSSRKTEAERRFEEVQRERLAKRVAKLAGKTHKDRVSEFNAHLETLSEHHDIPKVGPG
g149	332804	333408	+		KIY69185.1	49.7	143	72	0	1	143	97	239	2.4e-32	148.7	hypothetical protein CYLTODRAFT_489193 [Cylindrobasidium torrendii FP15055 ss-10]		hypothetical protein				MNRPWRARNEAVSEQDSANFSIEKRRKIYAEGTYATRVVSTISRPYASPDQFAELPELVARTSAFVNRELQVWPHLDAEWLTTFIISFMKSIDIRSERSIESLAGFLDDNGDTKIARHFAHEVYTYVCSPFQNLFMYDMAVRYDPRKI
g150	333908	334179	-		KIY69184.1	63.6	66	24	0	5	70	51	116	2.7e-18	100.9	carbohydrate-binding module family 13 protein [Cylindrobasidium torrendii FP15055 ss-10]		hypothetical protein				MQFAGFKKHDGDNQRWEITALGAGYAIRNMYNGAYLSVDMKNDKKEIVGSMFPVSWDIRSVDVHSAGVYR
g151	334560	336607	-		PBL00565.1	60.1	659	228	7	2	643	4	644	7e-217	763.8	hypothetical protein ARMGADRAFT_384889 [Armillaria gallica]		hypothetical protein	EOG09260WUA			MSFASTSRAATATPYYRSTYTNQSNVTRAPNVRDDYERSSSSESLKFRTWLNVEKGWYTEPVPSNRMALSLQSEISDEVDWALDRILRLCANEVFVLRSTPGIIDGLFVAPEWYYTEGHKKSNSKNTLFAVSRTLDLKRRHAIVSMFILRNCALNEHDCQELSLQNLDAKRDENTEFLLHCMEFLHSVATHYDTHALVILATQVNTPLQHIAAECSNRPSIISALRALSLLLGNPQNGHLLSPTAPALTASIRYLPLFIDKDLVDMCVNYLYVHLSHHVMSKYFMLHPDMPAVLRLLVTLLISEQVEDNATLDISGDVRSTPSLALVTIKDHDLTQEEFEKLLPMPEPQRCYEWMKIMFIAKPDGELTQVDFWTFYKDVFTPHGDRYPHLPASEVIKNV…
g152	336875	339390	+		KIY69176.1	57.3	623	264	2	17	639	15	635	1.9e-203	719.2	hypothetical protein CYLTODRAFT_237652 [Cylindrobasidium torrendii FP15055 ss-10]		hypothetical protein		PF08427		MLQMSGHDVLNRSIALSKAASIYSRLLDGQTASEISPKEKPVQFFRNLFGLPVDRVYLEAFLGRVSKDACVGPLKKPINEVFAFGLECSTDASLDSDTAGHIFETLGIFIKVLLAKNLSGWEVMEIFAGGAQRSDAVFMMLVDLVNDGLVNTARPATIRHQALQLGLIFLCSISQLSPGAYFLRRDLFPSIASFIKSPETEQYSFEAILFLSILADFHKSDAAKLNMYLSKISDSNDQELMKKISWAANFALATSVRQYQEISEDDAAPTITASIGTFIASLRPDRALSPTPVDAARELYKSQPIEATVILLPVYEFIRSNSVFTSIFLETLSAEDSQICPPVTIISLSSYLLTHATSTSQVRAIAYASLSMDTLLVLTENDAVLTVFSRPCKQYIRLC…
g153	341572	342685	-		THU95747.1	26.9	316	195	8	1	294	1	302	3.5e-14	89.4	hypothetical protein K435DRAFT_966264 [Dendrothele bispora CBS 962.96]		hypothetical protein				MASISFRAVPGVSLLIQNNGSGMDFRVEKSGESDAGKSRYHDLWLLFVLIFPTAGAPDIMLTSGPDGEMTSAAMSPKLPAWQSWEHGYVGNSASWASGSGVPTDRADAAGPVFGQTSSMASQSIDGFLDTLDYRSFSSSSSSPVVPSNKHEWSNNWTRPYYTSDEDSSEYSPQALDFSDTSSTFAVSPGFMSGTDSSHGSPEPAVSRSSLACTMGCDHTFPDKERREKHEEMCHPRAPLYCSEPGCHTSFSRPHDRRRHEVRRHGHASHSCGKCGKFFTSERGLQRHNCPKDRTNKKVNT
g154	343394	345661	-		KIY69177.1	45.4	745	388	8	1	739	1	732	7.1e-181	644.4	hypothetical protein CYLTODRAFT_489187 [Cylindrobasidium torrendii FP15055 ss-10]		hypothetical protein		PF01535		MSFRSALRVGSKLRFPVHRNVFVGTRYNSTLAHDIFAQEKIEEFSRTFSKSKTKCSDIHEHYPGLVSTIRWSLANEPSLSIYSPPQSYIDQVELMVETLASSATPADIETLNNLLNDLPEIFLMRPTPEIHTRIIRTFLAHKKVHAAIKWLQDMRTKPGGVFPTLEQYHLILDVVKDTETPKFMRSIIRSMRGSGCKPSHETYSLLICAIWSHYDNLPTRPSLLTFEDIIADMKENGLHTHKYIADLLYDAYASRGFMSDARKVLENYIASAPSSWLTPTKEREIRWTDEVSAVALTQDLDATLIKYQELKEKEGALASRQILKAILRGTSTLEDLKRAEKSVGVTASVVHWSLVLSNAVRQGQLLRARQIYEASKEAGIVPDAPLVGPLIKALCDLKH…
g155	345858	346275	+		PBK76782.1	97.1	70	2	0	1	70	1	70	1.8e-30	141.4	secE/sec61-gamma protein [Armillaria solidipes]		hypothetical protein	EOG09265PUI	PF00584		MSDKIREFIEIPQQFARDGNQFLTRCTKPSSKEFVQICRAVAVGFAVMGFIGYFVKLIHIPINNILVGGA
g156	347128	347900	-		PBK76781.1	49.7	143	67	2	14	155	15	153	2.6e-33	152.1	hypothetical protein ARMSODRAFT_243228 [Armillaria solidipes]		hypothetical protein				MTFKLTVGENQPLDGQLKTLFLALHISGGQVGLPILIITFALSKSVHRHPTLVNLWASWVIYSLSYSLLLYSGQDGLSSPPTILCRVQSTMVHGVAPMASSAGLMVVYQIWNTFREPFQRQTLPNSSNRWSNNLRISLAIPYAVFFAFVLSSAIVRQSQVLNMHLLTLDLAWAQIP
g157	348135	351348	-		KIY69180.1	51.6	924	382	13	1	914	1	869	5.5e-236	827.8	hypothetical protein CYLTODRAFT_452897 [Cylindrobasidium torrendii FP15055 ss-10]		hypothetical protein				MSRYPSVLSTGGSTSSLANGNVPNSILPAMSSSQSFRKFSISKLSSSDDLDPDELFTKYTINEVKSGGRGRETGRVTVDGWVRVSPQDASEESQSITRKRSERYRDLLQASTSIISIACSSKRVLAALEESNDAIKAQKVPPLPQSTINHGTQVDTHLHTLQLLSAHIKLLLDAPEHLWRLIERKKYFTAAWLFLLSRVVHLALRQDEDEETWSSQGIDVLDQFPLIQRQWDAVSQFRPQIVHKATLSLREPSVTTIDVCSTSLTLHLLDSKPLSETLVVFLEQRSRSMKMLLSYGLDTPRKSPVSPSMKRANGHAPHKPEPRKPTARQIKDAVQAVLDAVISTTKASRDVYGSSATSSSLVESVLEYVDGESSTESSASPQLPTELQLTTESLLATLP…
g158	351671	352976	-		PBL00558.1	78.2	349	74	1	1	349	1	347	4.4e-149	537.7	DUF1751-domain-containing protein [Armillaria gallica]		hypothetical protein		PF08551		MALLSSPLSLIFSVPVVTRSFTAATVVSSFFYGWLKWQRVESTPYLTLIPGSSIFYPWTFVASALVETTIPEFIATLIFVPASLSYLERIWGSIEMIKFIVVSVGFSNIIAFGFNWIEFIATRNADMFLYGMEYHGQMSLQIAILVAFTQLIPEHQVQLFGVLKTRVKNLPMAYLTLSTVLCFVGFQCPWIIIQFGWFVGWIYLRFYKKNPSETVGGTDTYGDRSETFSLISWFPPFAHKPLTFGGNLVFSLANRFHLIPASHGDIESGAYNQVPGSARAEAERRRAMALKALDQRLANNSSPSPAPSSSANVTAPQAPRLPPAAAAPKVDGLAMPSASINDTKAGDEAT
g159	353516	354493	+		KIY64317.1	61.3	315	120	2	10	324	83	395	3.8e-115	424.9	hypothetical protein CYLTODRAFT_457309 [Cylindrobasidium torrendii FP15055 ss-10]		hypothetical protein		PF13813		MFDTPAIHHLQTVVGMISLRIISWTFQSKAFIRVGKRRDPLNRTASQIFFDALDLCCNFRGIGWNWSNDRVYITSQPEEVTSKNNATSQRKEFLRENILSYFVCSAIFEAGLLVVFRYPLEATPTGNSIVFFLKRIGYAFLYPTFAYTNLGGTYNLYAISSVFIFGQDIEEWPPFFNKPWKSTSLTEFWGKRWHQAFRYTFSQTGGKAFGSIFGRVGMVLGTFFVSGLFHDGGYWGMHRGRGVCCYTTPYFVLSGVGILLEAAVKAITGRRVAGSVGWIWTLAWLISCAMLTMPPYCMQDLLRSYAAASATQPFYITYLISTKLF
g160	355015	356051	+		KIY64317.1	59.3	322	130	1	1	322	69	389	4.9e-118	434.5	hypothetical protein CYLTODRAFT_457309 [Cylindrobasidium torrendii FP15055 ss-10]		hypothetical protein		PF13813		MSNGKPSLDGQNLALMTVIGMMLLRIISWTFQPKTFIRVGKRQDPSNRTTSQILLDATDLCCNFRGIGWGWSNGRVYINPQPEVANKQDAISKRKEFLRENILSYFVCSAVFEVALFVVLRYPLEATSSGNSTIFLLKRIGYAFLYPTFAYTNLGGAYNLYAIAGVFVFGQDIEEWPPFFNKPWKSTSLTEFWGKRWHQAFRYMFGQTGGRALGSIFGRVGMVLGTFFVSGLLHDGGYWGMHRGRGICCSTTPYFVLNGVGILLEAAVKTIVGRKVGGYLGWIWTLGWLVLCAMLTMPPYCMQDLLRAYETVLATQPFSLIHTKIFF
g161	356144	357357	-		TFK49874.1	61.6	258	98	1	5	262	7	263	6.7e-78	300.8	NAD(P)-binding protein [Heliocybe sulcata]		hypothetical protein		PF00106;PF08659;PF13561		MPTKIALITGAAQGIGHAIAIRLADDGLDIAVNDIAKQNDAINDLVKIIESKGRRSIAVVADVSVENDVKAMISTVVETLGGLDVMVANAGILRNNGLLCTSCEEWDLVQSINARGVFLSYKYAAEQMLRQGRGGRIIGACSMAGKKGITMNIAYTASKFAVRGLTQSAAQELGKSGITVNAYAPGPVDTPMTQTATKAMDKEITKQTGAPSDVKSTMLALSSVGKIATAQDVAGLVSFIASPASDLINGQTISIDGGINFD
g162	358920	359783	-		PBL00579.1	48.7	271	121	7	5	264	43	306	1.4e-49	206.8	hypothetical protein ARMGADRAFT_915600 [Armillaria gallica]		hypothetical protein		PF08228		MATRPSVPVNMQNLILAQLVSLLEDVTKYNQQRDEANRKRKRTAHVEQVQRKKQKQTPAADASNTNQMSVDQPLPDADPIVLDAPILLQHLVIGINAVTKRLESQIQSARHRVTVSNQPPDELPLTPPLIKYVFVCRTDIDPPILIDHFPLLVASYNTSNPSSIVKLVPLPKGAELTLAACLNVRRVAAFALDADATDLITLPSLLESVPSLAASWLAPAPTMIPTHIKQVRTTAPKDLKSAKEDRTAGRAESKKSKKRKREAEKSNTTE
g163	360060	361203	+		SJL06180.1	56.3	380	149	4	1	364	1	379	7.3e-107	397.5	uncharacterized protein ARMOST_09516 [Armillaria ostoyae]		hypothetical protein				MAQAQTLAGLGIDFSQEPKRPFAYAPIANLQQFPELQPRDAHHDLDSSLDPQGSFASLRSNKSMRGLLEAENGDSMVELDVCGGGVSGFKAGQRILSEDSLDGGFPYRSDDVTLSRHGTLLTAGASSGRNASELKAILGNSNARLKSRAIVPPSSTRTSQDDKTSLEQAKPRARVEVDIILDSKVCVEGGYMRGHVKIRVRKRTKKESPVLISAGKIRVLGFESLSGRDERCTFYQASALLEDTTKDHMAMYGSTPDAEGFALAREGVYVFPFSMELPLDGVSGRPKGVMHCQSNLMVRYISMVSLKVKERESGKRSIAHFYRDCEVWPRLNPSVVLAPSMVPIRSVVTKGMFMGGSGKVTLAA
g164	361312	362928	+		SJL06180.1	39.9	551	254	16	2	519	418	924	1.4e-66	264.2	uncharacterized protein ARMOST_09516 [Armillaria ostoyae]		hypothetical protein				MVVFKPRAALDVGIDGREPDADACETSTSEKEVAESTLLMGQKGSRGYASAKGWWTGVPPGEEQEVAHFLQLPPDALTMPRGRLVEVDYILKVSVSAGSLGPDVTVSLPIKIINFLSIDPPPTYPLGQRPSTERAGTQADISQGLLRALEEVVDEEDGESESDDNGHHSSDLDSGASDGELSTSVSNAYDGLCASSSTAPQLGNLSISDDASEEDEVVRHAISNARIDAQYGENGNRFADLYYQEAGMHGGREECRTILAEEGNPGRTPRPPSFVERVREKMRVAEDEHRLERRALEKDIFEVEETIAPVALSSSQDIRNSYFRSRYDMPEEVENVDPTPVALGALARSVESERALSDFGFNNNSARSSRTSYHGEENDAVKQSGISEGDAVLPRTDER…
g165	363001	365260	-		SJL06179.1	44.7	445	129	8	293	621	3	446	6.1e-77	298.9	uncharacterized protein ARMOST_09515 [Armillaria ostoyae]		hypothetical protein		PF04652;PF18097		MNRAWFSNKSGEGNFFDNLPKPAPPESYSGPPRSLVAQFSTPHDNVLAAIHAQVDTAHMDEEPYIKADVMHDPYDGSAIGDVMLSNPALHPDVDIKQPAPSKKEEEIWDQLSTVLNLQAQIAARHLQMEGIGTRGDGKGKGKGKGKGAQSQISLWEAMSSNEGLVGEKARRGDEDEGVELSPEAEEEQRNREREEEFAKLAHQFEGRKEGIIEIMDQLDDLSKALTKFHHLQVPKIDFGSDSSSSGDNHKTSSSTIAPSSDPSRQRSVPPVSHLILNKMEPGTQQHFIESPVAIQVFGLPAVPAGLKAVGPYLQRADELKSKEPIMAYWCAYYAAQVGISLNSKEGSCREFLFDLLGLLESMKKEIGPNDAIDMESASAAYVENFAIKVFTLADNEDRK…
g166	365446	366219	+		KIY67207.1	50.6	237	89	4	1	228	1	218	2.2e-51	212.6	hypothetical protein CYLTODRAFT_397583 [Cylindrobasidium torrendii FP15055 ss-10]		hypothetical protein				MLVAIIGTRSAGKSTVEEYLVANEDFTRLRLYADDDYDGASTHSFMSDETTSIAHEDHLFDKHLSFLSMDSGSTPVPSATLTFESTNAMLDHVTRNWRINFVTSDLSTRELVEPFTKRPFFMLLNVDAPLLTRFRRSDRKVFLWHPSNSYQTKRPHSSSLEEYVHAHDHLLFGNDSSSANTSLVGMRSRVHVSVNNTFSSVPQLHAYLKGLRLTDPVHLRPDWDTYFMVSLVQAICIDKP
g167	366905	369398	-		KIY67212.1	65	635	177	6	10	642	3	594	5.2e-233	817.4	hypothetical protein CYLTODRAFT_422763, partial [Cylindrobasidium torrendii FP15055 ss-10]		hypothetical protein		PF07969		MSIFSSSAKDKEAILGYSEPTLAQRPKRKMTPLALSLVLVASALSLSRTLYSAHATVAEKSTTSYAICSKEGQNVYTVDTANTKVECLVVEDSLVAATGTLKHVLATWPSLDVKFITEGSILVPGISGESQANLIVTSWVMGYIVKYPWKLAGTSLVRPNLVRHPNLAVLSSESETVSFVRDYILSNPDILNDTDKVVDGWGWDYTVWPEGRFPSAADLDADPIIKGRPVMLRSKDGHGTWVSGRVLDSIQDIPDTIEGGSIIRDEAGNPVGVFLDRAQLLLDDPVPTEQDYERRFLATVEDAHANGLTSLHDAKLDFSMLDYFKRKSETGLPIRLYGMTNYDDETTYWGNIIKPIMLTADHRFSARSVKLVGDGSMRTGGAALYEPYSDNPSSSGFMR…
g168	369604	372993	-		KIY67206.1	62.2	1114	407	7	3	1111	8	1112	0	1319.3	hypothetical protein CYLTODRAFT_431474 [Cylindrobasidium torrendii FP15055 ss-10]		hypothetical protein	EOG09260KGS			MPAFQRLKAVCVPLLGSASLTPATIPKASQLLSQIIDVLRDLHASEYVLSESLINYTFFPISSILQHNKSPDIPNQILEKIFTVLALLCDDWWWTCDVSVWQQIFMLAGAILGDMEDQGQGRKRDDETKEAAARCLFALLRMREEDEEQLHMHLAEPRLSLLKEQARSPKFVPILGQTLNSLLITTDAESLQLQLACLQVINVLLSVYFPDPLIPSVIPGVVSTATKLALNSKRKGWANGELTASALEVLAVIVVKSIGDDVCIRDGAIRPVKDLDDLANMVNDSLPPPSTDSNVPYGTSRTSPWLHGTISQLHIALNALTPLVKHPTPCASISLVNMAYRILWATPTTLPQSQKLLLSFQLSLTLSDFPSVSSTANDTLTRLLQSDSRHIFVQVLMLH…
g169	373125	373798	+		PBK70344.1	61.5	195	62	3	3	184	1	195	4.6e-60	241.1	WD40 repeat-like protein [Armillaria solidipes]		hypothetical protein				MSMPEPPPPLHILRGHTSSITALYVTSDNERIYSGDASGHAKCTSTQTLRPILSWNPHDDGILGVEEYGQAIVTQGRDNKLHVWQRAEEVSKIGGSAALAESRTPTLRYSLDVNALNYCRFSLFVQGSTSEEDEYLLAVPNLVESSEADIWRLPSCQRIHAAIGKEKGKGPILSTDGRGAASNGKCSLA
g170	373838	374630	+		KIY68080.1	56.7	180	70	2	1	180	187	358	1.7e-49	206.1	WD-40 repeat-containing protein [Cylindrobasidium torrendii FP15055 ss-10]		hypothetical protein				MSLHIFTRENILHILIAYENGTVTLRTSGRAKSVEGLGWEVVWSVKLHVEAIMAMTVSLDHTMAYTVSADHLVGRYNLLVPESQSFRIKQAGNSSITVRDDGKVCAVGGWDGKIRLFSTKTFKPLGTLKYHKEGCQAVTFTRLNPRKLPSVDEDEEDDLDESEKEERARWLVAATDDYYVFWCARDMPYLVFDVKTL
g171	374911	377221	+		KIY67205.1	65.8	734	244	4	1	732	1	729	3.8e-296	1027.3	para-aminobenzoic acid synthetase [Cylindrobasidium torrendii FP15055 ss-10]		hypothetical protein		PF00117;PF00425;PF04715	C26	MAIDVPRVLLIDSYDSFTYNLAALVKRAIPSCSIHIIKNDDFNIAKLLPFLKHFSAVVVGPGPGSPQISKDIGVVRDLWTLQDEDLLPIFGVCLGLQSLALAFGGTIHRLPIVKHGQISHIYHDNDGIFEGVGQVEAVRYHSLHATLLPEGDLLPIAWAHDEPANGRIVMAATHRTLPFWAVQYHPESVRTNGGGCEVVANFWRIASQWARSRGRISSPWTASAAQEFGHSWPYYSPSTQQISTSTTAAVQTNALDLPKLTVTAVCELLGSSDEEIPFALLDSAAHPGRFSIIGCPTESSPQFTYYLGSQNVGITRGGTTTQDSMHGKDIWTWLSDFMRQRKAHGGTDEIPFWAGLLGMMSYEVGLGRLDVEPLSYTTDPSHKHPHPDVNLIFVERSIV…
g172	377426	377960	-		PBL00572.1	58.4	113	47	0	1	113	168	280	1.8e-33	152.1	hypothetical protein ARMGADRAFT_1159894 [Armillaria gallica]		hypothetical protein				MGIADARPTVFIRGKEFRMFDVLARHGNKRTGTWEWRFIRKGLFWDCRQPVKKCFSKDKQILYAQFTPVTTLREPNEPAPMTELEVLPPGQEFFDDIVLSILIIERWRLTPSSDRIFNYST
g173	379090	381402	+		KIY67204.1	54.2	592	201	12	178	715	173	748	3.7e-147	532.3	hypothetical protein CYLTODRAFT_444190 [Cylindrobasidium torrendii FP15055 ss-10]		hypothetical protein				MAAPYVFQAISRDRNSLPSRMPSTSGERQTRSFTDDPDPSSPTSLNESSPSIERNPLPVIGEQPSLEGATTHATNSRPNSPFAARSRPISTSSASKVVVNDAREASPFRSNTPTPSSSSPSPAPSRVASLSSPIKVVVRHTDEGSLHIHNPPTPPPTAPSPAPSQISNISTTKIINQPVSLPPPPKISFDSTPINWKGLPLEAALWTLDSSELQKIVSRAIRSSAQESFIRLVSIDNLDRVFPAELERLNDLKLVTQSKYRFNVHRRTMLLQALVSYSGTSGDKEKDGGASLIGSLAKQLSEITASCDVLAEELVSVTDQIRQIHKLLDIHWASALAIALRKLNGSYGKRTTELLGARDRIDHLEAELDDAWKEAERLAQEMDDMTIDGLGFDPDEETG…
g174	381603	383044	-		XP_003663812.1	74.9	391	80	1	1	391	8	380	1.8e-172	615.5	uncharacterized protein MYCTH_2315449 [Thermothelomyces thermophilus ATCC 42464]		hypothetical protein				MDLPIIDLDLFLSESRDSPAVLSECKKVRSSCYAPPDYDQPFRCKAADALITYGALVLHDSRVSEKDNVTFLDLLEDYFAQPLEDLQKDERPELSYQVGATLENTEKPKCAVHEPCLNIIQRLEPSQRPLDITAHSPDPKCRFFYKMRTKPPYKTAFPSLNAENVIPQAKHIKERWGTTMDKWGTSMKRAVEDLADMACIGLGLPVDTFRAAGKYGPHILAPTASDLVKYGAKDTILAGFHTDLNFLTIHGRSRYPGLHVWARNTGKRIAVKIPEGNYLLVQAGKQLEHLSGGLVKAGYHEVVVNDRTIEVIKKRTELYPERPLIRISSTFFWHLSSDYDLAPIPSLAERSKAIRADHINLGKDDGEEIKYLPMKVGHQVQNELKHIALMA
g175	383259	383791	+		PBK76789.1	73.2	127	34	0	2	128	3	129	1.4e-52	215.7	Hydroxyisourate hydrolase [Armillaria solidipes]		hypothetical protein		PF00576		MKSPITCHILDSSTGRPVPDVQIRLQAYHPGNTQEDPDVFEPIAKGVTNSDGRCLDLLPPIETSDETKELVKPGLYKIVFKVKEYYEKKGLKCFYPWVEITFELENTNEHYHIPLLISPYSFTTYRGS
g176	383995	384801	-		KIY67202.1	91.5	177	15	0	1	177	1	177	2.2e-88	335.1	hypothetical protein CYLTODRAFT_376562 [Cylindrobasidium torrendii FP15055 ss-10]		NEDD8-conjugating protein ubc12	EOG09265FCK	PF00179		MIKIWSMKKNEDAAAKKKPKVSAAQIRVQKDLTELDLPSTMTTNFPDPADLLNFTLTIKPDEGMYKGGAFVFSFAINTNYPHDPPKVKCTQTIYHPNVDLEGNVCLNILREDWKPVLNLNSVMVGLQYLFLEPNADDPLNKEAAAEMSKNRDHFTQNVKTSMRGGHVKGQHYDNVMRS
g177	385131	386148	+		PBL00571.1	49.1	269	114	9	2	254	1	262	8.1e-52	214.2	hypothetical protein ARMGADRAFT_1159893 [Armillaria gallica]		hypothetical protein				MIILPESDVKSKGEGLLPNSARPPPPPVHPSIQYGAASSVIPPKYETTSRPTISTIIYTFSQVSDRGAMELHAPQSGVSYYISVAPNCFTPTSHITTIHKSSLDGETIGDFEIGPSTAKINNTVCILGNEYSITEVLSFANKLFSGSSPIVGKFHISGSQEWIWKPIAIPNNVQDKLEMMVWDEVAPGGPLNCSSSKQRTQANLLAKFTPRAHMRRQGFPAQQSRLEVTPLGHNYFEDILFAALIIERMRSAPPSVL
g178	386261	387354	-		KIY67200.1	61.1	301	109	4	6	299	2	301	5.7e-97	364.4	Nop52-domain-containing protein [Cylindrobasidium torrendii FP15055 ss-10]		hypothetical protein	EOG092646C6	PF05997		MSASSSAPPMGKYFASTEKKVRDKATKQLATFLSESENALPPPEMVKLWKGIFYCFWMSDKPLVQQGLASELAEIILSIPSPSVSLAFLDGFWQTHVREWSGIDRLRIDKYYMLVRRFVNAGFRLLMRHNWDEALCAEYNEILLRNGGPLFNSPKIPTSLTFHVADIYLEELDKAIGASESESSAPLCTLTTPFLFLAARTPKSTTYDRIQNSVLYPVLSEVSSSDSPPSPKRARLDESVSSEYVHVFTNPCANGQEQVDVDVLKSKLLRQIFESASDSDTQPSNRKKLYALWKEFGDDD
g179	387405	389506	+		PBL00566.1	49.8	592	290	4	17	604	7	595	3e-161	578.9	hypothetical protein ARMGADRAFT_982789 [Armillaria gallica]		hypothetical protein		PF08755;PF13369		MTSLSLTLTPIVEMQQLPLDILIHTLSLLPALPSSDSSVFTLSRFLQSSRLLREAASISSLWEPHYRTRYLHCNERDESLRNSRTNGDRKLMYFERRRIDHNALDLLGKIVSRRDDQLDNIRRLFNLSFDIWDALRIEAEQPLPAILGLAVNDVFTPWSDHAKVAPYAVTRHYWASSILEAISRSYAIRLWDREQRGDDSISFVQSFSALSCFCGISPMKSLLDTLICQCQTYLSDKKCIMDPGEPGYDLVDLCINICHFMEKEGFGPAEVQAFHSLNNIYPHKYLTTNRKSIPISLVHVFVGLARGIGIPASPVDFPKRVLAHIKSSKANEEDFYVDVFGAREKAILTIRDDIVGLLARSGILPQAMDSLIIPSQAPPMLLRTSRNIMASVHTHTNPF…
g180	389832	391343	+		SJL13260.1	28.2	483	313	16	14	469	35	510	3.6e-27	133.3	uncharacterized protein ARMOST_16699 [Armillaria ostoyae]		hypothetical protein				MAELDAIEAKKPDRTNELLLNNEPPLDDEAFYYQETAPAVHNISNSLDQTVASLEDALQRVKDLRARALTYISHSEVIRHPMRLLPPEIISMIFLYTTCESPITRTSLALYDSISPGWQCPWSLIGVCRRWRNIGLHLPGLWTYVRINFPLHHVLWHGVKRLRLYLERSQGRGLIVRLDGSFGGAHYDLQDLLRSSTGRWVALTVLPSTARRFSGCTFDMLQKLVLSKSAAPITELDVFKEAPSLVHIINHDIRLKLLFDPSVWHRLQRFTDANLDSPVMSQLPQMSCLFKLDLDLPTWSDPLEDIVACELPNVHILVMRELQNEGVPGMIRRFFSKFTLPKLNDLGLEFYGDQLTLFPDLGASAELLTTLYIGYETEKYPENGESVMSFLASTSNVES…
g181	391650	393829	+		PBK76806.1	62.7	604	207	8	1	587	4	606	3.8e-206	728	hypothetical protein ARMSODRAFT_948646 [Armillaria solidipes]		hypothetical protein		PF00891;PF08241;PF13489;PF13649;PF13847		MQSTSATLAAALQPPRPVSTIGKLSTSSDNKRHTRKENNFVLKYGQRHHSYDSEKAPYPLSYDRHVLELESLDNHFTKHLRSGSVSFVNHEEVPERVLDLGCGMGTWVIDAAKQWPDCELVGFDLVNIQIPVAAVDPLLAKRITWVHGNFLTTRLPFEEDEFDHVHIQSIAQGVPENKWDNLFDEINRVLRPGGSVEIIEDDAVFPYLPRWFTAPMRARPRRTTFPDGSQRGYPSLSDISGHDIPSHDHALLESLYNAVFQHRFINMRPSSLLPNYFISYFRHCTLGPVISYPMPAIPPLQPLPTQIVNAHSKDMSPENADSRISMFFPVITSDMTSAIPSVRPPSMSFSSTISSCSTVQSSTYDSSLSSLFSFSGRGKSGSVSTTASNGPSPPTESSL…
g182	394057	397118	+		KIY67198.1	55.2	961	375	20	1	923	1	943	3.3e-281	978	WD40 repeat-like protein [Cylindrobasidium torrendii FP15055 ss-10]		hypothetical protein	EOG09262E3Q	PF00400		MAASSSKEAHHIPLPPSPSAAQEPKASTKKKGKQGHTKRRVPPKSAVATKTPRVKIDSGSDWDWTPLTDSHVSKVPPLFTKDGSYFFSLVGPSVKIYSVATGHVVSTLSAPRLASLTCAVLNPHNAYQLITGSSAGRLHIWDFLEGTLLRTIDLGQPIQCICAHEKFKDYVFVAMMRPASTTKSKKSKDGNAVVLKVSLDATPEMTAIGKTKFPTGLSISASGSWIVATAGHKSYVAALTTTRKPHFTKYVSPERITCLALHPSEDYFATGDAKGNIRLWYCLNDEHVADAGMPGVEKRTQTASLHWHAHAVASLAFTGNGAYLVSGGEEAVLVVWQLESGKKEFVPRLGAPINAVSVVRSKHEEEYLVGLVDGTYLFVTSGSLQVARSYSRIRLDPVS…
g183	397245	397327	-															tRNA-His
g184	397421	397517	-															tRNA-His
g185	397606	397688	+															tRNA-His
g186	398140	400097	-		ALT22410.1	81.5	590	92	6	1	578	1	585	1.9e-218	768.8	putative homeodomain 1 protein [Flammulina velutipes]		hypothetical protein		PF05920		MTDTLTSKLASVVATFLDANEPFDDASLLSVEQGELDDSTARFALDIADAIESMCKTLLDLELTNDTHLDRMEQDLSDLRRRVVSTQPLHTPTTPSRNVSRRTSRELSASYPSPAASPSSSKSPSPSRKASRATKSKTRSPSPRTSPKPQLSPVSTKPAPSGLPSPARTDEAPSPSPTEANETAPAEAKRKDDTEEVIQIATPPSSPSPRPTLPLPKRGGYKHDYTKPIGPYSPYVLPTVKWMLKHPGNPFPPKHILQGICQRTQTERKDLAAWLTSTRARLGWTRLRKVYFANQSKEAMVTWAEGYWRIESLMGTGNRLAMKDVIRSHEGPDAKLLTEWEDYLDRGIVGGVRPTGAICALKVELERINTEVRQIHDKMNLSRMAQVIDDTVRVVGKEQ…
g187	400255	402383	+		ALT22411.1	80.8	676	120	5	10	675	9	684	5.8e-267	930.2	putative homeodomain 2 protein [Flammulina velutipes]		hypothetical protein		PF00046;PF05920		MASLHPEVLNPYAKIAEISRLLKQSFASPTQRAGPRPTPSIPPLTLIIPDAVNLALQDYSAVVELRDALRKSVEGLQGEYSRVYDQACQKIMASPVPQLQAIVALGKSIETRFHTQSVPLLYEKHLKAKEDIALSIAAASTIASTSTAQFNHAFIPILTSYFNWNPFPPAQDRKMLADKGSMTERQIEVWFQNRRALSRKRTGLALRKQDFKRCLNRPPPDDVLKSLNATVSSKPSLIAAAPNGSGVVFVPPELRRSALEKKKKQDEEAVKHWGEGWGSIGGLCGFGLGALRLGRGAGKPSAKKYEFRKGLGLGSVPKAKALTRSEWEAARKEGKVTFAVEGFVVTPRKERAEKEMDVKAEMRRLVSAFAPSGVVWGDLGTRMDGEHASPIPKVGAATA…
g188	402613	402696	+															tRNA-His
g189	402920	403009	+															tRNA-His
g190	403308	403387	-															tRNA-His
g191	403502	404971	-		KIY67495.1	53.9	336	66	7	6	279	10	318	7.3e-84	320.9	hypothetical protein CYLTODRAFT_375924 [Cylindrobasidium torrendii FP15055 ss-10]		hypothetical protein				MSLPMMYWPTERPYEALEVTRGDMNCACSHPSSPPFPCQPTDDNIVASIAFGWTLGFGYFAGCHAVRETRRTHRLRPNTYIVLIWGELLNWLRWGIAGIILSINISVYCIWLPAKLQISDRYRHINLWWDRCEKVMYLVVDAALNYYFIRTVKVRLVSHGGLKKYQKLVRFNTQIVFVSLSMDVLIIAMMWLRNDFVYMQFHPVAYIVKLNIEMAMSNLIIKVARETGIHVAEEPGLDTGSGIRFATMTAPLEVQVQVARQQFTTRDDGQDIELGPVWRARKSESADSISLGRTSSSVDVGREGLH
g192	405935	406917	-		PBL00511.1	58.8	308	89	11	3	290	123	412	5.3e-76	294.7	hypothetical protein ARMGADRAFT_1072865 [Armillaria gallica]		hypothetical protein				MASPSPRPISFFPLVSRPGPSKGSPRTHNRSSSLGTMNVSGNSSVPQTPTSAKWRPSVLGHFSSPTASVPPPSDTAYASSRPSLSSTNTRTSTTITDVTVPPSKISFSESIRCRSISHGGRFYDLNAADDLSIASKDNVACECASESATLTLQNKKLKKARSSRVPLSTTFRADSNVPQEEPKPQVAFSATAKGGSIPRVSFSSLSSRGQKKKKLIISGIGPNDARKFDGVKRWCESFGELSQIMRMPNGDLHVHFRSAEVADTVCRLRAKVYISGVGSVDLSWYAGTKR
g193	407060	407422	-		KIY69144.1	52.7	110	39	3	1	105	19	120	1.8e-17	99	hypothetical protein CYLTODRAFT_452861 [Cylindrobasidium torrendii FP15055 ss-10]		hypothetical protein				MIEQPYTLPEEDPFNITPLLRQPRRRRSSLFNKWILDQQAYAATLEEIADEGADASCSTPSAEPTEDQFDVGRSSLHPNPNASAVTLKSYDFVDDDDIPRDTELLQAQASITFDVISVVI
g194	408260	408673	-		KIY69143.1	76.6	137	32	0	1	137	151	287	3.3e-52	214.5	cytosolic Fe-S cluster assembling factor CFD1 [Cylindrobasidium torrendii FP15055 ss-10]		hypothetical protein				MAPVHARLSSVIVTTPQAVALMDVMKCLSFTKAVNLPVLGIIENMSGYVCPCCGEISNVFSTGGGESMANRESLRFLGSLPIDTELVSLLDASEPEEKLQPVSASDATPSFKLLEQYKATPSSKIFQGMAGAILQHI
g195	408727	409179	-		SJL06270.1	93	142	10	0	1	142	1	142	2.3e-70	275	related to Cytosolic Fe-S cluster assembly factor CFD1 [Armillaria ostoyae]		cytosolic Fe-S cluster assembly factor cfd1		PF10609		MAAEETPVFKRLQSVKHIIIVLSGKGGVGKSSVTTQLALSLYTSSPTARVGILDVDLTGPSIPRMLGMDNHGVHQSTDGWVPVYADGSEARLACMSVGFLLKNKGDSVVWRGPKKNGMIRQFLSDVRWGELDYLVIDTPPGTQLVPLFYI
g196	409329	410520	-		BAJ06629.1	98.4	309	5	0	1	309	1	309	3.6e-179	637.5	ribonuclease T2 [Flammulina velutipes]		hypothetical protein		PF00445		MFIQMTSCLLLASLVSGIPELRPLRTLPSTIPNLLACTSQSPTFSCENTTVIENTCCSPTPGGLVLQTQFWSTYTGLEKKGQKLPSESWTIHGLWPDNCDGSYEQYCDIARQYDPDPSPATLPDGTKVPKYTGPGVDTFVKKFGRDDQLEFMTTYWINQNAPNKDLWAHEFSKHATCTSTFDLDCYSNYTEHAEVVDYFDATIRAFVQYPTYKMLASVGIVPSNTTSYSLNQIQTALSGQTGGIPFLGCRNATVLTEVWYFSHVYGTEQFGTYKTVDSTTKSSCSSTEPIWYYKRSPESEHEVRKSNGW
g197	412836	413413	+															hypothetical protein				MSTSGNQHILPDSPDVPTNYRLLNVRQRRTHRRTYLLNASEPYAAHYAAFRSGMPPPGAPIEEHVIVDTTFHYRITVPFPTREEIALDLALYNWGPQPGNTTPPPLRPVRRLETLVIDLAVHIQQHIHINHRDANTNSSST
g198	413651	414868	-															hypothetical protein				MPKTPRKSTKPKGTHPMMTRARGRVPSREPSIAPTETSVSPSPAPPSPQGRPRVSAHAATLSRPSLPQTRPRELPIFRMPDYPGVHNRQYTLRQVQSVDRMLSQSISQNASQLLAVAPRLTNGRLPIQTPPALEHDDSDASQQDPPTKKTLKGKGKGRSEKRKKAKDTKFLNAKARRANIVRDRRDEWLHMNGRSVRGRERRAQRVGSDTEEYEGDEEAGYEMDTDDDYFTDSGSDYSPPHTPQNRSARFQTPQAPSRPTRRVPRTPSSPIAGPSRFTGAMNLGAIQEQDDESASESASSSSYYTARSYQLPQLPQANSFTHMSVQNASSAATTGPTASEAQVSNQLFVPSQDGSPSTATQSPSQAQRIPIIDVTTPQVQPFPINYPRNMALRHAPTQL…
g199	415442	415862	-		SJL06265.1	98.9	91	1	0	1	91	276	366	1e-41	179.1	probable Meiotic recombination protein dmc1 [Armillaria ostoyae]		Meiotic recombination protein dmc1				MLSRLTKLSEEYNIAILLTNQVQSDPGATMTFVAGGALKPIGGHILSHASATRMFLRKGRAEERVAKLVDSPDRPESEASYKLDEGGWADV
g200	416256	417418	-		XP_003038817.1	65.5	258	31	4	1	258	1	200	9.3e-75	290.4	RecA family ATPase, partial [Schizophyllum commune H4-8]		hypothetical protein				MPPRRAPSLAQASPDGSRAGSPAGDEEEPGVFFDSVDELQQHGINVQDILKLKVAREYSLSHSRPLIFFAQGASINTVSGVNMTTRRQLLKIKVCSIERVSYMRPLMPLRRKGMSEAKVEKIKEAAHKILGSSFATGIEVQDKRKRVLMLSTGSKAVDAILGGGLMSQSVSEVYGEYRTGKTQLAHTMSVVTQLPAELGGASGKVAYIDTEGLISSTRMLPSSLTQPDNEGTFRPDRIRSIAERFGVDGNMALENILYGWVLRILLHDV
g201	417612	418682	-		KIY69146.1	39.1	179	84	5	8	169	24	194	3.9e-20	109	phosphatases II [Cylindrobasidium torrendii FP15055 ss-10]		hypothetical protein				MTVELFHSLVDAKSKAIRLEHGITHVLTLCPNLTRLDTGLPASHHLIISVDDNSEGDLLVHFAATYEFVEDVLESQGKSNSGGCVSHTKERAQRQWRNQFSRPNIQPNPTFLKQLDIYECSYDSSLSNKAYSTISQNPKGSHHRRPFSISSLLGRETLIAFAGKIYMREPFPDLKDTENLLQQIHVTHVLGSDKLYCPPTIAFQHVELSLKSFMEGASFIHKAVRAGGVVLIYDPEQSLAWTLLCTYLVTSLNLNTVEARSVLDTAKEVRIPRA
g202	419294	419798	+		KIY69147.1	42.7	124	56	6	1	117	1	116	3.4e-09	71.6	hypothetical protein CYLTODRAFT_420969 [Cylindrobasidium torrendii FP15055 ss-10]		hypothetical protein				MPSSYILSVHFHDVLLQPPPDRQRKSHHPYPAVAQSKGKSDRRQSDDLYWRWSTLSAVKGSFSDEESLGGHPVTIVRNAMWALVDHLETTASKIAPSRLHDCHQEKFMSSQASSSYSRSAYSSSASMSDTDFEDE
g203	421885	422470	+		PBK76740.1	37.6	141	77	4	1	140	1	131	9e-08	67	hypothetical protein ARMSODRAFT_1011968 [Armillaria solidipes]		hypothetical protein				MPPTRRHDIPAYSLDALALQVLRQDYSSIIFRQVFRPSLVFHYDLRYDPYHREYASTRNPLTSIPLGEEENSRRDDRVFFETYLPHPSPNAIPVEVSLELALDEHYNERTPLSANKRIRRLSSLVIELAILMRCKLRSTKPQLD
g204	422868	424157	-		PBK76741.1	68.6	424	104	6	1	397	1	422	7.2e-108	401	hypothetical protein ARMSODRAFT_241495 [Armillaria solidipes]		hypothetical protein		PF10197;PF12542		MGGGDLNMKKSWHPLLLKNQERVWLEEKKALEEKKKLDQLRKEKEEERQLQELQRLQEQQTGKKRTEKLEWMYSTPATGTSTNSNDLEDYLLGKKRVDKMLTADDNAKLGAAHKSFIAVQNANNARDIAAKIREDPLLAIKQQEQAAYEALMANPLRLREMQERNGIKPKKDKKERKREKEEKKRLKAERKHHRDSLSPVPRSHSQRRSRSPFDRRPSPLPSRSRHDGRSSPEDDYHSRRRSPSPRYRRVRSRSASPRRYREPSPRRRLSPPPDDHRKRGRSLSRERYERPIAPKRQRTSPPPPPPRSTASRAEEDRAARLAAMSANANVMQDDRKERLAQLLDKEKAELAAEELARSKSKGMGGFLSHESKKVFGGTGGLEDRIKRGRGGMVVDAD
g205	424299	425233	+		PBL00521.1	81.1	254	43	3	5	254	8	260	8.2e-105	390.2	hypothetical protein ARMGADRAFT_982721 [Armillaria gallica]		hypothetical protein				MNMHEDDLEYGESDPLNRDAGQPTQPEPTRSIYALTRQEITKGVANRFVHSRTYIFLYLGMAALSVTTIILSVTDECPGLAFYILEVIINTSMILEVGIRFVAFGRQFWKSPYNVVDLILTVFCALTLLVLAFGKCGSTSKEEEILDTLLLVARNVLQFSRLAAVMRQSGQSIFSRPKPIDINARRPRYSLDIGMESDEDEDPELGRPLVRNPVLFDAGTGQRPQPERGPMSAMPRAAEAARNRDEEDVWAELG
g206	425763	428024	+		SJL06259.1	51.8	794	303	34	7	734	6	785	9.8e-151	544.3	uncharacterized protein ARMOST_09595 [Armillaria ostoyae]		hypothetical protein				MFTTHSSRHEQSTRTWWSSSKPTKYPGPPNDMSPQFMPSDKASRSSGKSSGSKFNTLASAMGFKSKKHPSLAIQDPPPMPIRTVVSTVVSEEPTRHYTTRPPSKSISSTVSQAESPEPRTPLDNQRDFRHQSLLTLSDVDPFASTGMTPRSPVDPNRLSAYSNSSIEYSKRSDMAVNRGSYASSSSQGHADGRSISSMPYSPDGNVKRTVTSKKSVGDIRRSASANANGVRDAAWGNMAKSPKLNALSSLPDKNRYSQPEVPAASRPIMRPRGLTESGGIQAPNLFSEVKPVDKTSPRVIVRQASMQRMGLPPSAPPTHRLPTPPSVDVDAFLPNAPHSFYDGHSASATRDDEYMPNQHYIPREDRHGRDAPQDTGSTVDLSSSPRAPRTLKKSISHQS…
g207	428315	431963	-		TFK36937.1	78.9	1055	196	4	1	1028	20	1074	0	1433.7	ANTH domain-containing protein [Crucibulum laeve]		hypothetical protein	EOG09261A3K	PF01608;PF07651		MHYPTRPVDKEKAEQELVVNIKKATSPEETAPKQKHNASSSPGIIIHQYPFALITVHKVIQEGHPNAIKEAHSQASWLETFSRTVGGDGSRGYGPLIRTYVTFILAKLRFHRIRPEFNGLFEYEEYVTLKGIDDPNEGYETISDLMALQEQIDSFQKMIFSHFRHSTNNECRISALVPLVKESWGIYRFITSMLRAMYRRTNDTDALEPLKERYHQQHYNLRKFYYECSNLKYLTGLINVPKLNAEPPNLLDSGDAPDLPARPKTVASPAPMASPSEASKQAELFKQYEEQQAALKAAREEEERARLEAERLQQAEFERRQREQEEAQRLAQEQLMMQQQQMYNNQAMQQAGDLERELLAMRGQYERDQIFLEQYDRRVKALEAELANVSTNINAQMSS…
g208	432169	433171	+		KIY69153.1	66.4	289	81	1	14	302	17	289	4.8e-112	414.5	mitochondrial protein required for respiration [Cylindrobasidium torrendii FP15055 ss-10]		hypothetical protein	EOG09263V60	PF02104		MFRSSRLFHFARPGSRSFFTNIFGKKSSVPTIYKPKQERWITPTVLIVGFIPFFTFGLGTWQMRRLQWKINLIDELKEKLELPALSLPRKIKYVPTVLAQPLNTKVLSLAVIPEFVWRKVVVKGTFDHTHAMLLGPRVREGQHGVNVVTPLVRADGSTILVDRGFVTADVAKALSFSRPEGVVEVLGMIRLSQPRNTFTPDNRPEENQWYWTDIEGMAQHAGGESANIQPVLVEQIFEGHAGEASNNISHGVPIGRTPTVNLRNSHLSYVITWYTLSGLTGFMFLRLLANRKKNTVKAMPRYR
g209	434004	434195	+															hypothetical protein				MHSPPPRGGPFDPNHRDEKAFSGADSDDSRRLSPRTELAIKINKKAAALGVRIVNDKLVFAKR
g210	434420	437524	+		KIY69154.1	56.2	1000	367	28	1	952	1	977	2.3e-269	938.7	hypothetical protein CYLTODRAFT_452872 [Cylindrobasidium torrendii FP15055 ss-10]		hypothetical protein				MDGSDGPIASSSRSPASRLTRIHFTKEADDSLNLEDSPGTQFKASRTTKRLTLMSALPIDNNMGARRRISSGPESRPSQPRRRKAASTSPSQNRYLFDQDSGFDSGPSKLNAFSDEYDLSHEDPKILQDVQRALKLKARREARLKLESRDPSQPSTASSWSSQPIRSLPVSAPSATTFPKLGSQSSEIDFSPSTSAYSRVGLHPVPTSIDDGLSLDWSCPLPDEERTDRRWTMSMTRRKGKERSGPISATTLDAQESRYTARLSRIKTVASPQTLRKRAIIADQLERQYRVIFGNLASPDRFNILKVSRWYGSQETIIRSSLEKAEPFTWLKHLDLRGSKGQLRMPWHLTALVMEEYIQANCRQDRIVTIIEDPNSPPSPGISTYPTSILPGFPFSSRM…
g211	437753	439800	+		KIY69155.1	60.7	361	101	5	294	643	31	361	2.6e-107	399.8	hypothetical protein CYLTODRAFT_350042 [Cylindrobasidium torrendii FP15055 ss-10]		hypothetical protein	EOG09265C25	PF15963		MSSRVQKGGSIFKPSVKARPRAVGSSSSSATLPKNPDNATQALAPASKAPTQQPTNDSQALSSTTAKPSEFSTPTHGQPIHRNAGPPSFSTASVPGPKPVAAPRKTPSLITASSRPPPPLVRPVASTSSSKTLQEASSSLPTGKALAHEFQNLDARNEPPRSETRYLLSGSPAQELSESSPPSTPASTLVALQTHQLPSDPALLSDKSESIGANTPHTPPEDAEKDDPGQGTTKKPRKSKKKRVEGENKKKKLSRKRKASSPTAVNDASASEDEDRQPTPKRQRTSSQTPRPKKKGEPPLPPYDPDADPGDEIDPTVVTMAFLCDDTGFGRVSSKAAEIQSNHAAWKALNRQKRAGMRAKMERKKYGLKESDDEDQHVVTETTDKEEAPAPIQDPSSSS…
g212	439870	441026	-		KIY69156.1	65.3	352	102	2	1	350	240	573	2.4e-131	478.8	beta-lactamase/transpeptidase-like protein [Cylindrobasidium torrendii FP15055 ss-10]		hypothetical protein		PF00144		MLNAIAETPLVVEQYSYPIYSNSGFDLLGMANLGAELLFNKSTASHNDMVKRDIFEPLGLNGSFYGKPTDTLTARIAVPRIDHEWADLEFDTRDDPAGGQYSSLADLTKVMQSFLSPSANGGLLSEYVMREWLRPIHAWSDGILEVGAPWEIMKIAPGVRLYNKGGNLPGYHSQFVLNPQFSYGIIVLVTGEYADTVTLANHAVSIFQPVFESLLKDMVVNHYSGLWRGDSSTAAISVSKEGVLYLDLLIVEGIDILDFVGNGKHAALWSTGRAGEFRYGIQYMPTQKLIALAACRIGFGRIELNDTPNAGCEPYWITIDPFRGKGAPVDLVYFINGEFVYPSAHARMKR
g213	441151	441882	-		KIY69156.1	61.2	188	52	3	56	240	54	223	1.3e-51	213.4	beta-lactamase/transpeptidase-like protein [Cylindrobasidium torrendii FP15055 ss-10]		hypothetical protein				MKTEADTFSTRQNASAKLSDARRLIPLGLTTLLLLTFNYIWSYTTAPGTLDLSNTKCSPPLPTLLKDNPVESTDPRLLDAHITLDILFTNRASEDDIDSLSVAVVTPFGTVFEHSYGALRANETSHTSSVDVDKHSIYRIASITKAFTVLETLILREKGAINWYDSLSIQWTTLYLCTRDDPVTKFIPNFSYPSFSWMDVLEGKNSTSSTSKQPPITIRQLASHMAGGFTGFPYETSPSVSTT
g214	442022	443186	+		SJL06252.1	64.4	323	104	6	1	316	1	319	4e-109	404.8	uncharacterized protein ARMOST_09588 [Armillaria ostoyae]		hypothetical protein		PF01370;PF13460		MSQKVVVCGAGFLGNAITRNLTRSPAIRVQLSGRTPQRSYEFLKTSVPHQRLLSPVTVDVRNIETLRHAFDDASLVVSLVGIMQGNPTDFEEIQWRGALNVAQAARDAGAKLVHISAIGADPDSNIPYVRTKGLGEISVWEEYPQATIVRPSLVFGPEDDFFNRFSRLSKFLPFLPVFGGGTSLFQPVFVEDIARLVNLIVSNPDAQVGLAGKIIEAGGPEVYTYKEIMQAVLKYNGRIRPIISLPFALGRIQGLVLEQLPLNLFTVTRAQVEQLKYDNIVNQNLPSNNVSLQNVLERYDADCPLRSIHDVLPTYLGEV
g215	443401	444891	+		KIY73076.1	66.1	369	122	2	8	375	21	387	1.4e-129	473	MFS general substrate transporter [Cylindrobasidium torrendii FP15055 ss-10]		hypothetical protein		PF07690		MTSQSLKSNDLTSEEPMPNANSDIEKAPEVQEPFSIFSVREKWFIVSLISFGGLFSPLTANIYLPAIPALTRAFQKSTELINVTVTVYMVFQGISPMLFGTLADRIGRRPIFSACLLILSLSCVGLALVPTSAYWLLLLLRCIQAAGSASTIALGAGVIGDISTPAERGGFFGVYNIGPNLGPALGPVIGGLLSDHLGWRAIFWFLCIASLGCFMILVLFLPETLRYLVGNGAAVPSKLYRPLIPIIGGRVSNNVSSSFRPDKKPFKNPLLLLRDWDIVLLLFVTGITNALYYGVIASISSLFEVYYPTLSETQIGLCYLATAGGMMLGTTLTGRLLDLEYKTTVEAMAAAKGEASDILAIRSDFGIADDFPIEKVM
g216	445533	446586	+		KIL71692.1	66.4	217	73	0	6	222	2	218	9.4e-76	293.5	hypothetical protein M378DRAFT_155294 [Amanita muscaria Koide BX008]		hypothetical protein		PF02301		MSEYHNLTYNEAVTGISSFIEVAIHTILYVRHVYPAELFVRRKIYDTAVYQSRHPALNDYISKAMKAIAEELALGNVDKVVVIIKDKDHVALERFLFAVENMVNVDASERDLSFEDSMTTATVGKYFRSFLVKLSMIESQLGRLDLGDDASFAVLLELKDDKAPIPTIDNEPHPWMPAEFKHTTAGVSEDSELSMIRAVNTGVINLAMAVQESEVKLSRKKSAPTDITTT
g217	446683	448498	-		SJL06220.1	91.3	469	40	1	1	468	1	469	8.5e-249	869.4	related to Sorting nexin-4 [Armillaria ostoyae]		hypothetical protein	EOG09261PNZ	PF00787		MLGDDEDVFDSVTWETPAHPAYSADQPSGPGFRQSTADSSEGPHDPKWEGYLITSVRDPVKELPETKDAYVSYLVSAKTNLPIFSTPSPSARRRFQDFVFMREHLVRDFPACVVPALPGKHRIEYLTGDRFSPEFMERRRLDLHRFLQRLSRHPTLQRSTLVRAFFESTEWQVHMHQHIAHPPGPEPSPGIIDNISDTLLNAFSRVRKPDERFLSMRESVDKFEEGLQVSERLWTRVRSRTSAEEDGNPESSEDLTADYHDLAVAVQGLGFLESGITDPLNQFSNTLLEFSALLRHTTQTTTDPFLIHLHSLLTYSHANRAVLKLRDQKQLDFEELSDYLSGVTAERDRLAAIISGHAGSSGLGLGAYLKDRVDAIRGADDDRSRVEKMRKLDLKIKEL…
g218	448586	450996	+		KIY69163.1	65.1	636	164	14	5	632	4	589	9.1e-206	726.9	hypothetical protein CYLTODRAFT_489174 [Cylindrobasidium torrendii FP15055 ss-10]		hypothetical protein	EOG092625OH	PF06814		MALGRPLVLLASWLLLGLSAVAYQVPVGDTGMSLFPPPQLALTFTKISPARYVVECGEALQLTFDATSQGNVAMVIYEWADAQYLGKVTSDVNEYLPQKTYVCTTSAVVAGFCDASELGRFILDLPSTKSVKDTSFWSARVQLSNTSTRSEDSFWDNPEGNPTPPPDPSAYTSPWRYASRDENNKSPNTTYTYNGPIQYIVRKTGYYCVAIVPVTVQASQGEIDTTDVPFHPLYHGHVLFQNKFNGQLPAADYPKVNFYFVMFLVYAVFGAAWGWLCFKHAQDLLPIQYYLSGLVGLLVIEMVANWGERLLHFRTLPQYQLNLKVYYRYLNAHGKSTASTVFLIVVAILDAGRNSMSFFMLLVVSLGLSVVRESLGRTMLKCQILAGLHFLFGILYAVG…
g219	451110	456499	-		TFY72786.1	76.9	1544	243	10	3	1488	783	2270	0	2393.6	hypothetical protein EVG20_g205 [Dentipellis fragilis]		DNA-dependent RNA polymerase II		PF00562;PF01636;PF03881;PF04560;PF04561;PF04563;PF04565;PF04566;PF04567		MPIPAILLQHLQTLRPHSKFSGIPPKVQSSEGESFYVKVGDPGDVDQFVGEVESLKAIHEAAPGLAPKLLASGTENGRPYFISQYMNLGGLSDQSGRELGKRLALELHQYTSEKGFGFHVPTYCGATRMKNGWFGTWEECYSEKIKDLLDALKTRGRYEELCKKGEQVRSWWVYQISTGCIVEILCSVIPKLLGPLDIKPVLLHGDLWSGNTGVENGHPVVFDPSSFYGHSEADLAIAKIFGGIPASFFKAYHEHLPKTEPVDQYELREFEYSEDPYNDDEAIFEDDDEDDEYKEITQEDCWTIISSFFDQKGLVRQQLDSFDEFVQNTMQELVDENADLILDQAEQHSGQANDVSRRYELKFGQIYLSRPTVTESDGTVVPVFPQEARLRNLTYSAPL…
g220	456738	459077	+		SJL02862.1	57.1	721	278	9	1	691	1	720	1.4e-215	759.6	uncharacterized protein ARMOST_06202 [Armillaria ostoyae]		hypothetical protein				MSTRPASSHDANPRQAKRQRRDSFSSSVNEELAKSLSSLEPLPIHTLLVSLPGILIHPPTHRYHARSLCLSLLALRKCLGLPGLTPDIECRAWTALAEVGMIVISGGFSQSEDHPWAKYIEHEVEKAASRALTLAKVHPTLCLYRPHITCITAQLSLWQQNTKPARNMLRQLLKTMSPKDPPHSIYSAHLTLISHLCTNTQTTTIKDTHAALKQLQIFIDLADKNQHRHVKLLGLVAHLRLLVSSGLWDRVEDALILAEHAVGFEFPSAREKETVKPVLVSISNAPQSQFSGTSSPQPQKATTALPSFPDKISEVMAVHVLIIGVVFHTYIGNASCTAPRLTQLHMLMDAGSWKESSGGVIEIPFPSSHSLYIQTTHPRILLILAYLVSAVAKKDPVGR…
g221	459322	461669	-		PBL00540.1	75.5	695	168	2	35	729	13	705	0	1087	ABC1-domain-containing protein [Armillaria gallica]		hypothetical protein				MIIDIKLAVTSLTKTTTNAYAVAPIAMSLIRRSATKARPLFSSPRPRYASNWSRHTAYPSFFSHTPKPRFSFWSRRMLWVVPVAGGLTLFLTPEQKSFLPGLFSSPTIIPCHPERNALTPTVYSPAELDLNIFHRLKTFFLTKIWEPIRTAQRFLTLVTLFLPVLLTSPMLLVGKPERRLNGDRWGAVWWYKYLVTKMQAAGPTFIKLAQWAGSRADLFPSHLCERLGQLHSQGQPHSIRHTKKVISDVFRRPFEEVFEEFDEIPIGTGAIAQVYRAVLKKDLIPPSYLGPRRHRKTLGADVIPPSLLQDSPPSAPTAAVAIKVLHPHVAKTISRDLSIMSFFAHFITLFPGMQWISLPEEVDAFGSMMFQQLDLRHEAENLLTFEANFAPRKVPVTFP…
g222	461913	462257	+		KAE9400610.1	82.6	86	15	0	1	86	1	86	2.1e-31	145.2	hypothetical protein BT96DRAFT_1097333 [Gymnopus androsaceus JB14]		hypothetical protein				MALPYAFVTLLTSDFYLPGALALAAALRDIHPSPSVEPEVDFQTVCIVTPETLDISTIKLLRRTFDVVVGVELITQEDDKGLQLLGEIYFCRRPVPHDTRLRRLLWSLYIIHLK
g223	462338	464940	+		PBL00539.1	58.4	878	292	23	8	826	86	949	1.1e-238	836.6	hypothetical protein ARMGADRAFT_383542 [Armillaria gallica]		hypothetical protein		PF01501		MLRRTVPGRPDLYTVLTKLHVFRLTQYAKIIFLDADVLPIRPLSHLFTLPHEFSAVPDVGWPDIFNSGVMVLSPAEDKFTELNTLLKSRGSWDGGDQGILNEWRGGDWNRLSFVYNTTPTAAYTYAPAYERFGSQIKAIHFIGPNKPWNSIPHRAPFSGDQSFSATSSTVYDFNSLLDRWFAVYDKHYRSKSIIPESEFAVRKYVAAWDAQTGTGAELVSIADQQGGGPSAVLGLEDLRRLAIEGMSAAGHLGGNQSGEGEYRSLPLEGRVDLMAPPPAAPSHASQPTHHEPSVEHPTPDTTPVAHHHNLPTPGPDEFPPNSHPQPVPLPSHTPAHEAGYPSTVQESTPSQPTIHQPASAHPPVTQSHHESTGLQQQHYHHQEPYRPSSPPKMAWNPAI…
g224	465849	467550	+		KIY69167.1	69.5	328	84	4	1	312	1	328	3.6e-125	458.4	AP endonuclease [Cylindrobasidium torrendii FP15055 ss-10]		hypothetical protein	EOG09262XMN	PF01261		MVKTRRLSSEPTESPPTKRARTKKIKILDEPLKPRIVSPWKLGAHVSAAGGVENAVTNAVAIGANAFALFLKSQRKWSSPEMKESSILAFKERMAQHQYDPKHVLPHGSYLINLGNPNVEKREKSYQCFVDDLKRCVQLGLVLYNFHPGSTVGEATPSESMTHIADSLNRAHKDESTGSAGAGNIIGGDFSHLREIIDGVDDKTRVGVCLDTCHIFAAGYDIRTKEGWEETMSKFDTQVGLNYLKAIHLNDSKTTLASHRDRHENIGIGHIGFAAFRHILSDLRVQNIPIVLETPSFEKPVVWATEIEMLQENMQDSDQPDKWLNLSNTIRETVKSVSGDSSTRVKKPAAKKATRGRKKKRVEDDKDEDEDEDEEGLSH
g225	467827	468519	-		KAE9404181.1	46.3	201	99	4	3	194	4	204	4.1e-40	174.9	hypothetical protein BT96DRAFT_955715 [Gymnopus androsaceus JB14]		hypothetical protein				MTYSNPLHPGVPIYAYSSFTSLSAPPLSNFSKSNRQRLPQPVFMSRNKWQASMSKNHTKPPIYFDFKGNCQQGIPMNELCMRGHDDMADMMAGGHDLVFAKIPIPRITLHIIWPGYEHIEWVRNIDINTKFGPITRAQLAGIVATQYMRYLEKARYEATADVQWQAGHIKFQHLVLTSLWNPVENTWQAEVAIDL
g226	469142	469391	-		KIY69166.1	80.3	66	10	1	1	66	393	455	4.4e-18	100.1	hypothetical protein CYLTODRAFT_442864 [Cylindrobasidium torrendii FP15055 ss-10]		hypothetical protein				MAEASKLFDKSGGTTSGNKQDAVNGAAMTVMKLFVQSKMGGGSSTTGGSDSGGLGQLFKMAQSFAK
g227	470214	472059	+		SJL06213.1	52.1	587	268	8	1	578	1	583	4.7e-164	588.2	uncharacterized protein ARMOST_09549 [Armillaria ostoyae]		hypothetical protein				MLRKMVHRVTLKDEPKPSLLLRLPPELIHEILAYFSDREKGRVLTAFMGTNRHFRSFALPIFFRAMHINRPALFQQLIAFLDSSPPDLYTYIRSLKIHIAFADITSFRPSSINALRNFSSLRIFEANYVQCTQKLLDALPDQLHELDICWHGRAEFPDIRAFTQLRSLRMYTVERRLNRVIPRLYPSSSVTLPHLTTLTICLVSHACLSDIIHQYSFPKLRVLKFDHATARPRAVYQFIDQHPSLREVNVAFQAYGNPRLFPITKVMAGSGDWKPLNVDTLDTFRKRRPDTPPTSWGGALVQEIAFMRVPLENPTNPDILHTIRDLAVMTEDTAAWQLGSDFMSMMSLGEKVNIFTNVETFTVQATDTWSRYESFSAFINELGQNLKHWRNLKKLVIHA…
g228	472151	473002	-		THV07551.1	50.2	239	101	8	5	229	6	240	6.9e-42	181	hypothetical protein K435DRAFT_788459 [Dendrothele bispora CBS 962.96]		hypothetical protein				MSTNTGKIFNVESSGPESQFETTAAQAQIDAPNSNIAHQIEDNADAAQEAAREVADFAQSKGKEFTGEPPTAFEKLQGQAASLTNNAVAEGKHDVNAAQGAGTGYVEQAKAIAGQAIATAQQYVPTSTSTGQSKSVLPVTTSGSGGIPAQLQAGANAALETAKGYLATAQTAAQPHIDKAKEYVAGLQEQSSTAHPKPATVPSSTAPLETGQPIGGPYPDAAKGTTTDGAYKV
g229	475016	478762	+		KIY69141.1	83.3	1248	207	1	1	1248	1	1247	0	2123.6	phosphoribosylformylglycinamidine synthase [Cylindrobasidium torrendii FP15055 ss-10]		hypothetical protein	EOG092608C4	PF02769;PF13507;PF18072;PF18076	C56	MLVLVGPPAFPLQKNTDARFIHLVKCVSPEAEDELSNPEGDKRKALDSLLAYGDEDYTSKTDLTGTCVVPRLGSISPWSSKATDIAIVCGLGGHIERIERGVIFRSGNVVYDRMTQAVFNAIPHETCIFRHDEPRALRTASKDNLEQVNKDLGLALSTEEIIYLKNAYDRDPTDAELFMFAQVNSEHCRHKIFNASWTIDETSKPNSLFGMIRNTEKLNPHGTLSAYSDNAAVLGGPMAPRFQAVEDGLYVSVEEEIHMLIKVETHNHPTAVSPYPGAATGSGGEIRDEGAVGRGSKPKAGMAGYTTSNLLIPGFEQPWEVDIGRPMHIASPLDIMLEAPLGASAFNNEFGRPALAGYWRTFCERVGGEVRGYHKPIMIAGGYGNVRPSNVLKGKISKG…
g230	478968	480052	-		PBK62278.1	37.2	355	209	6	1	343	140	492	3.6e-55	225.7	hypothetical protein ARMSODRAFT_610398 [Armillaria solidipes]		hypothetical protein				MRSLSSLPELRHVSILMHHRGINPSTPHSIGRHFKNISSLHIAGDASSYYGALPAVLISKSPMINAITVDSAWHVAISDIFRETSEPLSLKSLTVGPHSFKFFDDVSLISPHVECLSSLSIGSEATDVPKTFWQLLMDKKVAIQHLTVRRVDETFLCYLESYSGLLKLSLSPGEAAETDKDLASRFFRCALAKHADSLKSLRVCSPQEGPWCLGEDNFSDVVACPNLSSLHIFVGQQGKPTNDGLNVITGLLESVQNEKLPLLKLLELEPATSRKSHDPNMNMYSPELVRGHHYINDLISKFCIVDPSHALRQLELSAGHMDNSRLVKWEENQWTFMLQTTVGGR
g231	480989	482738	-		PBK62278.1	38.8	500	291	5	1	500	1	485	1.4e-93	354	hypothetical protein ARMSODRAFT_610398 [Armillaria solidipes]		hypothetical protein				MLLTLPVELLDIIVKKLLARDLKRLRQTCHLLELLTAPLIFSRLVLNMDSGRCGLILGLLQSIATGRSRVGSCIRSLEIQSLTPPQCRSFRLWRRVTKKHEELCRIVEEQLVTALPHFTAVKSLSLNFSHLDQVTISSEGAILHELASLPKLSHLYVCMHHDVDPEIRSTITQHFHGLRSLHISGGSSTYGDIPKKLIAQSPNLSSLTLDGYPSIHYEHVMSLTDVMSFVPSSVSLPLTSLTLGGASIHRFNNFSSIHKHLQLLSSLVLTGDLIDAPFSLWDGLQSSNVRLQRLVLHQCDYSVIDYLQSYSGLVHLSIDLCGFRYNDRRDDDLMAERLYERVFPKHTSSLRTIQIRVPYEGMWSLGNRQLEAILGCRKLISISIGVGPTEGDKVCYGKN…
g232	483139	485810	-		PBK67574.1	83.7	734	113	2	1	731	1	730	2.1e-262	915.2	protein prenylyltransferase [Armillaria solidipes]		NineTeen Complex (NTC) component		PF02184;PF13428		MQDGRAPRIKNRAPAAIQITAEQLLREAQERQETAFRAPKQRVEDFEELHEYRGRKRKEFEERIRRTRGSIKEWLQYASWEASQNEFARSRSVYERALDVDPRSIQLWLSYTEMELKSRNVQHSRNLYDRAVTLLPRVDQLWYKYVYLEELLQNVSGARQVFERWMQWEPEDKAWQAYIKLEERYNELDRASAIYERWIAVRPEPRVWVKWGKFEEDRQRMDKAREVFQTALEFFGDDEEQVEKAQAVFSAFAKMETRLKEFDRARVIYKFALSRIPRSKSSGLYAAYTKFEKQHGTRTTLENTVLGKRRIQYEEELYHDGRNYDVWFDYARLEEGAYQDILTEAGTKEEEDAAIGRVREVYERAVAQVPPGSEKRHWRRYIFLWLDYALFEEIETKDF…
g233	487767	489650	-		RDB28460.1	73.5	517	127	6	37	545	1	515	2e-209	738.8	Ribosome assembly protein rrb1 [Hypsizygus marmoreus]		hypothetical protein	EOG09262DC1	PF00400;PF12265		MSLGIFDDVEQFVDAMRHTDIVPVVVTSHVSFTNFTMSKRSATELSSLNNDSPKFAKASGSGLKREISADDEMGEFEDAWEDEIESDEDVVDNEAQGDENAMDIDDEVLPAIEESDEPPPATQTFIPGTHTLGQDEVLEADDSVYLMRHSLKVTWPCLSFDILRDNLGDERQKLPATAYLVTGTQADAAKNNELLVYKMSSLHKTQKDGDSDSDDDDEDDDDQNLDEDPVLEFRSIPHHGGVNRIRAQPMSTPTPPVSQPYHVATWSETGKVHIWDVRPLIESLDVPGYSLDKDKARTPVFTINSHGHAEGFAMDWAASGSSSLRLLTGDVHAKIYLTTSTPSGFNALSQPFLSHTSSVEDIQWSPSEQTVFASCSADRTIQIWDVRIKGRRSVAGIDA…
g234	489676	491019	+		PBK76700.1	55.4	408	163	11	3	396	16	418	8.6e-93	350.9	hypothetical protein ARMSODRAFT_948527 [Armillaria solidipes]		hypothetical protein				MTDFALPAFNVASTSCYTLDDTPSPYQRIRRPSVLAPKTYLTETRLASPLQTSFTTLQPSPKLVTSLYCKPDGSTSHSSEPSSSSSSESSTPAMSTEEETLQDNKMARAYRSPPRRYTTAASDAQDSRSYPKRKLSFPPKQARILNLLAEEAHPVEREVKSEATFSRLLAAETNLPYQPRTPRSVSDRGRFPEEAIIDDYFSREDTPSDDEDEQPFMSSGGSNPIAIAKGKQFSSGEDISLVGSPCQMDVDVISCSPRSIASSLSQWRSTPPPTSAVRSTKRKLDDRFDPYPTKRRAVSPSISQLRDSHSAMGSPRGRPIAIPISIPASVINSAASSPTVAGGFPRPMSVTSSPTMRATLGLASPILRPLMRARREGREEREVEGAGDAVGSLSLG
g235	491184	493410	-		PBL00479.1	64.1	585	180	6	5	584	3	562	4.9e-214	754.2	general amidase [Armillaria gallica]		hypothetical protein		PF01425		MSNKWKSVIAEKRARQLASIPKEWILLPDELSAPQTKTDLLEFPRSCTRLLSPKELEITKSSVDILLSNLANSLWSSVEVTTAFYKRAIIAHQLVNCLTEIFVDRALERAQELDNHLSTTGKVIGPLHGLPISLKDQINISGLESTMGYISWVGVYPENNATLVDTLVSLGAVPFVKTNVPQTLMWGETFNNLFGRTSNPYNKSLTSGGSSGGEGALIAMKGSPLGIGSDIGGSIRIPSAFCGIYGLRPSAGRIPYGGCVNSMEGQDSIQSVLGPMSNSLRGLKIFTQSVIQAKTWRFDPLVIAKPWSKEEYKLVNHGNGQGLCFGIMWNDGDIVPHPPIIRGLELVKKALLEAGHQGEKYIYQANKLLPELTIREVMDWTPLNHAGIAEIADKVWAAG…
g236	493820	497646	+		KIY66033.1	47.7	1230	516	28	2	1122	7	1218	6.5e-271	944.1	hypothetical protein CYLTODRAFT_444967 [Cylindrobasidium torrendii FP15055 ss-10]		hypothetical protein				MSARYYILHEQPKLSFNLLSLGTGIFAVVSPTLIPVALHLAALLLYGPLLFNKRNVLRNSANLWIGLSLVKTLCWAAPAWNAVSNPATSLLTLFFASAMTSFITVGAVLINSALRSRVSATGSQLVLFPAIWAAGWYAVSVASPIGRLAMWAPVVDAAGYEWLLPIMGPLANDWIAAAWAVVVSEIGGYLLMGLEDSEDTPLLQIPTTSKSTSRKNTVLFMFATLVALVIPSFFITNVPLSSASPYTTSLRVGCVLPPRPAHRSLTFDDYLKETAHLWGQTDVLLWPEGAVSFDSEVARDAAFAKVAESLQKNSKALVGMSFIDTESDPADRFGKTLIRRNGVAFISRESEEPGLVYYKRHLVPFTESYSLTHSLPLPEIYTYELLVKKEKRQIPITTS…
g237	497966	501288	-		PBL00487.1	48.2	1187	442	46	1	1069	1	1132	2.6e-197	699.5	hypothetical protein ARMGADRAFT_381286 [Armillaria gallica]		hypothetical protein				MAYYNATVEPYQEQAGAQTAASNPDELQAFYADMQKREVERKKSKRMSHTGSIWSRKSVKRSAGQATAVATRASSSQPQQQQHQRPPASSSSVSLAKDTAVGAQPAGNSNDREMEKQDETRDVATPLTMSRSIIPDALNELPAWYSKDDSATYMMRYNLHNPVGPRRYYNHHLIPPSQKKPASRPPSIFSPSFPPMATSSQDSDDLTRLAGPSRTPSHSPLPTPSSSQVGVGDVGGVPRSRKTSQTAHDGVDLLDVSDPWGTNWHHQSPYDIGLTHNVVSVDPQERSRHTSVTTRETRRRTVTPSPLSQSTSAIHLAPPSESGQIHRKLSKRRTSTLGLFGHGDSKSLSAPTTPLDEKLSTMSIVDTRDILGPSVSAPPSAFKSASLLSKKERRGSVLG…
g238	501595	504003	-		ANC28026.1	79.8	511	97	3	16	524	19	525	1.1e-228	802.7	inorganic phosphate transporter [Polyporus umbellatus]		hypothetical protein		PF00083;PF07690		MPSQPAKRNGDAPLAPSRSALEEYELDSRPAFVLTTTELKLLGIAGVGFFLDAYDLFIINPVATMLKYRLYDGNDLPTGLEGFLKAGANIGSVIGQFAFGYAADAFGRKAVYGKELMLIIFATIMSLTVPTGSLSPDNSLIYLAVFRIILGIGVGGDYPMSASITSDRANLRKRGTMLAYIFSNQGWGSLFGSLATMIVLACYKQTMHVEGHTSKVDGVWRIIIGISLVPAFGTLYQRLTLPESTRFLASQKPEDDIETLKAQAAIEESSTSDSSPEEKKEIAASDSEAVLEEEVVKKAHIREFISYFSEWRHAKLLLGTCMCWFLLDIAFYGINLNQNVVLQEIGFDGSDGTAWERLFKVSTGGIIITALGFVPGYYASVLTIEKLGRKWIQIQGFLF…
g239	504616	507392	+		SJL06298.1	80.4	782	151	1	1	780	1	782	0	1298.5	probable Bifunctional purine biosynthetic protein ADE1 [Armillaria ostoyae]		hypothetical protein		PF00586;PF01071;PF02769;PF02843;PF02844		MSIRILVIGNGGREHALAWKLSQSPLVEKIFVCPGNGGTSQEPKTINVNLPANDLPKLVEFAVQNNVNLAVPGPEKPLVDGVEGLFRKVGIPVFGPSQMAARMEGSKTFSKDFMSRHTIPTAAFKNFQSSQFDQAVEYVKTCGHKVVLKASGLAGGKGVLIPETEEDAIAGLQDIMVSNIFGSAGSEVVIEELLTGPEISVLAFSDGYTIVPLPAAQDHKRIGEGDIGFNTGGMGAYAPAPVATADIMNQIMKETLRPTIDGMRKEGFPFVGMLFTGFMLTHSGPKVLEYNVRFGDPETEAILLLLHEDVDLVEVLLACAEHRLDSVSIKTRPGFAVSVILASQGYPGSYPTGNVIKVNDVPSGIVVFHAGTTSTNGSTVTSGGRVIAVAAFGLTIQSA…
g240	507641	509347	+		TFK32306.1	24.9	317	185	13	13	311	14	295	1.4e-11	81.6	hypothetical protein BDQ12DRAFT_692698 [Crucibulum laeve]		hypothetical protein				MNTSLPHLDVQICSHCQFSLSSTLYPPLHPSDLERAFTGQNEYCDVDVDISSAQRELITFDAEMHHMEAALKILRSRKEQLQGYVQRRQVLTRRSPIRCLPTEVLSIVFTFACDSPTLESRITALAISVTCFRWRNVAISLPELWCNIYVGRHLEEGDIFALFLRLSIGHPISLRVDHSPSPSTSATVDLVSDTGSNTDDSTSYQEQMLERVWNSCQQWRALDLSMSISGLEHFTKYMRVQWQYLPLLECLTIQIHGALYFPLQIFLPKPSVFKSAPKLHVVKFVGAAASRLFEEWNEDVIRWSRTDEITLDRWELSQVLSARGFDGENQTLIANGMTVPPIPHFRTPTLTTLILRPSVRASCVLLEDLNMPNLLHFTFEEPISTAPCGTVRAPRSFHI…
g241	511296	511643	-															hypothetical protein				MITPPQRNSTNGPVSPPNGSAAPTAAQVLQAAPRPTHQDAKSDSDSPRSAKDIAMPDHSSETPQAPPPLPLPTRLPISFAAVATAAPEVMKEVHVSA
g242	512115	513146	-		PBK76707.1	52	346	149	11	10	343	79	419	4.5e-66	261.9	hypothetical protein ARMSODRAFT_240155 [Armillaria solidipes]		hypothetical protein		PF14608		MLNVCLPLTGADPNHASDNGPPSQHTSDHTVLALLAAAQNKQAPQPVYENGYDPNDEQNKAPYYSPYPYYPTLNVQPMPEGGVYYPPPLPQPSGDGMPGGPGNLPPAEIARFIPCRFFPACRYGASCMFLHPQPQGAYYQAPMPPPGQYPVQFDPNMVQQPYQPAYYPVPPPSFQQPNGVSVNSLPSPPLTHGRSPSMGPVPAPTHFSPNGHPPPTLPYGHMSPTAYPHTGQIPVPMSVPPLPPLQQVPPSPQSSYPPLPPAPQSYALPPNGAYYPPQPPIPVNYLEMNGSAKPPTQSDQFSPNANSGLRENGHQRRPSARRGSFVSRKPPCLFFPSGRCKNG
g243	513780	515369	-		KIY63024.1	76.6	368	51	1	40	372	1	368	5.7e-155	557.4	glycerol-3-phosphate dehydrogenase [Cylindrobasidium torrendii FP15055 ss-10]		hypothetical protein		PF07479		MLLSRTTSKFSTYASSTLVRSLPRLRRHFHAFSPFTVANMPSSKPQPENNSKVLVFGAGNFGSCLADHLGDSEHEVYIWAREEKLVKHFNEHHYNLEYLKDHKFSENIKAVGPQFPDKELVNSVDGIEIGTNALTLEIISDTCGPEFAKAATFISGPSFAKEIVQRQPTSVSVASFTESEAKKASDLFHQPHFRCYTGSDPIGIELSGALKNVYAIAAGACDGLGYKNNTRAMMITRGLSEMTCIGTAYGASPLTFLGLAGVGDLFLTCSSPNSRNYTVGYRLGKGESLDTITDTLGSVAEGVTTTKGAKKVIDQLGVNAPIATTMYAVLYEGKDIKDAVRELMALPPSRELELPPTAGGPARQLLEKLGLE
g244	515467	516760	+		PBL00483.1	85.6	341	42	4	1	334	1	341	1.7e-142	515.8	t-SNARE [Armillaria gallica]		hypothetical protein	EOG09263J3H	PF05739;PF11416		MPIQDRTNEFRSCVESIRSRSSLPSRSDEAKQRLLNDPSRPQGSKSEFSRMASAIGKDISSTTIKLGKLAQLAKRKTLFDDRPVEISELTFIIKQDIAGINKQIAQLQTYVKQKNGQSSNSKQVDEHNHNVVMLLQSKLANTSMTFKDVLEVRTQNMKESKDRTEQFMYSTSSAATPPPSNSVLFNQRSDPMGDGSANRFDPKGKGRAQQNGDLLAMNLDAAEEGQMMHSSSFQQMELVEQQDSYIQSRSTAIESIESTIAELGQIFTQLANMVAEQRETVQRIDADTLDIATNVNGAQRELLKYYASISSNRWLMLKVFGVLIVFFLVFILVS
g245	516891	517971	-		PBL00482.1	58.1	322	110	8	1	310	1	309	2.7e-78	302.4	hypothetical protein ARMGADRAFT_956391 [Armillaria gallica]		hypothetical protein	EOG09265DRM	PF00076		MSAPQKLTKKQKKGVAFRERKGKHVPKDSLEDNDVPILEEQDAADIEIPAVENTEVEKKTSRGKGKAKAKDGGEPEVGKKRKRQDDEEGVTVENDAKVADAAPKSKKKKTASHHLLFLSTFSDLSAGNLKYTTSLEDIQTHFAACDPPPSVRLLTPKSVPGRPIAKSKGCAFLEFTHRNALQQALKLHQSQLDGRMINVELTAGGGGKSDTRIQKLKDRNKGLHTQRKEKLEQQAKDGEAVSTTLPRPQRFSTTSGVDQAPRTKRTWTIEDNMDSGETHRGGQKHRTARGKKGGAASKLWGTGVNAIPVG
g246	518269	519711	-		KIY63027.1	43.4	438	238	6	46	479	22	453	2.2e-98	369.8	hypothetical protein CYLTODRAFT_494226 [Cylindrobasidium torrendii FP15055 ss-10]		hypothetical protein		PF12937		MFASPYVVGQSHIRSPAHYFSNSPYLQHMFYTNEPPDDSTATAVREIIDNSCAKMRTLMKNSTLQRDLQRTINHHRQILSPIRRLPTEILCEIFMAVKRDPSKLYIHDLDPRTGPWILGRVCRRWRDIALNVCWSLWTTLDVILTTPSGHWSEKHASNVLREYVRRSGGQPLSVSLMFSYRRPLRADEIPGATQYLDVIIGESPRWKSLYLHVSGRLRMSEWIMASLARVREHTALLEHIDFANCRDLYDLDVILQSAPRICDVTTSFHLNRGRVPWHQLTRYVHVSDSHVVDYAWIWANAPNLVECVIDAAVVEPGQSTGRVVHDNLRRLEVGTAEGLNGLTAPFLEHLVAPHCDLHLLPFLRRSPCLRAISLQGPFGGEDFLRMAANLKEVETLALI…
g247	520272	523013	-		PBK76702.1	53.4	637	249	12	1	629	70	666	1.5e-179	639.8	hypothetical protein ARMSODRAFT_239883 [Armillaria solidipes]		hypothetical protein		PF12862		MAGPKSAESEILVQSFKTIHFQLYSAEKLGGYLHSSLPSIFMDKTDEEPSIISRRSLFGYFLRRSFLSYAKISWAALAILARDYVAWCHGQPLSTDYNKIPEDPLSSYRTIFKTSGDSTSWAKPDSYAMYVFNALLVGALADIPDSWQKAHANGEEILATEHSRKFFEQRFHEGSDSGLRQNALLNIVRMHYVRREYGAARRILSEAIQVARNAGDEVVLQHCTTMLNRLPDVENRSPLNEIQPHMHPFEILFDVQKLMDVENDQPLAVSFEKIIQAQGLYDRWIESHPDPDNDAGQWAQHAVQAVAWHAAGCDRLADIEENIVISFTENGSSDNNRLTAILNKAYKQARQGLYTQALAALLEPDIWRGLTLDDYTSWAEEIWHILTLRAIRRGQHKIY…
g248	523355	524679	+		KIY66909.1	70.8	342	84	1	31	372	1	326	1.7e-130	476.1	NAD(P)-binding protein, partial [Cylindrobasidium torrendii FP15055 ss-10]		hypothetical protein	EOG0926310O	PF00106;PF13561		MDTINDLVQQGLQFCASFCPIARIQLKLLKVKSQPLPITILVGLGACTLLRTIASNTLFLLQTFIFSGYNIKRFGAKNGAWAVVTGASDGIGKEFAFQLAKSGYNILLIARNKTLLDSTATEITAKYTSVQTKTLSIDFSKSDSASYAGLFLAVSGLDVGVLVNNVGRSHNMPVYFSETPKDEMDEIVAINVNATLRVTYTILPGMIERYTPHFLLVWHHSCLNRKRGLILNIGSFAGAVPSPMLATYSGTKAFLTTFTSALAEEVKQHKIVIQHINTYFVVSKLSKIRKPNLLVPLPGPYVKSVLSKIGLPCGALGSGRPNTSTPFWTHAILDYAMTVIGKPKLFISYTHNLHKDIRKRALRKADRDAKQQ
g249	524858	527058	-		KIY66907.1	63.9	674	162	12	4	645	8	632	1.8e-169	606.3	WD40 repeat-like protein [Cylindrobasidium torrendii FP15055 ss-10]		hypothetical protein		PF00400		MAGPSTPRRRNSVLYSRPSSPTFSISGYSFIDEDEASSDTDLNYWGSGGSPYKNFGSFGRRAIHSTPVLSSYFTSPSPNSPFATHSPTSPLKSILPRLWDVFTSPTKNSLSPSRPYMTPTRHSRYSSVGHHNIKGKRRAYYEEDFYRQSIQDSISYADLPPLDDDEGELIDVDDEACFIAVDYPWGAMAATRARVVTGIGALPHCSSAPNINSVSDIVALLPPELSLQILWALAAQPFSRSQAVNSGRNTHQENLHALVSCLAVSKTWRHLATDNSFNSLFRQRYELDRRWSALAREGPPNFSVWQPHRSQLEGHRDSVYCIELCRTSTGEDFVITGSRDKTMKVWFLNSGKCLGTFGSGVVGGELPGHRGSVLCIKFFWEVEGKKGIVYSGSSDSTVC…
g250	527766	528471	-		SJL06292.1	52.4	229	92	7	1	215	1	226	9.5e-46	193.7	uncharacterized protein ARMOST_09628 [Armillaria ostoyae]		hypothetical protein				MSTRRRIGVNAATTEAARRQLMQPVPCWERTWVTAENNSSLRVLKWVKTDKVPQFNENEVQVDEPLAPLPDAEEAEVIDGDDEDENAVVIVEPSVAVTVASEAQEVEENKVDVEEEPTTQLTLDSTEPDLRLDDDTNVLDESLKAIDVTMDVEESLKMSEDAPMELDMSSFGPDGLGLEGSHDLSQMEATDALMGGVIMDESADPFATADTLDTQ
g251	528871	529616	-		KIY63030.1	72.5	200	51	1	1	196	1	200	4.4e-82	314.3	hypothetical protein CYLTODRAFT_426451 [Cylindrobasidium torrendii FP15055 ss-10]		hypothetical protein	EOG0926587S	PF05983		MDDDDGELRNPFPSPPSHYTPYTTHNLKLLALLNERGEGNQQELLADQVEVPDWPLQSLEKPRVDWILEEPEAYYNVFGDRWFVKDQIPSLAELGGNQLYPSDPSTDRRPALLSILKSLLLTYSRLTSALLAPPPTNSAGEIPPEWHRHTEWIAVLSQNILAAVNDLRPVQARGNLEMMMQRQLELRRQETDALHQ
g252	530212	532431	+		KIY63031.1	69.5	482	147	0	9	490	87	568	1.7e-191	679.1	phenylacetyl-CoA ligase [Cylindrobasidium torrendii FP15055 ss-10]		hypothetical protein		PF00501;PF13193		MHLLSKQHYPISLWAVHRLGGIITPANPSYTHDELCHQLETAKAGLIIVHPAFLSTAVKAARTAGIPQDRIVLIEQSQSATSYESINQLVAFGKQRPPSFKERRLAPGEAKTKIAFLSFSSGTTGKAKAVEIPHASVIANVLQKATHFSPEDDVHHTMVPGDVSLGVLPFFHIYGLVVTLHFMIFTGLSVVVIPKFNFTSFLESVVRHRITHLFVVPPQIVLLCKHPAAREYDLTHVKFVMSGAAPLSGELVQEVTRLFPHAMIGQGYGLTETSTTVTMMSPRSKVATIGSAGRFLPGIVARIVKEDGSLAGDGEQGELVVRGPAMALRYSGNEKATKETFVNGWVRTGDEVIVRNGEIFIVDRLKEMMKVRGFQVAPAELEGHLLTHLSVLDACVVPV…
g253	533419	534979	+		PBL00509.1	50.5	438	187	7	5	419	2	432	1.1e-117	433.7	alpha/beta-hydrolase [Armillaria gallica]		hypothetical protein				MPHPIPLVIVEGFLGSGHRFIWGDFERHLRGESSLARRVIFVKVGSVSSLHDRACELFYALMGGTVDYGDKHSQEHKHKRYGRTHLDPLYPQWSAAHPLHFLGHSMGGATITKLQHLIKTGHFGPSVDCDMFRSITSVSSPFRGTQTVYLCGSRVDAAPLVRPISFGNILSKVVHIGAYLSPLLPDYIDPWHLEHRSLSCTETSFLDLLKNLVQTSDLATSRDVTPWDATFIAADERDANLEGEPHPNTFYRSFAAVMTQRSEHVDYDHHKPSIGYCTSMHYYLLSSLAGTFDFNAISPRPSFLQRHVEEKHGDGSALNDPSQRLGEEYWANDGVAPLFSQWHPLDCSPTRCRHHGTVVPQSQKALHSVQDPGIWHVHELSDTTHTSLLPLWVSASQQK…
g254	535327	538827	-		PBL00508.1	48.2	1052	433	35	1	983	74	1082	7.6e-223	784.3	hypothetical protein ARMGADRAFT_382575 [Armillaria gallica]		hypothetical protein		PF00076		MDQTELARLLSVHLSEHAEVKNVKVVQDSKGGVCAFVQCQNATGAASLIQTLHSAEPKPFLGRHLRYEPARAFRALLISYRSPTQFIADADGTANDDGKGGKHVDLSLPCAMRLWKPKNSKLYPTILYNSEAIEAESQASVSGRFEANVEHALHLQPVTCDVETVRTLCEYFGPLDTFQPWKQSEDVDPENKEAEKRFPYPHNARKSDNMESGCYEIKWMHRDDCVNALMTLRRVPHLTVTWAHLPNSSGQHFPHQNHRSQDIATYPIFMQDREHDRGRSATGSFSVGSSRDSITSTSFAGNGSHSSVSDRWKGGQLRTLPQRRGPADGMSTSSSIMTTTLNSSDAPIGQSLSGQWGDSEFPPLSNEGDWGVWSEESASHISEEKTSILRSSMSSVSLS…
g255	538893	539093	-		PBK76730.1	47.8	69	31	2	1	65	1	68	7.3e-05	56.2	hypothetical protein ARMSODRAFT_1011957 [Armillaria solidipes]		hypothetical protein				MPTTSSPTLARAWGTRFDSLPLASSPTNHVSAHDISFRDDERNASQVLDKRKDNKMPHDASVFVGR
g256	540145	540800	+		RDB29700.1	72.8	173	38	4	1	164	1	173	1.9e-54	222.2	DNA-directed RNA polymerases I, II, and III subunit RPABC2 [Hypsizygus marmoreus]		hypothetical protein	EOG09265552	PF01192		MSDDGFGGGGDDYGDYGGPSYGDDIDEGYDLLQDGEQPLGEGEEAGEDGAQTNGMNGIEGEQEMANGDDEAPASAPTGIVGERQPNKERITTPYLTKYERARILGTRALQISMNAPVLVPLDGETDALQIAIKELSQRKIPLIIRRYLPDGSFEDWSVHELITD
g257	540971	542677	-		PBK76728.1	68.2	535	152	9	1	519	1	533	4.4e-190	674.5	DHS-like NAD/FAD-binding domain-containing protein [Armillaria solidipes]		hypothetical protein		PF02146		MTVTLDLDLGKSDPPTRRALDELSLAVAKCKKIVVVTGAGISCSSGIPDFRSSDGLYALVKQRYPNVVLKGRDLFDASLFRDSTTTSVFYTFISQLKQSIDSAYPTPTHHFLTTLDTKKKLLRSYTQNIDGLEDRAGLLGSSSQGAKATSSRSKSKINAKDVRNVQLHGDIHRVRCIACSADYACTSEHLQIFDEGLSPPCPDCAQRSEARVARSARATKVGGLRPAIVLYDEPHPLGDDIGAIQGSDITRKPDMLIIMGTSLKVHGLKKLVKEFAKAVHGHSAGQSTGSKSKRAAGKVIFVNKTAPGAEWADIIDYHVAGDTDAWVSKVEEDWRKRRPQDWEVQTTLDGDVSMASPMKVVKAGCGAKAKMKDTRKHHEVENVPPPPSMDMIIASPEFS…
g258	542948	544309	-		KIY63032.1	84.6	345	37	1	1	345	1	329	3e-166	594.7	P-loop containing nucleoside triphosphate hydrolase protein [Cylindrobasidium torrendii FP15055 ss-10]		replication factor C subunit 4		PF00004;PF08542		MAPSTSKATKAADIPYELPWVEKYRPTILDDVVGNSDTIDRLKVIARDGNCPHIIISVFVYLYDQQYALKLSQGMPGIGKTTSIHCLAHQLLGDAYKEGVLELNASDERGIDVVRNKIKMFAQKKVTLPPGRHKIIILDEADSMTAGAQQALRRTMEIFSNTTRFCLACNMSNKIIEPIQSRCAILRYAKLRDQEILARLLSICKDEQVKYDDDGLTALIFTSEGDMRQAINNLQSTHAGFGFVNGENVFKVCDQPHPILVQAMMKACLKSNVNQAMEKLNDLWDQGYSAVDIIVTIFRVVKAYDEIPEYTKLEFIKEIGFTHMRILEGVGTIIQLAGLVARLCKLASSSGASTK
g259	544599	545949	+		PBK76726.1	64.2	441	150	3	1	433	1	441	1.9e-162	582.4	seryl-tRNA synthetase [Armillaria solidipes]		hypothetical protein		PF00587		MTNARNRKAPVSSDVIESVVRDWKKLKELTSVINSKRNQRSIIGESIRRHGEQGEKEPLAAALEEAKQLKANLSQLEAEAAPLEESLMQRALLIPNDTHPQSPLGPESAAVVLSTHGPEPIPATPARDHVAISQALNLVDFESGAIVTGGSWYFLRQEAALLEMALSNFAMAMAVKHGFTPILTPDAVHADYAKRCGFAPRDQADKCQMYQLETGNPSDLVLAGTAEIPLAGMLGNRLFTTKSLPAKFVGMGHSFRLEAGSRGSIPRGLYRVHQFTKVELFAVSSDDTSEKVMEDMKDLQIAIYGSLGFPFRVLDMPTEELGASAYRKYDMEAWMPGRGSWGEISSLSNCTDYQSRRLLLKYSKPIPGTFDHQNFYAHTLNGTAAAIPRLIIALLENGA…
g260	546020	547810	-		PBK76725.1	68	466	136	8	1	458	1	461	2.4e-147	532.3	hypothetical protein ARMSODRAFT_948556 [Armillaria solidipes]		hypothetical protein		PF00790		MSAITFAKQAFGREKPHSSITDWIEILTASTVSEEAYDGIPELVDSINLQPHAGPAEASRAVRKKLKHGNTHQQYRALVILKALVENCGDKFKSTFADGQLADAIKQLSSDSHTDKRVKKKLLLVLKSWHEQFKNDPSMSTFSSLYLQTARERPHPIEALVDPETQSRKLEEARRKAQEKQDAKDRARQEEERRKKEKHQKNRPKRAPFNFDTEKPKVLASIVEASQASSNLVNAITLVNSETDNVQTNSRVQECLEKAKATRKLIVRYIQLVENEEIIGTLIETNERIINSLQLYDNVSGVDAPKAEATETIGDTLARTHLTGDSEVVKLQERQRVAVQRAKGSFRGDGPVYSDLQDIDFGSSSNNLPPPLRPSTFSPTTESSHTRDSRGSLSDFSDY…
g261	547991	549307	-		PBL00502.1	57.1	385	119	7	1	384	1	340	3.3e-97	365.5	hypothetical protein ARMGADRAFT_1006694 [Armillaria gallica]		hypothetical protein				MHQPLPPHLMQPTPTGGPSDVATQYAAPGNNSFSTNPANSHIFSSPSAPKAPYGSGDTDDGYTLVFPNLAAFNEWREKEEITQMVEFVKGDTHGSKADPPRFKDHTKLVCARHSRSGRKKYIKKHPDRQRKVPSRKLDGGGCSASISYKTYFDKEEVRASYNAEHSHPIGLENYPFTRRGRKAAVLQEKERSRKYQKKEDGTAIPAPPETPQPVPSTSFLPHQAPVQAPQPHIPGPSQPVNQFTPVQMMAPPHTQHAHTHTQFQSQPQPPYGYVPPSYGMQPVPTMENPIQAAPITQDRWQNMSTLFNSIREHSRTFNYPFTSVVALESVLIRLFLESPVSLQSALGPGGANPNVVPSISMPENHQHTNNPPPQEHQNSDSDDSEDE
g262	549488	550611	+		KIY63035.1	63	332	112	5	1	327	1	326	6e-100	374.4	small-subunit processome [Cylindrobasidium torrendii FP15055 ss-10]		hypothetical protein	EOG09264CA0	PF03998		MTSSLKNSIHRRNHKERSQLAHRAKLGFLEKHKDYVKRARDYHSKQDRLTRLKQKAADKNKDEFYFSMTKEKTKGGVHIQDRGNVALPTDMIKLLKTQDENYIRTVRASGQKKIDKLKLQLATMVNLLDGSDVLNSDEMQVLQDAGLVPTSQKRKTKGRHVIFVEDEQQARSYTAPPTSSLSVPSSISRSPEPNATDLGWKEPPAVKSTGKRKADSHEDNDSSDDDEPIPPTAGNRRKLLRELGERLNRDKQLRYTEREFELQRLMMGKGSRKKLKGVERVDGKKDMENEDDEDALDSRKGKPLLSKQHAPKLYIPRVYKWHAERKR
g263	550742	552282	-		SJL06282.1	56.9	355	145	4	1	350	1	352	1.3e-100	376.7	uncharacterized protein ARMOST_09618 [Armillaria ostoyae]		hypothetical protein				MLLSINFIAQAALLFSAGCQAASLQRRATTCNGHSELCNVSYGNVSFVGAHNSYAVGTNNCEWNWRQTKITMVRKHKARYSACAVILESSNAAAQRRDQTIAAPVKLWLDANVEDVVTILIVNSDNFAASAFDTVFQAAGVSSMSYSPESAFLTFDAWPTLGTLIDAGTRLVTFLDNAADFTAVPYLLDEFTNIWETAYDVTDTTFNCAVDRTQGETTTQMYLINHFLDKLVLGQPAPDVANANSTNSVDGVGGLGIQVQTCVADHGRAPNFLLVDFYEYGGGSVFEVAASINGVEYAPSSPIATPQSTSSSSSDNGDNVDGALAFGSSGLWIAGISVLLSAAFGASVVV
g264	555142	555955	+		SJL06285.1	64.5	234	83	0	1	234	1	234	3.9e-85	324.7	uncharacterized protein ARMOST_09621 [Armillaria ostoyae]		hypothetical protein		PF00106;PF08643;PF13561		MDGFTSPNIHIVALDVTNDEQVVSVVKDIYRREGKIDILVNNAGRSAFGPMIDLSLDKVKETFDTNTFSVLRTCKAVIPFMAKRKSGLIINNGSISGETPTPWHGVYSASKSAVQTISEVLSMECRPFGISVLHLSPGSVTSNFSKNSEGSFHLPEDTLYTSFLANILERVYASQTKSSISNIKFADQVVAKALQKNPPAYLSIGGNAFVFQIFKWLPRTWVLSLLWKLYSKAKA
g265	556174	558018	-		KIY69136.1	35.7	597	318	19	1	558	1	570	2.9e-54	223.4	hypothetical protein CYLTODRAFT_489146 [Cylindrobasidium torrendii FP15055 ss-10]		hypothetical protein				MSRPRESILSLFDPLHSDAPDDEGSSDEYDSDKENSAPAAADITIGTFFNTFKTTSISQQRVPKKRLVDIGDLTVDESCLTTVSENDEEEDENDDDESNILHFSIVDQTPKARAQWATRTAPRTPLGEINNDHEPTPVGVKRMLKRQLFPAKGNTSVIPTQDDCPLSSFVNDINAEGSPVDTGCSSPDVPPTPRPRLTTNASPNDRLSLDLHASFQLQFDSGDASFDLLNDKISFFGSSRDFSGDEDDESEAEDEENTPPAISPRLDAHSPVIERSHNSGDTLCPVTRDRPSSSLSIELPEETHFLTLDESLVSQRQPPSHLFDESQTDEEEEAASFLAKDLLVTPAPKVNTVTAPPAIQALRIVKRPRPALPVLAGRRVSSRPQVQHQTDPVQLQSER…
g266	558195	559741	+		KIY69135.1	47.6	510	219	11	1	497	1	475	3.1e-92	349.4	hypothetical protein CYLTODRAFT_452851 [Cylindrobasidium torrendii FP15055 ss-10]		hypothetical protein		PF11719		MSELATVKSEIKTWERDFKAQNGREPQVQDIKENPSIAAKYKLYKQLSKASASSQPSSSKESAQPSRSMPKQRIPELKTGPLTTFNPFSPQKERHTRKPDASPRTGSNLPPNPFATPSKPKTKTRSFSQDLSPQPPSPIDYGISRPLFFNSKSTPNVSSAVSRARKRLRGEAVSPSPVKEKKRRMLSEEPPSSPSPEDEDDDFNDAGGSSFISDSPVKGSTFKLLFNDSTAKATSKQLFLPSTSSSQSQFIDASTNNQRPRVPKEKPIFPSTNRQTRGTRTHLSSDNDVSQPSRKRSLSQSNSAPPEDVPTYRRLALVPPSPPEASSRPTGPFKGKGKAGNTNDRKKIKKLPVQSDGDGEDDGEGEGDNIKVVVRGLVPRSLRTEHSSDGDESDVFLMH…
g267	560328	562601	+		PBL00495.1	63.7	763	243	8	1	739	1	753	2.4e-242	848.6	hypothetical protein ARMGADRAFT_916087 [Armillaria gallica]		hypothetical protein				MFPIILRDPEATQRLLEAILDSPGGRRSLSRLARTCRAFEEPALNVLWRELDSLVPIIGLFPNYLLKKTRRPGLGLSRIPTESDWEKILKYGERVRKISYNEALNNVAVSIFPIFAEHRPKTYILPHLQQLVWKVETAVGLDRCALFMNPELEGLTLEIGTRLSQLSSFLAGMSGRTNLKEFSFISPTPLPESFTELLLPQKGLQKVELVAPGALAPGIGRWLASLEDLKALQLDLTGRGVVAVEGFFDELRPRSGDSTPSSVTTTDSGVFSGEELDFSDIRKSALRLTGDLRSKGAFSSLKQLQLTGDVSNMAVFIKHLQSDLVHVELVVEDPPDAADWQDTTALLSERFSDTLQSLRISATAASRYTDLVRSTGREAPSRRLSLEHFGKLPTLTRLD…
g268	562794	564571	+		KIY69133.1	82.5	473	83	0	1	473	1	473	5.2e-222	780.4	hypothetical protein CYLTODRAFT_430568 [Cylindrobasidium torrendii FP15055 ss-10]		hypothetical protein	EOG09262P1W	PF01399;PF18098		MSDNKKQEKDFTPEVDSLLPEADKLVKAGKLQEALDKLFVLEKQTRNAADLQSTTRLAKAAIEHCYTVKDFTLLNSTVLLLSKKHGQLKAAIQAIVELSISWLEDIKKTHGLEKWLELVETLRVVTEGKIFLETPRARVTLLLAHYHEGLSVSSKSPEEGKKALETASELLSDLQVETYSSMERREKTEFLLEQMRLLIAVARQKDADVAKSGKDGLAGGEPEWVKVRVGGRKVNEAFLKEKDNEDLKLKFYDLMIQHALQQTAYLDVANYYYKVWETPSIKEDVADKGKTALEHIVYYVVLAPHTNEQSDMLNRLFIDPALVKLELHYNLVKCFTTRELMRWPGIQQIYGDFLKRTPVFSIEKKWEDLHTRVIEHNIRVVSQYYTRITLTRLTSLLDL…
g269	564627	565151	-		SJL06289.1	50.3	147	72	1	1	147	147	292	6.5e-29	137.5	uncharacterized protein ARMOST_09625 [Armillaria ostoyae]		hypothetical protein				MPLTFAYSRAVAQFRSLRSEHFIARRFAAFENESYGMAYEMSEIKLGHLKEMAQMKTWSRQAETDAGEFAARKRWRAIMGNYVAGPSRDWTRGKAYVQQWKSGEKPHYKPQVVEVEYPVEAMPAQSPPGSGSPPIGGPGGGPPTPKASSGSAGSRVSWSKRQPEPIQQQQQQRA
g270	565243	565644	-		KIY61199.1	64.2	134	47	1	1	133	1	134	2.4e-39	171.8	hypothetical protein CYLTODRAFT_405681 [Cylindrobasidium torrendii FP15055 ss-10]		hypothetical protein		PF13741		MVRRIPTQVHHQLGRLVRAGVFEERVWQRAVQLNPPIPLPAKSPPPRTSYDLKPATSTIPSNTLQKLRKPRNLSAEVVYLEDKVRQQFFRDHPFEAFRPVTLTEGEEVEDDHSISGKDWTRLRQRGRNPSSEE
g271	566087	567346	+		KIY61198.1	69	332	101	2	1	331	1	331	1.9e-125	459.1	Ribokinase-like protein [Cylindrobasidium torrendii FP15055 ss-10]		hypothetical protein		PF00294		MSPRCLIRGSINIDEFFHVKDIVRPGETISSDGIDKRVGGKGGNQAVAVARAGALADLVAAVGSDGEWVKSQLKDSGVNVDGVPVVDDLTGRAIIQLSRDGENCIILYKGANYSFTHAQHPIPRHQDTSHILLQNEIPFSETLAQLDAASDPFLPKPLSTIFNPSPMLFKEQLLEFPWSKLTWLIVNEGEASDLNNVLTPAETLSAPPSDFPCASLSAYPVLLRLSRCIPTTNIVCTLGGAGVMAHVPSFRGPPLYLPAAKLQGSVRDTTGAGDCFTGYMVAGLMQLGDAVLTPDALTIILRRCVQAAGMCVENRGAMESIPNGTDVDTRLGTYL
g272	567620	568214	-		KIY69139.1	79.6	162	33	0	5	166	102	263	4.9e-66	260.8	Phosphoenolpyruvate/pyruvate domain-containing protein [Cylindrobasidium torrendii FP15055 ss-10]		hypothetical protein		PF03328		MVTQELVRKVVQATKYPPEGIRGFGPMYTHAAGALGGPYKAAANNDLLIAVQIEHPDAVREIDAIVQEGIDIAFIGPFDLAVSMGVEFGGEAHEAAIVKILAACKKAGKTAAIFCLNGDQAAKRFAQGFDMVSVTTDIDTITDGFAAALNKATGSNAAFTGSGYST
g273	568222	568760	-		KIY69139.1	81.2	101	19	0	1	101	1	101	1.1e-40	176	Phosphoenolpyruvate/pyruvate domain-containing protein [Cylindrobasidium torrendii FP15055 ss-10]		hypothetical protein				MSLNLPLRNTLNAKKPAAGAWLTLPSTAIARTITNTENISWVLIDGEHGLINEGHFYDLTNAIASSGASPLIRVAAEESWMIKRALDAGAHGLMVPMANTPVSTIYKASQP
g274	569232	569604	+		PBK67729.1	84.4	64	10	0	5	68	7	70	7.7e-21	109.4	general substrate transporter [Armillaria solidipes]		hypothetical protein				MPRAYILVVGLFAGLGSFLFGYDTGIITTSIAHESFKNYMGNPNEAATGAIVATYIAGEAVGATERDLCK
g275	569713	571373	+		THU97850.1	78.7	366	71	1	1	359	100	465	1.8e-164	589	general substrate transporter [Dendrothele bispora CBS 962.96]		hypothetical protein		PF00083;PF07690		MFLVGRILTGIAVGGLVGTVPIYNSEISPPAHRGLIGGFSGYMIGIGGFLANWIGYACGFASDTSSFQWRFPLALQVPPGVILFIGLQFFLPESPRWLVTKGRFEEARDAFARVRGDLSGIDLDKEFSDIKEQILFEQSHEVSSFGEAWRKYKKRVIIAIAVQTMTSLTGVNVINYYQTTLYKQLGITGSSILLMAGIYGTVGVIVNIASLHMVDRFGRVKLLGFGSAGLCIDLIYSALMAHFFAKSDNKVGKGFAILGIYLFTAIYYVGINSTTWLYGVEILPIFLRSKVTGIASTSHFIWNIALTEAGPSAFKNIGQNYYYVFVGTTFFSTICIYLYFPETKGKTLEEIAADFGDEVVYTDDNHPQKIDSHDNKVAKNT
g276	574506	574974	-		KZT67613.1	93.1	87	6	0	1	87	1	87	6.6e-38	166.4	Sm-like ribonucleo protein [Daedalea quercina L-15889]		hypothetical protein	EOG09265NHW	PF01423		MSGRQQRVMVQPINVIFKNLQQKSKVVIWLYDNIEMRLEGRIIGFDEFMNLVIDEAAEIYVKDAKPRRELGRILLKGDNITLIQQVV
g277	575107	586362	+		KIY66037.1	87.6	3470	409	4	1	3467	1	3453	0	6068.4	dynein heavy chain protein 1 [Cylindrobasidium torrendii FP15055 ss-10]		hypothetical protein		PF03028;PF07728;PF08393;PF12774;PF12775;PF12777;PF12780;PF12781;PF17852;PF18198;PF18199		MEAFAPANSSTAAAVTFITFVQDLKKKTKTWGPMIDLCANGEKTLERFRYQFPEDWLYSDQLRGEWSAYNEILKRKNDSIQEQLAGLQLKIVAEDKIIENKINDILSEWEQTRPVQGNMRADTAMNIINVFEGKLSRVQEEYDLLCRAKEALDLELTRHTRLEPIFEELRDLKAVWTALSGIWSQISELRDMVWATVQPRKLRQHIDGLLTSTKDMPTRMRQYAAFEYVQDTLRGLLKSNSIVAELKSEALKDRHWKQLFKVLKLPAQISLTLMTLGHVYDLDLKKNETLIKEVIIQAQGEMALEEYIKQVKEVWTNYTLDLVNYQNKCRLIRGWDDLFNKCSENLNSLTAMKLSPYYKVFEEEASSWEDKLNRIHVLFDVWIDVQRQWVYLEGIFSGS…
g278	586573	587720	-		KIY66038.1	83.6	347	54	2	4	347	2	348	8.5e-161	576.6	homoserine kinase [Cylindrobasidium torrendii FP15055 ss-10]		hypothetical protein		PF00288		MSSQKFTIIVPATSANIGPGFDVVGLSLSLNLTLSVSVSPNAQTTPHITYSGEGADEVPLDAYKNLTTRVALYLLRCNGISSFPPGVTIHAHNEIPFGRGLGSSGAAVIAGVLLGNQLGELGLPLERLLDFALMVERHPDNVTAALVGGFVGSYLRELDAAATEAASVPLSEVLPEYPPDASEDWGLHPPPPPLGIGHYVRFGWSESIKAVAIIPRFELSTAKAREVLPTSYSRKDVVFNLQRLAVLTTALGQSPPDPDLIYEAMKDRIHQPYRKTLIPGLPEVTSQITPFSHPGLLGICLSGAGPTILALATGGFEAIAEDARTIFKAKGVEIDWKVLSVAEGSRVLLE
g279	587805	592832	+		KIY66039.1	68.2	1451	447	8	1	1447	1	1441	0	1925.2	nucleic acid-binding protein [Cylindrobasidium torrendii FP15055 ss-10]		hypothetical protein		PF00575		MAAQKRSLDDSSSSQKQKKSKVVPYLETAPTSQLVHDEIDFPRGGGSSFTPLEVKTIRAEAAKEADQELFKEDESNKVKKRKRKSEAGPSTEPAKSDRTRIEHLNYKARPPFSRITIGMKIFGQIVAIQPLALIISLPNQLFGHVPITNVSIPFTELLEKSEEQEEDENETTTEGVPSLPDIFHEGQYVRTVVTGVRSAGVTDVSGIGKSRDESVRASKRVELSLSPDKVNYGVKKSDIAQGFTFTAAVKSIEDHGYQLDVGLPDLTTFLPFKDAKVPENGQLRVGQIIEVTVQKVTKNGRTCTVSDDANLFTSSSLTEAINVTSILPGSLVQVLITDTHTTGFNVQVLGFFEGTIDRLHLPRNLNEKTHKVGKKLKARVLYDFSSSPPKFALALNEHI…
g280	593220	594423	-		PBK75280.1	63.6	305	74	4	6	306	9	280	2.3e-102	382.5	hypothetical protein ARMSODRAFT_878352 [Armillaria solidipes]		hypothetical protein				MTRFPLFFILLCLPSISLALSLPRWLAWRRDERTVPQEGYINPLERGGSLLTHILGTTYPDGQAEPVNAIISGNSDEAVLVDQESNGGLRNYFLSLEFSGECLGQHAGTAQQINLGDGNGLSGFHCARHYLPTHDTPENQTAVIRYNYGDPALGACTETIKGGNHFRYWVQNGPEGNTGAIFMACSYEMPISRKPNSIENQETTNLIFLVSHDIVRNGYNLGRDYIVGNITNSAIPTLNLTNTSTFAGTTSYGGYTYHTDVKYVSGLMPNSSVGINHNLTVMIEGVTNAVDGLVAVFEVKIQERPEGDENAASILSSWNPIFLLPPLLAALLPTFA
g281	594805	596708	-		SJL07356.1	71.4	462	130	1	46	505	50	511	3.1e-188	668.3	uncharacterized protein ARMOST_10703 [Armillaria ostoyae]		hypothetical protein		PF01699		MDGQTRLRSNGHLQPDEERDAGIELQRRNTGSSSSSSSSSSSSDSDIYGFHNFHLFPNRESLSRFCNRFLRKDKTKIGTAQSLKALVFSSWLNVLVVFIPLAWVAHFENHAAEHHHEEPSWPHPLTFTLCFLAIMPLERLFEYGGDQMMFYLGKDLGDLLVITLNNAVEATLAIILLTKCELKILQSTIIGVVVLHLLLIPGTSFITGGARIIEQDLHPHLTQLNHTLLAIGVLSLLLPSAFFSSIQGTGETSVVNDQTRLVFLQMSRGVAIILLVVYVCSRIFLHNPPGDNNALQVFPDASQAAKHEEAKYEQDKPEISQWVCITMLICTIALMAATAEWLVDSIEFVREEGHVKEGWFGLILLPLISFSADGAVAIVFFIRYTLRRYFGTPIPPATV…
g282	597048	601854	-		PBL00468.1	61.7	1479	490	21	1	1436	1	1446	0	1605.1	hypothetical protein ARMGADRAFT_956366 [Armillaria gallica]		hypothetical protein	EOG092608GK	PF01344;PF07646;PF13415;PF13418;PF13964		MSFFSRKKQSQAPPAAPANITVAQTPSQALAQISAQQAVSRDSSIVQQQQQQQLSSMRGEGLPNASQAVLQQQQQQQRQGPSFPWAARRLVLAPPTLLSRPGAPAPAPNSPSPLPFPRYGHALPSTCTANGDLYLFGGLIRSETATNDLFLFNTREYSTTLIQTEGETPSPRVGHASAVVSNVLIVWGGDTKADSRSRDTDKQDNGLYLLNLVSKEWTLVNIHGAIPVGRYGHAVTMVGSRFIVFGGQVDTEFMDDLWSFDLNTLRTKATWERIEPSIPATRKPDEPYKPAKRTGHICTSYGDRIFVFGGTDGQYHYNDTWSFDLTTNTWSELTCIGYIPSPREGHAAALVDDVIYIFGGRGVDGKDLSDLAAFKISNQRWYMFQNMGPQPSGRSGHAM…
g283	603188	605727	+		PBK76770.1	27.6	956	446	38	28	814	25	903	9.2e-33	152.5	hypothetical protein ARMSODRAFT_948598 [Armillaria solidipes]		hypothetical protein				MTMIVTNRKTTTGLIHTASSNQSAAQPGAGKSLPQGRRKSFFFGLFSSSEKPVPQRASTGTKLTKAQSPSVSSRITTISPESLRDPAFSSDPNSHLDNVGRPGRHSPTSVNHSPREQAVPPGDDSRRIWKPSLSPTQPPQTATPEPLHSFLSNSATSHPSSSGLSSSMSTETQPTSSSSEEHRTPTRNDSLPLPDLQPQHNLRIANPDPDEPPPYEPLGQLRPSERKVIPKSPAEPDASSSARPPTPNDDSGRSVADPPSLNFLIPSAPVVDIKLFPSSKPPTQAYPSQPLPHQRTPPLDTSNSPPRQQQSGPAVVPFRPVVLAYKPPSESQATGTRMPDLPSSSTGKSSSSHHRHHGPTPQQAKKPSSASRPPHHKGVDIIDELDKTNPLGVSFHNGG…
g284	606614	609240	+		PBK78884.1	59.2	746	265	15	1	718	1	735	1.1e-244	856.3	hypothetical protein ARMSODRAFT_1078348 [Armillaria solidipes]		hypothetical protein				MRRSLRPRKSQPNYAVISAPTTSGSEEENQIAIAVLEDESSGSDFGLEVNKDDAPVEDEDEDMGTASDEDLNEMDIDSEEEPVIVAKPKSTKPRKASTLAPRQVAGGMRQRLYVLPTPSVHHRHRAVPLYAPRNLVERLLSRPKPFSPTKTVLTNSFTHDAKTTDRLNKVWGYNVGPGPSWESVEDRAWFKEAKDNAEIEADRRPIVYSDLKSTSEYSVLEISQAASYLPHDSSVDENGSTTTSPAAVPCMLGPHDSQTRVDFSLFDVHELSKFIPESQSFIFNPGAPAWGLDWCPIHPSVREDRDHAQYLAVAPLTSQDQEPEVGVHAPRPSKACIQIWEYSEDGLRCVTVMCIDSGPAFDLKWCPLPSHDIAAGRLGLIGGTFEDGSFSVYSVPDLP…
g285	611609	612215	+		KIY66019.1	81.5	184	34	0	1	184	1	184	7e-82	313.5	EF-hand [Cylindrobasidium torrendii FP15055 ss-10]		hypothetical protein		PF13499		MSRYPSTLGPNTGLTKAQKSRARREPSGVFTQFQPAQIQQFKEAFQLIDHNKDGWVGESDLKEIFASLGITPSREMLNELLSSRPGETAIAGEKGVNFTMFLTMMSERLFEFDTEHELVEAFACFDENDSGFVKVDEIRKWLGEVGDRMDAREIDRLLKGPYTDRQGLFHYREWVKVLRVNEEE
g286	612400	614286	+		PBL00474.1	64.6	607	151	19	6	579	4	579	1e-195	693.3	hypothetical protein ARMGADRAFT_982650 [Armillaria gallica]		hypothetical protein		PF00096		MSSQQLPPSPASTTSAPTPNDDAPTHRCQWQECAQSFVDPEQLYNHLCNDHIGRKSTNNLCLTCKWKDCGTSCAKRDHITSHLRVHTPLKPHACEICQKSFKRPQDLKKHEKIHTEEHHAQHKHSKAITVADPVFATRVRGEDQRRGSLKAPRSTSHSSSSTSDASHFGLLPTPSPELPHQVAHHASPSDELMLHQQLPTWEVLHADDAPVSAGSKRSHDYSVDEFFTDMKKRRVTPSYDSQMAERLNNLAYSQRHVPSFNPRSVSLDIRTPEELAAVNEFLVTLGRNVAVRPTTHQVPPSNTSFPPDYFDPVSLSQLGLAGMPGMPHAPNQFSPESTGYPHSPSQQFNPGFSSRFTNGASMYPSPTDVYSSAEYAHARRSSTSSQKFMAGPGGYPAHY…
g287	616016	617872	+		KIY66017.1	38.7	302	181	2	230	530	221	519	4.7e-54	222.6	hypothetical protein CYLTODRAFT_491808 [Cylindrobasidium torrendii FP15055 ss-10]		hypothetical protein				MPGDIIDISDDEDTVIRPLRMAKTMQSSKVENLPVAVSDDEDDAFIGSQATDPPSYQDCHIVISDTDSDDDASVPSWSREAKGKARQHSPLPPSSPPNERDSDFDFDYEDDDDDALPDPSKIVGYTSSSPRKRALSSGSTAFTARDEGHSSSSSSGRRSSTSVSRPTKKRKTSEQRDAERAKKDEEKSRKKADEAIQKSQSAQQTKERKEMEKAEKKRQQEEEKASKQAMKAANKLVNDKKETLKEMDLVFSTNFARNSPELVQAVRNHPLISEYNLEIRERDLDCGALQVISWERRVQKRYNTQERIWEPCELFIKTESLVLLYITGRELFQISRRGELHGLIDTIRGLSALNKQNDKIFIMIRGQPDDVKNRMELDMALAKLQVVKHTFHLRVNKDS…
g288	618059	620450	+		KIY67524.1	37.2	771	346	20	1	685	13	731	5.1e-101	379	hypothetical protein CYLTODRAFT_443992 [Cylindrobasidium torrendii FP15055 ss-10]		hypothetical protein		PF02732		MVDILKELQDEVDEDSKFRFVYGKAIKSLSHHPAVLNSPEDAIKLDGVGPAIVKKLKKAMEGGDAPSPSSPLRRRGPGRTKKDAPVPSASRTASTSTLPPVSRSNSMRSLASTSSAASYLAEAAEFRFAFLDASHNSIANLTNVMDDRFGVIYPDGQQHDHEAFLESPSLIMPGSKIHLAFMPAELARSYEFRSTWDGNSAFAPPPAATGSATGSRLASLKELLAGDTQGSRRGNSSLDPSRSFNQTLPPPAVRRTATLPTQSTQSVSSPMEHSRTLNNVAPAMAHNIAQTQATSSSSAPTGRAPSLMAARSRTMNDMPPPPAPVRTLPRTTSTPTTGSSTRPPTHEGRPRTGRPRLSHAVPTLTADDEMDVDDPYATYDNLNTNFVPRILRLKVRRDP…
g289	620624	624084	-		KIY67523.1	80.5	1036	171	7	1	1013	1	1028	0	1622.8	TAF1 transcription initiation factor TFIID subunit TAF1 [Cylindrobasidium torrendii FP15055 ss-10]		hypothetical protein	EOG09260BL6	PF12157		MANKDENEAINALTGFSLNHILDGLSLPGGAGLSNQLGIAGVPTLSARQIYNDNFDDEGAIGNDQGEDWEAQIDQEMENEMVEEVKPESRSPKIREKQKRVHIVKRLVQRPKSGVTITKSRLSKRPFHIESTYSRRKEAPKNFLDSIVGDTKRQVESKRVEAVVSAGSVEVDLRKALAERESTDVPVSISLDDRSFDLVLLSNWEDQIVYDAEFTFGSKPSVLENNLTTPANKALESGAWTQSIIWSPDAPFRDFTQLEFNHEDDIVPEDKTAEMARPRKRFRTDGGVRDKFNLSNDQFYEIHKDARHRVRQTFGQLSVEHAYPAQKLQLPFYKTRLSKTEARSFHRPALQFPSNIELRFSKVRTAKKKKDKAGRRLGKGGDVGEGLHSSNDLSLRDTS…
g290	624213	625379	+		PBK76698.1	42.6	265	119	6	1	253	1	244	8.3e-41	177.6	proteasome activator pa28, REG alpha/beta subunit [Armillaria solidipes]		hypothetical protein		PF02251;PF02252		MDANTAAKIESFRLDVAKAGENVVYNVFPKKILELQELIQSFALPTSPFHPSNAVPTDSHVYPSNTSEEPASKKRRLEDGVAARYSDTVVANKHIVSLYEILKQECQEFSFNTVSPPTMDNLDNAKDRGASSLLSPFANVIILTIAVSGDNFGVQVQDGMDFLGHSSCEKMTTLQNVFLNSIVPMKVLLISVTLRDRPTLPVLSLKEHDEKQLFYARKHIVDMRNLYASLMDLIQKNITKIRTPKANNSGGLY
g291	625652	626193	-		PBL00519.1	40.5	131	64	6	1	120	1	128	1.5e-08	69.3	hypothetical protein ARMGADRAFT_1006706 [Armillaria gallica]		hypothetical protein				MPPSRRTQQRFQSLDGICRIVLFAPPGTFYIPDAAVSMVMRHGYHPYAIEYAETHPLMRTVRSGEDVNWDNLVVFELEPEAPDAWEHLQHVLNMPPRPGRVRRLPTLVIELALAVTRRLRNR
g292	628750	630976	-		PBL00459.1	47.8	678	290	18	62	708	70	714	1e-133	487.6	hypothetical protein ARMGADRAFT_1006661 [Armillaria gallica]		hypothetical protein				MARATRSSVATDNGEQPPPDDIAGTVPAKKRKRRSTSRDDDHSSKHSRTDDQQMSSPPPELPPLKNAADVPLTEEYASKILDILDVFVLNFVFWMSITVNRSDNQGLLDRVFPLASSPSSKSAYSLRTLLQNPPDHPLSVLKSAVHNLFPQRSHPPPSPASQQGQFCRLALSLLEEASFHSVPFPLDRTSIIPDETIDDSQVASTSSSPPQPPRKYALVQHLPQGDYWTSLNTTLPPNISTGSDSRDLQDLPTGYAELVAVFPQPQPTPKNNVPTLGSYHKPLSLKITTAAKYRPITSGSFLDYGPWASFAPVFDQEFGELGCDELGQYYYRRESRRQKAEGKRERMLRSAAKRMDIGQPMSALEEDPPISRSSLDLDGILSPEDVESLRSVLNDVQVL…
g293	631129	631610	+		KIY67501.1	83.9	143	23	0	1	143	1	143	6.3e-62	246.9	hypothetical protein CYLTODRAFT_353072 [Cylindrobasidium torrendii FP15055 ss-10]		hypothetical protein	EOG092656JA	PF05047		MSSSRFRPLLRARLRSNPANGHSSFTPSIRKLVFEYCDKWPSSANTRTFILNHLEQVARTHPHVELVVKQRTFKEPIIRGFYVNDREKVIALNGFEVTGVAKKVQLLLDSSGAKIRSLKKSVESTTEAPRGIWSGVHADRPTL
g294	632083	633840	+		SJL06328.1	38.3	596	279	31	1	551	19	570	1.1e-53	221.5	uncharacterized protein ARMOST_09664 [Armillaria ostoyae]		hypothetical protein				MSACAVYADALPPSSPIAIPSRRGSYERPAIGINDSLTLLRTKGLPRRHTGNYQRPTKASRAKVAPPSRLNTFQVTSNARYKVTPPAPRVPPSPLASSAPASPVSPLCSRIPRLSRAPDPTSGAFFPCESHTATHMPPSPSSKNTEWLYRRPKLTSTSSSCSSSHFQSRLDTIGSPRTRSPLPSCPAGSCPERKHERASGPSNESNTSLKYPPSPPTSYSWSIQHRRYRSEEPQTPSQEVLWEDFDYTPPSPRHMSRPERPKLILQRPSRSTSVSTASSSSSSSRPHTPTLQQYSSQSSSPDDILHLNPESYPRSILTRTSSTSTTKYSPSIMISHNGRKRSGSGSKSVKFVEIPTVHYASIDSEWDIPDEEECIDLDTESDMEDGEGEHENDEEVKPF…
g295	633987	634780	-		PBL00456.1	69.3	212	60	3	1	209	1	210	7.5e-64	253.8	hypothetical protein ARMGADRAFT_982622 [Armillaria gallica]		hypothetical protein		PF03874		MEVINARSALLSNFEVLTLLRELEADHLARTKTAVRIKKEEEAAGAVSAIIPGEKHPSNVEVIQNLRTIEVEAIKYLSAPQQSTIRQTEAGVTRLTQDLAKYDLTKSEKLQIVNLAPTLAVELYVIVEELEDRLGESMEALLEDVQASLDPTAVPPPTFSEDVAMHTLPGDRGTTVWDNTDGDFESHNQDFDDRGEGAGVEGDLDVDDD
g296	635655	637314	-		PBL00455.1	32	584	275	24	28	519	83	636	3.7e-35	159.8	hypothetical protein ARMGADRAFT_1072810 [Armillaria gallica]		hypothetical protein				MLPVIIQSGPSNFLRKSKNSPKINSSDDSGFGHRHHAILLAGSPSTDEPQEHDNMFDFERLRSALPAQPNEDGQWPARSPLSSISESIGNTPPPAPFLPTISLRSPVSPPQRLPRRSVLDSSAVLRREDLLSNYPSTDFVASPVSTSSPDVVDSTENEIRALIRQRRTDPISLSSIEETVRRARQGLGRSLDAQTSTRNVNNPSEPITTSSHIPPRIPPYRAARRSNPSAQSPVSGRLSTLSNMGSMHNFSNPASPFQFASALLPQETGVGVISADIFEEPSSYDQLEPQPIEEASSPDSPSREYYDPDSDPWSWQMPAPARVGGLTRMRRTSRREANAVSSSTIPILPYEPPYHIPPPLPRLDPDGNEVPWHEEEFAVNRAAPRSRSLAQRLGQGVTD…
g297	637785	640172	-		KIY67506.1	65.7	737	233	11	6	730	2	730	4.8e-238	834.3	NUC189-domain-containing protein, partial [Cylindrobasidium torrendii FP15055 ss-10]		hypothetical protein	EOG09264NJ1	PF04003		MASMASAKKTNPKPPKGRPATTAAISQPAVQDSSNAAAFSAFNDNGNLFAFLSLAVDKHRLRIYDTFTGQSTAESVFDSARVTSLVWARLVDADTTDESPNKKKRRKKTADQSSEKETIETVLLGMSDGTVSVFSPTHGRVVRVFSNVKSTAQVLSIAVDKLKHLWTSSADTTVRQWNLGSGEVSGSWKSEDNIPYSSLSIYSHPSRNEPQFIAAHHSIHLLSFDKKATSIATFPGHASPVKILQWDASQIPPKRFISLAEGDRVVSIWQMPREGEKDGKLAASVQLDSDARIIALQNSEEAGSQTLLTLSSSGRISLYPIPSEIPSATKKVSTLLPRSTIAVPPSKNTSGAQLVGAAFATGTSGAIQIARIVGGVKPVFDLVKYLEEGKDTFIPEVPL…
g298	640356	641826	+		PBK76674.1	88.4	352	39	2	1	351	1	351	1.1e-169	606.3	Pkinase-domain-containing protein [Armillaria solidipes]		negative regulator of the PHO system		PF00069;PF07714		MNYIQLEKLGEGTYATVYKGRSRTTNEIVALKEIHLDAEEGTPSTAIREISLMKELKHVNIVRLHDVIHTETKLVLIFEFCEQDLKKYMDKHGDRGALEPATVRSFMYQLLKGTAFCHENQVLHRDLKPQNLLINRKGELKIGDFGLARAFGVPVNTFSNEVVTLWYRAPDVLLGSRTYSTSIDIWSCGCIFAEMISGVPLFRGRDNQDQLLHIMRVIGTPSDQQLKSMFKDNPEISTKQFPKYPKINLAQVVPKASPQALDLLERLLKFDPAERLSAMEALQHPYFQSATTSPFPMGAPPGSMPPPAFNFPHPHGLQAQHQAQPQMQQQIPINNPQYQRQPQSIPMFGQHQTQPIPVHQHNPHAQAQAQHAQAMAQMQYNPQYGGTR
g299	641950	651640	-		KIY67508.1	70.8	2244	578	18	69	2285	1	2194	0	3092.8	hypothetical protein CYLTODRAFT_375955 [Cylindrobasidium torrendii FP15055 ss-10]		hypothetical protein		PF00072;PF00512;PF02518;PF13185;PF13191		MRRKFGQPTLPNLYYKPADGILSVPGFTFERARPWHDTGSMTYIAEGSSLKDSSNILAKIASAQSNGSMCLEREAHILHRINSSADNPSLRLIDCFTIPKENGDVVVLLVYHPGPNLLGRYLPPSKVNELLLSDAHARPSSSHHAMLGMEEPDLEEMEAFDVMDVASFLEFAIQATHCLEASHKSGIVHREVRANAFHYSAYTGIVRFVHFGNRAISLENAGSPSALVLNAFDDQKIKVKEALCYLAPEQTGSVETIAQDHRTDLYSLGILFWTLLVGRGQMPFEGGPLELMHSIVQKHPISVQDVRRDIPEVLGAIINKVTDLLTLNARRLQLPFLQLLEKHPDSRYQSAYGLKADLLECQRRLQASISSEVSSEVRSLELIPSFEIAKEDRYMEFTL…
g300	651942	652851	-		TFK40892.1	88.6	237	10	1	1	237	218	437	3.2e-111	411.4	P-loop containing nucleoside triphosphate hydrolase protein [Crucibulum laeve]		Suppressor of the cold-sensitive snRNP bioproteinsis mutant brr1-1		PF00271		MRRDVQEIFRATPHHKQVMMFSATLAKEIRATCKKFMSNPLEIFVDDETKLTLHGLQQHYVKLEETGKNRKLNDLLDTLEFNQVVIFVKSVARAIELDKLLVSCNFPSISIHSGLQQEERSVAIFIYIEWDMNPHCRINRYSAFKAFDKRILVATDIFGRGIDVERVNIVINYDSPPDADSYLHRVGRAGRFGTKGLAVTFVSSDSDQQVLDAIQARFEVAVPELPDHIDPASYMTS
g301	653180	653560	-		THU88469.1	96	125	5	0	1	125	91	215	3.8e-63	250.8	P-loop containing nucleoside triphosphate hydrolase protein [Dendrothele bispora CBS 962.96]		Suppressor of the cold-sensitive snRNP bioproteinsis mutant brr1-1		PF00270;PF04851		MDVLCQAKSGHGKTAVFVLATLQQLEPTNGQVAVIVLCHTRELAFQIKNEYTRFAKYMPDVRVSTFYGGTPVSKDAELLRDKNKCPHIIVATPGRLNALARDKILDAKNVKHFVLDECDKMLEQLG
g302	653752	653931	-		SJL06334.1	79	62	8	2	1	59	1	60	1.1e-15	92	uncharacterized protein ARMOST_09670 [Armillaria ostoyae]		hypothetical protein				MSAHDNEDLIDYEDEHDLVPNGSAAATATNGGSAGADGDDKDKKTFSGIHSTGFRSLIL
g303	654267	655705	-		PBL00447.1	76.3	291	69	0	1	291	1	291	1.9e-126	462.2	dicarboxylic acid transporter [Armillaria gallica]		hypothetical protein		PF00153		MSSSYPFWLGGVGASLAATCTHPLDVTKVRMQTLETVAGSKKPSTLYVIKTSITKHGITSLYTGLTASLLRQMSYSLVRLGAYEEFKSRLSKNGHPSTLQLLLAATLAGAMGGVAGNPADILLVRMTSDVTRTPDKRYGYSNALSGLIRLVQEEGVKGLSRGLGTNTTRAILMNSSQVWSYDYFKTTLLHHDVPFTSYRFREGLPLHVAASVMAGTFATTVCSPADVIRSRLMSSSSSDSFVHVFTKSLRDEGPKFLFKGWTPAFIRLGPNTVLMFVFFEQLKEGWTQLMT
g304	657278	658508	+		RDB29961.1	61.8	317	102	4	12	325	33	333	3.7e-94	355.1	Carbonic anhydrase 2 [Hypsizygus marmoreus]		hypothetical protein		PF00484		MFTTSFTLLLGIVGLVQGHAGHKHVRKRQDAPELSELLAGNSRFQAKIQAENPTLLSDLTAEGQAPPFMFLGCSDSRVSEGTIFDAAPGTLFTERNIANQFSQTDSNSNTVVSYAVAELGVKHIIVMGHYGCGGVAAAIASPPAVPVDAANGAVQSWIAPIRTLFETSTRPEIVTLRESIAGRTDVEEPEPEEPGFRALVEENIKVSVAAIAATSVIQNHYASLAGLSAEEKRAEGGPPEAVFIHGWVYDIENGQIQDLNISVGPPGVAIPPAPFSAVKQAAEGVEPAAEPAVEATVEPLQNSADSESPATICKNKCISKRRLQGSY
g305	658615	661445	-		KIY67511.1	55.9	917	332	9	2	873	7	896	2.6e-275	958.4	hypothetical protein CYLTODRAFT_422466 [Cylindrobasidium torrendii FP15055 ss-10]		hypothetical protein		PF00092;PF08487;PF13519;PF13757;PF13768		MASTVAGIVHNAGVPGGPRIHLPLEQMAAHVLILDVSSRTTLTQRYYNPSDLPTSRALYCFPVPARAAVCSFELRTASGKVLSGVCKEKSLAKEEHEQAVANGEYTALLEWVSNDTFTISIGTIPPKEIVDVKLIVSRFPASTNFAQFQKYVMNLMNDHDRDFLRFYLPMSIGQRYGPIQEGLANASLPGSLTRIRLKIDVQTSGQIQSISSPTHTVVIKKYNNHLGRASRRRCSIRFRSNTFLANDFVLLVQAEKLDTPRCFAEIYRDKKKQAHDTVAVQLTLVPRFDLPPIKSQEYIFLVDRSSSMNGDRIESAKKTLILLLRMLPTYESIFNIFSFGSHVDSLWSIGNQYSQSSLDNATGHIEAMSADYGGTEIFLALERVIKWRQTRISTALFVL…
g306	661732	663805	+		KIY67513.1	77.1	563	118	3	1	552	1	563	1.2e-222	782.7	P-loop containing nucleoside triphosphate hydrolase protein [Cylindrobasidium torrendii FP15055 ss-10]		hypothetical protein		PF00270;PF00271;PF04851		MEAFQLLARGGVQFDKKRFKNDVARFNKTASTSTNPDATMPNELDFFKYAQGGKGKRKTDTSLPLPKKRKIDSDNEHSEKETQEQDSLPAPKHRVTAKGTDVPESLDTFEAMARRYSLPSLVMSNLTKYGYAHPTAIQSHGIPILMESRDLAAISPTGTGKTLSYLIPMIASLGKPISSATEDPSMSLGVRAVILAPTKELAQQIYNETLKLCQGRKWRVILFSKATANTISDKRARDKIDIIISTPLRLVSSVRAKGLELENVRHLVLDEADRMLDAEFLEQVQEIIESCTHISLQKAVFSATLPAGAEKIALGMMRNPIRIVVGMKDTPLPLISQFLTYVADDPSKLPSLLTYLSQPYNPPVLIFTSTQPRATSLAQELVLNSIPNVDCLHAGMTNK…
g307	664280	665515	+		SJL05076.1	36.3	336	187	7	8	331	10	330	3.1e-36	162.9	uncharacterized protein ARMOST_08448 [Armillaria ostoyae]		hypothetical protein		PF00505;PF09011		MHPYSEGRRSRRLSKQSSVSYDAQGWESVDPPHSEISVLEAPSPASSVSSYSSTPSNPRRRSKLNHVPRPPNAFMLFRSEFWKQNKNTIAQRDHREISRMCGVQWNSLPAHEKAHFKSLAQVEKERHLLKYPDYKYAPASRISKSQGKKTKKETEDEESRCRNLAAMMMRDVRGSEQTLQVYDESLFPPTPIEPSPSPVPSDVYQTSLRSVYSPNAYTPFQEPQFVPTHQIPSLELDTSPSSSSTHPFALHGPILTSGDDPTLTQVSGQDDGVFTWFPPKGEYTESLTPAPGSSTFNYDATFQSDYSMSAYGSELPYNSQSFTESNQTYDATFAIPWSFESMAPTDYDYGSIPEFLSSSQHLFPFSYDAESPRRDL
g308	665611	666422	-		KIY67515.1	37.3	220	93	3	1	175	281	500	1.6e-30	142.9	transfer RNA nucleotidyltransferase [Cylindrobasidium torrendii FP15055 ss-10]		hypothetical protein				MAASLAPFLDLTYLDKKDKTIPAVDAAIRESLKIGSQDHMLDGIPNLFMASKLLKSSELLSGERYARKSERTSIVEGATKIITSYTDFVNKVEELDLLNVTEAVALVHGADIQMLFKASRGRWVGRALEQVLEWQFDHPQGTKAQCEQWLLEQRDAGNIEIDTTSKEHARKKPRKQ
g309	666998	667673	-		PBL00444.1	73	178	48	0	1	178	1	178	1.2e-68	269.6	hypothetical protein ARMGADRAFT_1006652 [Armillaria gallica]		hypothetical protein		PF01743		MAKLGVSILPRVDIPPQFNIQLTEQENELCVLLNECTDYLKNEKGINTSCRIAGGWVRDKLLGSQSNDIDIALADIMGYPFAQHLSEFASLKGIETSAIAIVEQNAEQSKHLETAKLKILGFDLDLVNLRSEEYANNSRIPTGVTFGTPVQDALRRDITINALFYNVHTREVEDLTGKVAFLQGVRKKRTDGI
g310	667941	670239	+		KIY67517.1	84.9	615	91	2	1	615	1	613	1e-177	633.6	ARM repeat-containing protein [Cylindrobasidium torrendii FP15055 ss-10]		Vacuolar protein 8	EOG09261JUE	PF00514;PF04826		MGNVVSCCDCFSSGKSQAYEPLLLENEREAVADLLQYLENRTTTNFFTGSPLTALTTLSFSDNVDLQRSAALAFAEITEKEVRPVGRDTLDPILFLLGSLDTEVQRAASAALGNLAVNTDNKLLIVKLGGLEPLIRQMLSPNVEVQCNAVGCVTNLATHDDNKTKIAKSGALVPLTRLARSKDMRVQRNATGALLNMTHSDENRQQLVNAGAIPVLVSLLNSQDTDVQYYCTTALSNIAVDGTNRKKLAQSEPKLVTSLVQLMDSPSLKVQCQAALALRNLASDEKYQLEIVKSEGLPSLLRLLQSTYLPLILSSAACVRNVSIHPLNESPIIESGFLQPLIGLLSFKDNEEVQCHAISTLRNLAASSEKNKTAIVKAGAIESIKDLVLQVPMNVQSEM…
g311	670826	672308	+		SJL06342.1	67.5	425	127	4	4	423	5	423	9.3e-154	553.5	uncharacterized protein ARMOST_09678 [Armillaria ostoyae]		hypothetical protein				MHFHSLPLCLVLLVTSSVASASLLSRMHNAASRHTKSLARDLRTVFKPILVSRQSEQARLTYCKLASNGLTSSGGDSDDNDGGSGSGGGGSGTNPSGTSTRTESSPAPTGSTVASPWNLVETHTGSSFFSGWDFWTFDDPTHGIVDYIDESSGRANGILEVNGDGHAIMRVETTQTVQTNRQSIRIHSKSTFDTGTLAIMDSIHMPTGCGTWPAWWSNGPNWPIGGEIDIIEGVHNYTNNQATIHTDSGCSIPTDDESILGISGTVIDGTNCAALETGNQGCGVRSSSDVSFGRAFNNNGGGVYAMEWTDDGISIYFWEAGSIPADVTAETPVPSSWGRPMATWPASGCNPSKYFYENIFIFDTTLCGDWAGTSWQLTGIPGQEDSCADRTGYPTCEAF…
g312	672497	672733	-															hypothetical protein				MASGNAIDEQRESRRSAELAAPSSSKLDHPPIAPRKGGNPTDVGEAVNADDAEIDPNNAPIPVVDTDDDYSDYSDEEY
g313	674602	678070	-		PBL00440.1	49.6	1165	470	39	1	1065	6	1153	1.3e-225	793.5	hypothetical protein ARMGADRAFT_982585 [Armillaria gallica]		hypothetical protein		PF02213		MHFGPEWMRKQPISRTPQEQQQLPPSSPAAPTSNASTYSALVSPAMPVQTENRDDSRPFRYSKEELLQIYRDGGGQSGLGLEVERWEGVVREVSAEPTSLREISEAEKKLFATSLNSDLRRRQSTDFLSSVATQNLGSERPRLNHNNSASPGSPLRERFGPLTRRRGESTDQIPSTLPRKLSLSSMQSPMSARDPGMPSPRNARMGSAFDGVFPAGADSWTSRRRASEGMPKTPNIIHRDTASELVEEKIREEDETAVLPIRNQAGGAIETAASRLSDSNHSSSPSPANSSSGFPPSGLQDLNSVEWSYLDPQGQVQGPFRADLMQKWQDEGYFTPDLLMKRTLLDTEWTTVAVLATRTTGPLFLTPHRPVPPPGLHRTVDPHSFPPSEQFSSPFQPSP…
g314	678255	680515	-		PBK76661.1	80.2	570	89	4	1	548	29	596	2e-257	898.3	MFS general substrate transporter [Armillaria solidipes]		hypothetical protein	EOG092624UF			MPSALSSKDTMARSSSLNNIEISPRTPINSRANHISDRLENDAEEGMEMSLLAEDERRQAARGTDGYENDHPGENKGPISTKDKRAMALLCGVPLGLALGSVPFLLKDHLSYSQLATFALSSYPYSLKLLWSPIVDSVYFISVGRRKSWIIPMQLTVGTLMLYISWNVQRLMDDASNNVGELTFIFTSLVLISATQDIAVDGWALTLLSPENLSYASTCQTIGLNTGYFASFTVFLAFNSVEFTEKWGIPTLSLSTYLQFWGVMCYIITLWLLFFKKEDKEPVNEADMSISGVYKTIWSICKLKHIQSLVVMHFFAKLGFAANDAATSLKMVEKGFKREELAVAVLIDFPFQIIGGWLAAKWSRGDRPLRPWVYAFLPRLAFCLVATLIVYWFPAPPIS…
g315	681510	683519	+		PBK76659.1	70.3	516	145	3	1	512	1	512	1.1e-214	756.1	cytochrome P450 [Armillaria solidipes]		hypothetical protein		PF00067		MLSQILENTGFLTVAVILIFALRSLTHSLNVRRVLRHVPGPRSSSLMWGEEWALYSSSPGSHYVDWHRQYGKVVKFTGVFGHQLLSIADHRAVTFILGEGIYKFPKPDGVREWFRATTGEGILWVEGKEAHERQKRSLAPALNPQAVRNMTQIFYETAAKLTHQWTTMIESSSQDEIEVEVTNWAGRFALDTVARAAFSHDFGCLDGQPHGLAEALDGLTNNENKRSSFYMRAIFWVFPSILSIGEKGKMIRKTKLELGSVATKVWKDAKIVGTDGNNILSVMLQAGDDMNEEDIVSQMRTIISAGYEPVSAIIAWVLYELSTNLGVQRVLREEITNSCAVDPSFDELSSDFPLLDAVIKETLRLHPPILENHHQASAAETMIIPLSEPLPGTSECQLI…
g316	683851	685644	-		SJL06347.1	75.1	511	125	1	1	509	1	511	2.3e-231	811.6	probable ERG5-C-22 sterol desaturase [Armillaria ostoyae]		hypothetical protein		PF00067		MVFDNTSHIPASTARAQLFAFPSLLPSDKSTTWLYSTLAILGSLLMLEQVVYRYKKRHLPGSSWTIPIIGKFADSMNPSMEGYKRQWNSGALSAISVFNIFIVMASSTEYSRKILNSPAYAEPCLVHSAKQVLCKENWVFLTGKEHVDYRRGLNGLFTRKALGMYTAIQDIITRKHFAQWLEVSAKNPAPRSIMKVARHLNMDTSLRVFCGSHIPDHATIEISDKYWDITRALELVNFPLALPGTKIYKAIKARKVAMHWLEMAARNSKAAMAKGGDATCMLDEWVRLLADPAWKGRKNFTDHEMALVVLSFLFASQDAMSSGLIYGFQHLADHPNILAKVREEQERIRGSDYDTPITLEMLDEMKYLQAFVKESMRVMPPVTMVPYTVTKAFPINSEY…
g317	686551	687027	+		EEB88358.1	42.1	107	61	1	1	106	1	107	4.3e-07	64.3	hypothetical protein MPER_13843 [Moniliophthora perniciosa FA553]		hypothetical protein				MFRLAIQSSRSITARGLHTTPVARKTVREKVSEVADSVNKRLGKGLASALETGENAAETTKETVGATSEAAKQKVKEASAQTGQKVNQAQTGARQAKEDFEKEVKK
g318	687316	688234	+		KIY67493.1	35.1	194	79	6	22	192	36	205	2.5e-09	73.2	hypothetical protein CYLTODRAFT_490559 [Cylindrobasidium torrendii FP15055 ss-10]		hypothetical protein				MSRLDIYEYSPVFNDTDPWAVIRTHTSSNKHVSAPSYPKSDVRSKRWSYESSASTDSSSSDTCSMPSFPFQEPSNKRSSIIYKPSNPDDKKTKARSSIVYKKSVPSSPYGAVAPSYPDLPSPSTSTPRTREKKLVTTLALAAWACTVGAVLSRRKMAARRRSLHLKPLQLPAQASLTQERAAFCWKVVAAHVQTPKARPQSIHFKPLVLPVQLNDSTEYPLLSSSDLRQLLNAVANRGVRGLISVARTLVFSVYLASTCCFRVPQFFLSLLSSVLLALIRRILPLRLL
g319	688528	692239	-		PBK76945.1	47.4	1216	528	31	1	1138	1	1182	2.3e-252	882.5	hypothetical protein ARMSODRAFT_948805 [Armillaria solidipes]		hypothetical protein	EOG092640PR	PF08317;PF15577		MAVKDVNRRKSVAVAGHSRQSIVPRRKRRAHSGVAELSPLARSRLSGPFKGILKSALKGARKDSTPSSSQRSSQGSQASTSLEDPEADASNATQTMDFTQDYQAKVHDNIGRKSMGRRVSFREHAMVRLFARPDNTNSTGSPNSSPAPSSDPPPANDENAHSKAAIAGRRSSARQSFASDMDLTGVPGGSGLMDETFSDLSDDMDLDDTDLISRRRSLPTAGPHDQLSPRGPADALSDESISFSDDMSQSENDTSQQMEFTVPLAQALRPANQNATWLELQKATHAGSSTHSEDDTDSNQGTIAFDSLQGRPSLGFGDDSFSGMEDSFEASGSGDKTLNFSRLSGRISEGQESAMDESGTYGKVLPTKPLNSVVEPPTFQPPSSSSSLYPTDLLQREHT…
g320	692451	695042	+		KIY67491.1	66.1	625	178	11	129	745	1	599	1.2e-215	760	kinesin-domain-containing protein [Cylindrobasidium torrendii FP15055 ss-10]		hypothetical protein		PF00225;PF16796		MSEKSTPATRASTRNKTGTLKTATKTPASTAAPPATRTTRTRSAVPSTSKTKAPAAKKVPATKATTTKTIPSQQNFQQDDTEPIKAYLRIRPNLGEDDSSMPYLKCISSTLVEMAEPANNRSYRTSSVMPPATFSFTQVFEDVGQSEFFKRTTLPLVNDVLQGQNALLFAYGATNAGKTYTMQGGSTEETAGILPRCLDVIFNSTEGLRGTVKYKPARLHGIEIASPQDAASVALHEPILPEVVGDLEASSFDVNVDTTSIPVDRNYDHSIWISYAEVYNEKVYDLLDAIKETSNGKTSTARSNAPHLLTRQALSVKTSPASDDEHQAGTGGKYIHGLRQYHVQTAAEAKALIHLGQQRRRVYGTLANQASSRSHGMVFVKLLRGHRGEKHDHTTLQVS…
g321	695078	696179	-		KIY67490.1	69.9	239	66	3	76	313	24	257	2.3e-93	352.4	ATP11-domain-containing protein [Cylindrobasidium torrendii FP15055 ss-10]		hypothetical protein	EOG09264BIX	PF06644		MSAARFLHRTSLEAYEEKIRRRTQETGLSLEELKAAAEVKIKEERRASADALRQLLKPPPSSTSAIPKDEPARPTTRKDESPVKPLSDILRLSKIATANKEQVAALWTAYHASRSEGTGRGYLCAAVPRQLYDKMASVGSKYTSFIVPLPRPDPEDPTNADKTNYEFYFMQWNFHHSPPVPSASDDPFDVAALKASSSPNPKISTILFTPLAEYKMRNSFATPYLILTHHTDLAHTHDVVLLRGEITPAVAGTSADGRYMLSQEDAQKLVVALQKFYLWGGSDGQPEGERLLETFHREPEKFNWEEVLKFYNQVLV
g322	696271	696354	+															tRNA-Lys
g323	696659	698587	-		KIY65908.1	55.2	648	256	15	1	634	1	628	9.2e-137	497.7	hypothetical protein CYLTODRAFT_399716 [Cylindrobasidium torrendii FP15055 ss-10]		hypothetical protein				MPPTDAAQSSQKVATKSVRRSLGFASVGKALADVMNKEGKDSDKASKRAKDARRSSAVSLAATSSRRSTESSAPSPGAKRAGTPESKTITRRKGSATLAPKPADAASPPTGVVTRSASLRPRPVGSGLPKYRPKSIIQDNAPPKKSSSPTPHKQGSPSRGKADDKDTTSDDTDEVLSAKVKPLPQKATYKVDLIQSPHITPPATPTKTRTKTSTPSRSSPVRPPKLTKAPSAAPSSSSSSVSSTVPHTPKNQSAKVSHKKASSNPSPSPSRSFNESPLARHSRAASKASIKSDAAGNMSHISEVCTDDESDEDDVAMLLAPVAALGAPTPAMPRIYASRRRLPPSTPTRPGLPTRSQFSYISPMPPDSPSSLRVSPSSGGAPRGSILSWEQLADEASKT…
g324	699935	700553	-		PBL00966.1	74.7	166	41	1	1	166	1	165	1e-66	263.1	glucosyltransferase [Armillaria gallica]		hypothetical protein				MSLSYLLYCGVCVTVLKEVNTIILEPYMDEPFHIPQVQAYCKGDFDVWDPKITTPPGLYLMSLGLKYVFMFKCNIPMLRLTVTLTLFALPLAITRLLCFYQRVRPPNSYLAPSLEGIILSCFPVAWFFGFLYYTEVPSLLLVILTFVAVSHDRHWLAASVGNYISCNAETE
g325	700678	702026	-		SJL05804.1	79.4	364	74	1	1	363	1	364	7.7e-165	590.1	related to E.coli dioxygenase [Armillaria ostoyae]		hypothetical protein		PF02668		MSSTTTITTTEQPQPSLTLRPKADEQEAYKYKHLLPVFVHNTLPPLTPFEHVDPGRRALTHEKPRAFLDAATSIVDLTPHLGTEVRGVDLTKLDSTGRDQLALEVARRGLLVFRDQASFIDAPPSSYLEWGQYFGRLHIHPCSGHPDGYPEVHLVYKDANSTLNFEFSDSTTSTLWHSDVSYELQPPGLTTFFLLSSPKTGGDTLFISQVSALKKLSPGFVAFLRTLKAVHSGVEQAQHSRSGKRGGIVRREPVENVHPVVRRHPVTGEEALYVNRQFTRRIVGFKREESETILRFLYDHIDKSGDIQARVKWAPDTVVMWDNRVTAHSAIVDYATSNEARHGARVTPQAERPIPALEGLDLSL
g326	702722	705503	+		SJL06031.1	68.8	815	248	5	1	813	1	811	0	1166.4	related to isp4-oligopeptide transporter [Armillaria ostoyae]		hypothetical protein		PF03169		MEESKVHTSTAPAYTTPSFLRPRAVPDVPEDVDQVMDHLNDPNWDFRQSLRTSVDSLQLDKKKVKEGDLSDVDAESHFDRYSTSRADSRNSTAEDFDDESPYPEVRAAVSNSDDPTLPVNTFRMWFLGLSWSIVLPMINCALSLRYPSTFITGLVVQLIVLPMGRALEIILPKRKFNTFGFVWSLNPGPFNIKEHVCITVMANIAYPGGYATDIIVAQKLFYGQKLGLAYQILLVLGIEAYGFSLAGALRRLTVYPSSMIWPGAIVNSALFNTLHKNFGMRDRGHITRERFFCYVCFGAIVWFFVPGYLFTALSMFNWVCWIAPNNVTVNALFGGAGLGMSGLTFDWSMISFISSPMVTPWWAEMNTIIGFVAIFWILAPAVYFTNTFDSAFLPISTYY…
g327	705873	707481	-		KIY65892.1	75.3	498	123	0	1	498	1	498	8e-213	750	nuclear matrix protein NMP200 [Cylindrobasidium torrendii FP15055 ss-10]		hypothetical protein	EOG092642I5	PF00400;PF04564;PF08606		MFFCAISGEPPQDPVVSAKSGKVYERRLIVKYITENGTDPITGDKLEETDLISIKASSSTAAPRPPTHTSIPALLSTLQNEWDALMLETYAVKQQYNNTRQELSYALYREDAATRVVARLIKERDEAREALSNVSASMGVSTAASAEDVVMDDATEGLPKEVVEQIEQTQATLSASRKKRKPPAGYASPTDIKTFIAKHTIPSLHSASPAGISSLAVSQLSPSQFLTGGNDKIVQLYDRSTDKVLASLKGHTKKINAVAFREKEGDNTLLLSASADKIAKIWSHDSESQEYIPKSTVRIHKGELTGLAVHPTNNLFLLSSLDKTYSIHDLTTFTQVFRSLPADDPFTAMSIHPDGTLVGFGTPASSIQIYDCRTGGIAASLTPPDAIPFTVNSLSFSEN…
g328	707636	708794	+		KIK70434.1	58.6	338	124	3	1	326	1	334	9.5e-93	350.5	hypothetical protein GYMLUDRAFT_147953 [Gymnopus luxurians FD-317 M1]		hypothetical protein		PF00515;PF07719;PF13176;PF13181;PF13414;PF13431;PF13432;PF16546		MSEEHQRLAVSIIEFLKQSTTDGTVKADDADSIDVAIQCIGECFNVDLSDQEQLNKLSIRPASLLSVFDVYLKTMNKVGSGSTASSSTSPSPQSQPAGPSPEAKAKAEQFKATGNAQMTTKKYDDAIASYSKAIELDPKNPIYYSNRAAAYSSQGDHISAVGDAEEAIKVDATYVKSYHRLGHAQYALADFEAAADAFERGLKIDPSNASLKAALASAQTRITETSTDSLDTAAAQSTPQIPAGLGGMADLLRGMGGAGGAGGGMPDLASMMNNPQLMAMAQQLASNGGLANMMQNPAVANMMNRVQQGNMPSMDELLADPTMKNLAEQFGGMGRQ
g329	709069	710927	-		KIY65893.1	39.2	627	236	18	1	501	1	608	1.1e-95	360.9	hypothetical protein CYLTODRAFT_423925 [Cylindrobasidium torrendii FP15055 ss-10]		hypothetical protein		PF00249;PF13921		MTEKTAVRPWTAEEDELLLKAVTGKASDNWKDIAAFVPGRTNKACRKRWLHSLCPSIKKTGWTKEEDRKLVELHAFYGNKWSSIARFIPGRTDDACSKRFREALDPNVKKDVWSLQEDEQLLMLQKRIGCKWKEVGLDMQRSSLDCRNRFRLLERRGPSTGLAPYANAIAGSSGLNWPTSPPPVEYYTPSPYTNWHLDMEQSGAHYRAPSVGIPDYPPPTHMRSSYSTLANAVSRTFPESGSTNNTLPLQEPEHGSEQWSYSLAESYSPDQHTMSAFDPPPEDMFCQPVMFGSFESPTSSPETTPLPPSSLTLSSGESCAPIHGQEESSLSQRSSRQTTRKRKRPPEDNARLSACKPVNARIKAYACGFPKCWLAGQLESTSCFATSGELADHNNQHAC…
g330	711239	713312	+		KIY65894.1	85	585	82	4	1	581	1	583	2.9e-283	984.2	pre-mRNA splicing factor [Cylindrobasidium torrendii FP15055 ss-10]		hypothetical protein	EOG09262A6N	PF00400		MALVQDYSSDEDDMNVSTDIFGLKSLPTAKKPRVDEPTPMTVAKAAPDVLSEDPLNQTSLVTRPTDTQMNVNIPYSDMTLPVQGPENPFGNRNRFINQNALAGHVEEQSMSEHAFRSQHLTHSILGYSANPSIDPNAPSVLGSLDKAKANGFETIDAMRASRNQKKELKRKRKQKGDLEIVEGEGAYVGPWAQWEGEEPESTFLAGVQEGEEEEESEEEEEPTIGRKKKNKPKAGASGQENSVFHGKTMMDYQGRTYMHPPVSEAPQIMQEAGSQDCFIPKVCVHTYTGHTQGVSVIRLFPQTGHLMLSGSMDTKIKLWDVYHEGHCLRTFNGHVKHVKDVTFSNDGRRFLSCSYDRTMKLWDTETGQCLQRFGNGKIPYVVRFHPDDDKQNIFLAGMS…
g331	714073	714586	+															hypothetical protein				MHFTQYLVVLAALCAPIVSAVPRGQSWKREAEAGGQSWKREAEAAGQSWRREPEAGGQSWKREAEAAGQSWKREAEAAGQSWKREAEAGGQSWKREAEAAGQSWKREAEAAGQSWKREPEAEAEAGSQSWKREAEAGGQSWRRAGQSWKRQHQT
g332	714979	717733	+		PBK77174.1	74.2	842	200	9	1	837	1	830	0	1195.3	ATP dependent DNA helicase [Armillaria solidipes]		MCM DNA helicase complex subunit		PF00493;PF14551;PF17207;PF17855		MLDEATAPDDLHLDRKRVFEEFLDNKDSDVYNYSDDIGKMLRQGQTRLLVNLDDLRDYKRDFADGLLRNPTEYLPAFDDALAEIFNRIPDDKYDLSDKSFRVGFTGSFGDHHVSPRTLNASHLGKMISLEGIITRCSLVRPKMLKSVHYCPDTSMFHHREYRDATTSNSNLPPTSSVTPQTDDDGHALETEFGLCVFRDHQRISIQEMPERAPAGQLPRSTDIILDDDLVDSCKPGDRVQLVGVYKSVGGGSSGAFKSLILANNINLLSSKIGGGIAQTPLTDTDIRQINQLSKKKYIFEELSESLAPSICGHDQIKSAILLLLLGGAEKNLPNGTHIRGDINMLMVGDPSTAKSQLLRFILGTAPLAIATTGRGSSGVGLTAAVTTDRDTGERRLEAG…
g333	717816	719568	-		PBL00963.1	66.3	501	164	4	1	497	324	823	6.6e-183	650.6	hypothetical protein ARMGADRAFT_1160225 [Armillaria gallica]		hypothetical protein		PF04437		MESVVTPLISSSKFKALNPWHEFTMLLFPLLSRKLKRSVPSLLSRPSLLAHTIYQCLSFDSALAEEGFSITNTSAGLAGKTEWPGIVQVILGNNEWFDAWIDGERKFAEDQFHEIVSASDAWQIADEEASTSELLSTNSARRIASLVEQITDRYSPLPDFAQRMRFLISVQLPILELYHDRISSSLDAFETLSSALVRAVPGALGVSISGKDEQKVNIDMQHLTSGVAGVQRLCKALLSAQYLTTSMETWGEQLFFLELWTEINKRASMRSRAQAYRFLPDPSGVAQLVSEDTLFDVFIGNYRKLSDRAHDVIVQHVCIEVESNLKAHLTAMMSNARPTGSVDEIAVSQTLLASIALLSTHLSYLRATLHLASVNTLYRRIAGRLSEHIMQRQITYRGN…
g334	719854	720783	-		KIY65897.1	56	257	111	1	1	255	1	257	1.6e-68	269.6	hypothetical protein CYLTODRAFT_378693 [Cylindrobasidium torrendii FP15055 ss-10]		hypothetical protein				MSSQQIQTLRAPSDINKAYDNASLFLNTCFHSLEDLGRLDADVEQARARRDELQAKLEHSSATTDELIDETRSLTETYRLAAQELSLQRHALADELTTLSQDLISQLSDGGSNEPTLLEELETMHRNLKELNHVKGYVQVVEHALRLSEYAIQQVSSPPSVVVDGSISQYKDLCCFVATVSTACSKVESSEAISIVVFLEKLRVRTWSEIKSGFTTALLSAAERIKWPMKVDYFSTPQEDRKAFEGAFKNLLDLQTT
g335	721190	721752	+		KIY65898.1	78.2	133	29	0	1	133	15	147	4.5e-54	220.7	carbonic anhydrase, partial [Cylindrobasidium torrendii FP15055 ss-10]		hypothetical protein		PF00484		MDARINPFKQLGFEEGDAHIIRNAGGVASDALRSLIVSQRLLGTREIAVYHHTGCGAVTFTSESLRKLIKDTDPGNMEVQTHLEGLDFLEFVDLEQSVLDDVKFLQNNPLILKETKVTGWIHYVETGEAKRIV
g336	722047	724942	+		SJL01922.1	33.9	1157	439	48	1	908	1	1080	1.1e-98	371.7	uncharacterized protein ARMOST_05246 [Armillaria ostoyae]		hypothetical protein		PF13445;PF13639		MSSNNISNALNNIFRIVSGQQRQEHNGEQPQDVPVEPTQSSDAAVHPPESPQDHASTPMDVDPPHSVRRPRQATQDHGDDEDVDMPALQDVSESDESGDENFSAIDSDMDADIPPQTDSEQLASGLNSDAPSGAATPSRGSRRARGEHDDDDDRDRRHPSQRIARDIPQPVDNPIPPPNAVPPPAPPRRAGIPNGFHLLGLSIDLPSGQFRPIPVLNGHAAPDLPLPMPDALFVNDLFTRLGGIMGGLGIPEREDPERAKQLVGALEEIPVGLVRRLERISAVGGADDNGTLGDSGCAICWDKLLDGDGSGFGDRENMEENVAGSGEQSVPPTSETAPIESDTPADHPKIVALPCAHIFHASCLIPWFSRPRQTTCPTCRFNIDPENLTGRRRLPRSVL…
g337	725094	725518	+		KIY65902.1	58.7	109	20	2	1	106	1	87	1e-21	112.8	bola-like protein [Cylindrobasidium torrendii FP15055 ss-10]		hypothetical protein				MAIDTEALEAAIRSAIPVTYLNIEDQSSGCGENYSIVLVSEAGPLKAKQRWLDIGGVSSHQICVDAPIYISITVNELLKKEIAQMHAFSQKTFTPKQYETYLAKMA
g338	725658	728000	-		PBL00955.1	60.3	696	217	16	1	661	1	672	1.4e-201	713	hypothetical protein ARMGADRAFT_1160219 [Armillaria gallica]		hypothetical protein				MRVKQIWNVIPLPSNVKLVWDRLTFSRLTTAYLLFSVCHCIIQVALQVRAFTINAEAASILWNLAVDSQITNTSLLVPDLQDDFLRLCPNVPTDVVDMDAECKVVWNATASATPSTNNSNNGAVLTNGISDTLASITLLEAPSSSVVDVTTQALVSTPARTTTVFVSAPTASVNNSLEDEDDDEDDEDEDEDDEDGLDRRDVVDFNVLALNSDRSATVVLAGSEVTLPSSCLWSLYWPVSVLDNTKREDIVFITFQFWVLGMSIVALLNESIPHIFASLATHIMATAWSVFQILSTAHFKSTFNRVITEGVCDGVSLLPRYWDERARAEYPTLALNILSLLVSTFLTWRLIKLFGWQTFKRVGASLAINRIYKLVLFLSIVLQLSFFFTGATVSLWLDN…
g339	728375	735270	-		PBK77168.1	56.8	2146	776	31	1	2045	1	2097	0	2253.4	hypothetical protein ARMSODRAFT_949065 [Armillaria solidipes]		hypothetical protein		PF04182		MDELLHHCLRELAFDGDLGSNPPRLRDFIVDFYSHSTAPHTQHVDDDFCAFVWSFVVQQPNVLVGTKPPGITAEVWIAPQTSAKRKATAKGQVLVPTTPPQLDIIPDAKSRSLEDLLHEYGDDLRLAVDTDSIYASITGSHIRFPKLSPMVYSALQLITRGRDSGISVIELGQTSKYDQKTCFYLVKQLTDLQLVSKVRRGGVGSHFCIHKYFFDRSPSWQAIRDEESRADLEPVDEGAQVLDDVQDIPPEIKDLNFSHIDARHLSSLPLVRARVVKLLKASKNHMHPSNNMIITIGFKQPTKTDRRFFQSRIREMLQEGVVEKVVVPNKKKNLTTSITCLRLLDEDGSKVSGLSINDGPLDDVNDEESSGVKFNSTIHKLIINLLEAADTTGMTLNDI…
g340	735687	736213	-		PBK77169.1	84.2	158	25	0	1	158	21	178	3.5e-74	287.7	MSF1-domain-containing protein [Armillaria solidipes]		hypothetical protein		PF04707		MWRKYPNPKCSHVISVDVLDRTIDPETGVIRTERVLGCKQKTPGWIVKLFGGSEDAFVREISFIDPRNQRASISSVNMSMSQFATCVEQIEYSPVAGDRTYFTQTAEINARMALWRSAADGLERWMVQRFEQNAHVGKLAFTDVLRQLWEERQMPATA
g341	736581	739476	-		PBK77170.1	87.3	709	87	1	5	710	6	714	0	1207.2	adrenoleukodystrophy protein [Armillaria solidipes]		hypothetical protein		PF00005;PF06472		MSTHLAALRAQNWSKHYLQLARTYSIHRPLIQRLINLVFILYVLGSTYRGLSGGGGSSRSSKSKRGKGKGGKDDKKSTRVAVDAVFYQRLAVILRIVIPGIRSKEAMLLVMHSSLLVLRTAISLYVAALDGRIVASLVRAKPLAFFLNIVRWLLVAIPATWTNSWLSYVQNKLSIAYRTRLTNVVMQQYLGDEDEGAEGKVYYKISNLDDRIKNPDQMITHDIQKFSVHLAAIYSNLAKPVLDVILYNYQLSQNVGAEGLLLLTILVQSSAALLRYLTPPLGMYTALSAQFAGELRHTHSRLAEFSEEIAFLGGEETEKMLVEREYATVMRHESKVLDKRWWFGCIEESIIKWLWGSFGLLICGIPVFVKIPGVAGLDMGKRTEGFVTNRRLLLSSSDA…
g342	739706	740860	-		PBK77171.1	57.7	286	113	2	1	286	1	278	2.9e-90	342	hypothetical protein ARMSODRAFT_949072 [Armillaria solidipes]		hypothetical protein				MSAAATRHSLEIPDSTSTPTGNNIDLEEEKSLERLAQSSPPGSGPIIAVDLDDVLSRTNQEVVECISAIQITIIGRFASLDMCGTDKLSITQNPYWGTAKETFDKVRAFYDTPRIYQAKPIPGAREGVQSLKDLGYRLIVVTARGLDTQDESWRWCLKTPVDCFESIICTGQFKDAHKKAHEVVTKLSKAEVCADYGARLLIDDSAENAIQCATAFPRATQVLLFGDYQWNKRISGVGDAADFMSYDLRLEAEGGRKFWEDEILEIPEGALLERVKDWSEVIRWIKKN
g343	741090	745301	-		KIY65889.1	64.2	1357	408	14	1	1323	1	1313	0	1710.3	kinase [Cylindrobasidium torrendii FP15055 ss-10]		hypothetical protein	EOG092605FC	PF00069;PF07714		MSRLYPLREVPEDNEEHAYNQDNYDPYTYATQITSPHRVRPNPSRRSSSWTYSPESSYSKFQQLYLQKVESNTDVGDMHDTAENEDDEEIKPTALLGDSDIPQPTDAESKARLEWQLLFASVLSGDVLKSEKTRIQRVLESSGNRENDIKLNIWLGLRAKFHGKTLEDERKSVHDSRMRFIDDIIKEVLTFQVDKSTTITALVQVNDVLARLGIAQSLYPNLKHFYNDKPSALESQFQVRWDALNTYSTVVTRLQDQMALLQRWTGSPTLDVNQPNTSAEQPIGANGAAPEKVDGSTFVERVLKEESMQRTFEKGFLGAVHDFIGDVRVAQVSFAPYFESMGLPTFEKEACLQLRMSNIKGLKNPSTMIVDQMTEDLRVTLGLACTLKRQYETFLSPDP…
g344	745556	746801	+		KIY65890.1	93.7	255	16	0	9	263	20	274	5.5e-128	467.2	developmentally regulated GTP-binding protein [Cylindrobasidium torrendii FP15055 ss-10]		Developmentally-regulated GTP-binding protein 2		PF01926;PF02421;PF16897		MATPALNDSQATEYHLGLLKAKLARYRAQLLEPASKSGPAGTGFDVQKAGDARVALIGFPSVGKSTLLNKLTHTASEAAAYEFTTLTAIPGVIEYQGARIQLLDLPGIVEGASQGRGRGRQVVSTAKTADLILIMLDATKSEEQRRLLEVELDAVGIRLNKQKPDVVFKRRTTGGITFMATVKLTKTDEKTIRTILAGYKLHNCDVMIREDITTDEFIDVLIGTRKYIPCVYVYNKIDAISLEQIDKLAHTPRTVVISAEMDLK
g345	747443	748147	+		KIY67604.1	70	223	67	0	1	223	1	223	2.1e-83	318.9	NAD-P-binding protein [Cylindrobasidium torrendii FP15055 ss-10]		hypothetical protein		PF01370;PF13460		MRILILGSTGASGILATREALSTFKSCTIILFVRTPSKIPSDISSDPSVIIVEGQLDDQDALSKALEGVDAVISFLGPVVSLKDGPFHPSDTPIAHAYELIIKLMHAHGAKRLIALGTASITDPQDKFSLKYSAMVAAVKTVAYNSWKDIVAIGETIRSQGSDLDWTIVRVPILTSGNDKGVIAGYIGDGKMGSTLARANFASFTVQQVDSTEWIKKAPLITSACENVSELSVN
g346	748193	749229	-		KIY67605.1	48.9	266	134	2	29	293	35	299	1.8e-71	279.6	hypothetical protein CYLTODRAFT_490515 [Cylindrobasidium torrendii FP15055 ss-10]		hypothetical protein		PF00168		MHFKLPRAVFCPCPSTDAPDDFLSVVDSQILGVARIVIQSADLHPSHLSLLPLNPFVKVTTDACEHSFYTGRCSHTSHPNWLKYTLHVPVSTTDSGLRFAIGSKSRYWKTTSIGSAFLPLDRVLELDDHNDITLPVTSSQGLDRGHILISMIFNAVRSSSFPSDVGIVRVLLYEAKALESASRRLKTPSPRAQVRWIGDTDEDQDATVMFTTPIAHNTENPTWNSCYDFVCANRHSTTLIVHILDCKVKDADVGHMRIPLRDLLDASEGDSMWWPLSGSSKGELKMRAEWKAIAMSMK
g347	750403	751916	-		PBK77136.1	70.3	481	124	5	4	470	3	478	2.3e-185	658.7	mitochondrial carrier [Armillaria solidipes]		hypothetical protein		PF00153		MSAPPPSLRDLYSDPSSAWAFVPPPPLAAPSNTPNLSSSPPPSSSFQWSPRPSQNSIFDLSPDLNEAGSINVVELLRALAASAVLQYTSSAIAMPWEVGKMLLQVQWVPRESRDYDLDAEQDGDDDDALSDSSNDNESYFADPERTPKVQHHTPAEDGRKALQDDLEYMIPVGSADGVWGMIKRVGRFRGEGWLALWKGLFTSCCTEVLSVTFQPVIHTVLQSIFFPSTPFFHQPTLLLPVASHVITGFLVSPLDLVRTRLIVQSFLPQYRTYTGPLDALKQIIRSEGGFKAIYLHPQLLIPTLIDTTLRPVVSLALPGLLASYFGANITEDSSPLVWGIAELAGSCVGLLVTLPFETIRRRLQVQTRGTAPAITGCVQLRPVLYNGVVDTLWHILTEE…
g348	752302	754991	+		PBL00924.1	77.5	779	168	3	3	780	4	776	0	1241.9	tricalbin [Armillaria gallica]		hypothetical protein		PF00168		MASNGAVNGNGQAELNALKKDESRVPVHSFDPEASPAQKGAEAGQARDQLKSISEKTQGVARGVDIDRGNATVVPTITINGGDAEVKKPILQIDSKLETSSIASLEPSSPGAMPTGPAPTIPDWYTVGWRQASGIDDPPLPDGVEKEKSVLEQFIGEQYYGTWYYNSGLIIFAVFATHFLTRFHFGWGWLFIVLAACNTYYTTSMQRVRRNARDDIQRELVKTRLGSEHESADWINNFLDRFWLIYEPVLSATIVSSVDQVLSSTTPAFLDSLRLSTFTLGTKAPRIDKVRTFPKTPDDIVMMDWGISFTPNDVSDITPKQAAGKVNPKVVLSVRVGKGIATAAMPILVEDITFSGLMRIRMKLMSNFPHVQIVDICFLEKPVIDYVLKPIGGETFGFD…
g349	755055	757510	+		SJL05850.1	69.6	691	181	7	1	687	777	1442	2.7e-267	931.4	related to TCB3-protein localized to membranes, bud-enriched [Armillaria ostoyae]		hypothetical protein		PF00168		MLLECMDYQHLTKDRSLGTVELRVSDLATESDDTTYPFQSTGRKDIMDPLRLDKDGTLKGHLHYTAEFVPSMKLKGIKFAGHSNEMQQAAEQESDAEGGNATDGESSISSSDDDAQAVPIGVTIGGPKKHRRGAKSTDTTATTTSKNTAVSDESKLEPPRSPSSLKSPVEEGVELTHDELFTHQSGVIIFNVLSGQLSKKARVEVLLDDGYWPCFSTTRARSTKAQWDYVGEGFLKELDFGQVWLRLNEADEGDKDDIISQWKGDAKEFLKATLQGAQTYTLTGDDERTSTITIESRYVPVPVKLEPRESINNQGVLRVDLLHARNVIAADRGGKSDPYAVFTLNGQKVFKSQTKKKTLNPDWNEEFIVSVPSRVGANFSVELFDWNQLEQAKSLGETQ…
g350	757690	759051	+		KIY67430.1	84.5	406	61	2	1	404	1	406	1.3e-192	682.6	hypothetical protein CYLTODRAFT_422535 [Cylindrobasidium torrendii FP15055 ss-10]		hypothetical protein		PF00293		MSDKPVSVIPLLSRALHRIRSTPPRIISSPPTQQRRAAVAIIIRVVPSPTASLPSTSTAPPDLSEFFQLDWVTDPSARAEILFLQRDNPVAEDGSVAKGNPRAKEAHVAFPGGRTDPEDEGGSYTALRQTWEEIGVDLAERDYICIGQLDDREITTSLGKRLLMILSPFVFLQVSPSVPPPDPVPSTTLHWVPLTSLVSANSPPRWSNVTVDAASRLAPKHSTALRLLVRVLIGSMEFPAVVLENKISSHTLKLWGLSLGMTLDLMSYMIIPTPSAKSATDPEINVQSGRSSPLSPVMYLPYQSEVPGMRMEVVAPSLASVFPRFSYPDVNFWIWVFGKRYREVIRGWEASVRSGGANDRRINWSGSALSTFYAAIRKALVVVIVARALGILCGFAFAG…
g351	759126	760500	-		KIY67432.1	51.1	362	169	4	21	379	36	392	1.4e-100	376.7	hypothetical protein CYLTODRAFT_293505 [Cylindrobasidium torrendii FP15055 ss-10]		hypothetical protein				MYRLVGASFPSLDRNNAMNTYDEYCRHGVQYRAVNDLSRPWVPSPVSSAIALPNEIYTCAYDANWAPPKAPPIKLKLPNYYIDYLHPRRNRLIRRLRKLLRLDKPFITYEIPMYHPLELNPPMPPYPPIHLSEWKAYGYYSCPAVNGCHVSNRSMAPPPSISVAQLFEALRSPGGGQYPERWVRGIRHPALPPPPRRWKKPNPYAPQPFAWECYLNPWLAHDPEGGPSIVKWDIGMSPDTMLLNLEESDALIPLSDADRCQPATYPFVSHLVITSVHVEDHPVHSWRIMVINKEGITCDDVFKSILESYDKEVGEVEYASWDYAVQEGARAVNAWRQLKQYDVAAGDVIRRRDYLGWNYMFDGLTVNPNHFGWTLHLARGKFVQSRYY
g352	760767	762153	+		KIY67431.1	49.5	382	187	4	9	385	5	385	1.2e-107	400.2	hypothetical protein CYLTODRAFT_422536 [Cylindrobasidium torrendii FP15055 ss-10]		hypothetical protein				MAPMSISGIVAIPHEILQYILTYCGPLDVSSFAQTCRLGRNVVYSGDAYIWRQLLITSWDDPRRSLRYTLSALPEDIDWRRCLQNRVHAERMVTSKSPLELDNLRFVIETFMDVIDATSPIPWATKYMESSSDGLTWLSLLLHRSSVLYQIVSGDTKLGQMIAQLKVYFSLSDDAFHDDPELHFGPLIGQKRRSQSRHFVYDLRNYTVDRSWGPLLPNGSPNWVHLYYLMNVVWANICDLPGFWSNVRPPIGLEAIRAFSAPAAFNSSDWAGIQGRWKRYVCFMDYRDLFAFNFSNVLRGPRDLAFFNDNPHFREATRLIELQLSLIPREELKHTKPEEIPSSPYEAFPPLFFNGKSRAAHGTDSSIEGVVSMDDNGVVRYQFVSLSLSRSQEI
g353	762564	763627	-		PBL00934.1	69.4	252	74	1	2	250	3	254	4.7e-97	364.4	hypothetical protein ARMGADRAFT_1007028 [Armillaria gallica]		hypothetical protein		PF01738		MSTVHNTNEACCSIPPVQSEYQPKGSYKSVGAFKKVYVTGPETTKNAIVSIYDIFGCTQQGADIIASTLNTTVYMPDFFEPEQPFDIAGFPPKDDEGKAALQAFFGGIASPPDNVKKATVFGQFLKGNGVKRVGLYGMCWGGKVAVLSGGESTPFDAVVQLHPAMLSPEDASKLTIPMGLYISADEPVDEYEKINGILSKKSFSSQCDSKNYSNMFHGWAAARGDLKNEENRKEFEDVYGRIIKFFRGTLA
g354	764109	765191	-		PBK77147.1	67.8	258	81	2	7	262	3	260	6.8e-86	327.4	hypothetical protein ARMSODRAFT_263786 [Armillaria solidipes]		hypothetical protein				MKHLVMPLDVRGKIAAAQIAFYVPIAVISLLYFIRYLLSRDAGWLMLLIFALTRIAGGSLIVAAESIDNPSVDLFIAAYLLFHVGLAILMIATIGFLSLAGYRSYSDFFSVRRWFFFTGALVLVALGLSIAAGLLGTHVNEDVNAGMIVRRVAAGVFGGAYLAIVFGMLVAWTHRYTMRSYRRKLLGGITLSLPFLGVRVAYEFLAAWSASDPFGDALSSNATLARFNPIQGEWVTYLVMGLVMEFMVALIFVVFGVMLHRRHP
g355	765379	767179	-		KIY67429.1	60	433	154	7	1	420	27	453	2.1e-145	525.8	hypothetical protein CYLTODRAFT_397114 [Cylindrobasidium torrendii FP15055 ss-10]		hypothetical protein				MEQSFYFDYAVEGQAVTVPVTTQCENIHIKWDRSSASGPNPSAPYYLQIYTSAFVFPFVVEAGSALSFDWQVPFGPGTLYQICMFDKNGYTGGCQATYTMIANTTVDTPSCANVTFPLGPLEVEAKVENGPLSQYGWIPQCSDISITPKNGTPPYTMTVAPTLHPPYNLTFNSKETVKWTVDLSWAAPFFISVVDSEFNFWSYGPLHSGQGSEDSCLSSANNFKMSSTGKTVGIGVGGIVIGMLAGIAAAFVYYRRREKQRHGQFMALEPSTTMHSDFAPGVDPFASQRRPTLAGMPHHSSVDYQVEPFIMPGEDRHSQPPVSPVSTHPPDSHGSRTASGHVYVVHHDGGRAPITVYHEDGTEVVELPPQYHDDTVSPRRGHESTSSNTSDRDRTSIHE…
g356	767550	770687	-		PBL00939.1	70.8	891	237	6	10	880	40	927	0	1290.4	argonaute-like protein [Armillaria gallica]		hypothetical protein		PF02170;PF02171;PF08699;PF16486;PF16488		MNCFPIFHSVFSTGTPAIVDRRLTDGSDSALVDSFRSLSINSNELPVRPGFGTHGKERALFEYDVAISPAAGTANRRVKRRIFQLAEQTPAWQQFGLQGKVAHDHASKLVAASTLPQPLAIKLLYYDEDEDRPSPNSKEYTLTITFTQNIETRHLINYLAGQKEYRNFDILPIISALNLILAAHPNRTAQGGGVLVGRNRFFFATAARPVDLGGGLEAWRGFYSSVRPSHQQLMVNVNVCTTAFYVPGNLAHAFDTYSRASHSARYTAFAKGVRVKATHLGYRKTIKSVSHFTPRQYKFDCAELGGMVTVEAYFLRKYNIRLQRPDLPLVDVGGTKVNYLPPEVCEILPNQAFKGKLSDDNTANMIKAAAQPPNVNAQTIVSSGLDELGFRTGASPALN…
g357	770985	772644	+		SJL05836.1	71.5	466	110	8	1	447	32	493	4.1e-176	627.9	related to SH3 domain-containing protein PJ696.02 [Armillaria ostoyae]		hypothetical protein		PF00018;PF04366;PF07653;PF14604		MKLNSPVPQPLQKECAKAAKIFQSFVDSGNNGLDGVVPRHILENAKGFAIFTIFKAGFLFSARAGSGIVIARLPDGSWSCPSAIGTAGLGFGGQAGAEMTDFLIVLNSQSAVRSFMAAGSLTLGGNMSIAVGPLGRNGEAVGALNTSGKVAAMYSYSKTRGLFGGLSVEGSVIVERQDANAQAYNNPNVTVKLLLGGSIGHPPWTAPLIQTLTACTGFPGGRSWVNDNGLDSPGYAFNGLGSATPQSPSHLKKKKKKDDKFPPDTWGQPTQNGSYFYNEDEFTRENPPLNPTATTSNGFTTHFDSDFAPPSGKPTHRGSQSLSVKPETQNSWFDSLDSPPSGVSHGRSMSLASPPSWRGESNEDPFGGPPLSPAYIPPKPDLTKPLGDGIARAIALYDF…
g358	774347	775271	-		SJL05835.1	46.9	258	111	6	3	234	4	261	5e-40	174.9	uncharacterized protein ARMOST_09171 [Armillaria ostoyae]		hypothetical protein		PF01693		MPKVKFYAVARGREGPKIYESWVECEENIKRYSGSKYKSFPTREMAQEWIDVELSRFRGPPPPYAEVIDIDSDTEIPPPVTIKSSPSKKQTIKIDFDDDEDSDMEIELLPPASTSKANEPPPPAALINEIKLSPEQQDVLLRVKSGRSVFFTGTGKSVLLREIIKSVRESGKRIAITASTGIASVNIGGCTLHSWAGIGLGQETAKKYAGKFLNSKGSIILRRWRQTDALIIDEGKY
g359	775492	778372	-		SJL05827.1	69.3	737	184	8	5	730	6	711	7.8e-273	949.9	uncharacterized protein ARMOST_09163 [Armillaria ostoyae]		hypothetical protein		PF00620		MSANPMDHPPPSSRPSTSETHLPEYGPVPLFDVHLRFLTDSYLSFFYERWVSTMLFFSCVSILSIQNIVLKCRSPSSVESLLKLNRKIKSIDNFLDDRSDLSTTRIAWSEVRDNVEREAQARQAFLSTLMTDVIAPLTSVKETQERTRKRVKEDLKESGNAYNEYADVTLPKLKSRYLKKFGEVEEYKRTAMAPPATPQSPPPPDHHNPPSSAKQYPAPHRPIVTAPQPLRALDRRPSGSAPGGRNRSPSSSTAFSDLAHQGKRQLNTLIGFLDKSGTVKDGMGGKENQALRTVRAKRELDEADKEYRKGVYWLETLRLRRTKILESGYKSLSNFVEEASTSVKQALERYTDNMTATTTTQTQLSAHARAVVDKISPEKDISKVAAYIPRSLASSIPDP…
g360	778686	780331	-		PBK77154.1	63	387	115	11	1	364	1	382	3.5e-104	388.7	hypothetical protein ARMSODRAFT_949051 [Armillaria solidipes]		hypothetical protein		PF00076;PF00098		MASPAPLEDAHPTWHADDSGAPGRGADDSNGALDHAVDGPDDYRHGSADDASKDGVYREKQVKPNKVYIGGLPENTRQEDLQNCFGKIGNIVNIELKIGYGFVEFDSREAAEESVAKYNEGYFMGNKIRVELSHGGGRTAKYSSDPGACFRCGAMGHWARECPIVGPPTPRRPQEPPLIDRIQRDSMPRDARYDYPPPPPRDYRRPPSPRGYRDFPPPPSRYDDYRRPPPVIDDRERYPPPDRRYPDYRAPPPPAYAYDRYDRKAERYVPYGPPGGRPRTPPRYREEYDRAAVSREYAEYRGRPMTPPRYPDYPRGASPDARFRRRSESPAGRSAAAGYEYAPADTNYPATPPGPPPRRDYPPRGYVDRR
g361	780592	782519	-		KIY67423.1	71.2	541	151	3	3	540	20	558	7.3e-204	720.3	carbohydrate-binding module family 43 protein [Cylindrobasidium torrendii FP15055 ss-10]		hypothetical protein		PF03198;PF07983		MRGISAAALISRSGRFLVDESGERFYIKGVAYQEQGAVVESDDNAFGEPSTFVDPLSIGDACARDLPFLQDLGVNTLRVYSVNSSLNHDDCMKTFSDAGIYTILDLALPLNGSIDRVTPSWSGNIMDQYLRTIDTFSKYDNVLAVNVGNEVVTPDSLPAAPFVKAAARDVKAYLASKDSSVLVGYAAIDGATDFRVPLAEFFSCDSDAVAIDIYGLNEYAWCGESTYADSYEGIDNDYADYNVVAYFSEYGCISTSPRIWTEVEALFSEPMTDHWSGGIAFSYFPAESVQGQFGMVTIDGNSVTTSTDFDNLKTQYAAIAPPNSPTSGSDTYPTCPSALDTSTTLPGTPNDAACSCIFEALACQFTPPTANYTVILGELLNTACSLLGEAGGSCTDVGA…
g362	782738	782821	+															tRNA-Lys
g363	783151	783919	-		PBL00947.1	59	210	83	1	1	210	43	249	4.2e-65	258.1	hypothetical protein ARMGADRAFT_402882 [Armillaria gallica]		hypothetical protein		PF06687		MNTSDYGDALSNALLDPINGLYAENASEPLQDHRGLRQIYKYGLYAHCGYLETSESTLGICSNDSAAHQYRPYEYMATDMSNFYTTISNAIVDGTTFSNSDSLGGPTKGAYYTILLGTICAFFALVTGVTKHNIMFIVSSTFASLTSIFLLCGATIWTVMINRSAGVNDLLIGDASNPIAIGIHISTGPGLYLLWAAFACSFASIIPYLIRSAFWHFPPY
g364	784434	789691	+		PBK77158.1	72.4	1512	362	26	1	1469	1	1500	0	2056.6	hypothetical protein ARMSODRAFT_949054 [Armillaria solidipes]		hypothetical protein		PF00169;PF02893;PF03033		MTRIPTLQPFLHDPNAAPALNTSPEALGFDDLPVIKDKHSSPSGSRVKRLSSSIERKVDKLGRSLSGKSSPASPGAATGHRRLFSISRMGKGTDRADGQQSPPSSTPSTSRPTSPMKSTPPQDDSPFISPPSSPPVLSRPLLNSFRGDTSMRVGTQTLIQALQALPWTKDLDNDDEILNQDQLTPSTDSESDEDDKTGRPPPHLASSIHTIYRPIARSRRHSLGPRRPGLPHYLSEDEHTSSPPSDEERSEDDGDDFELTTLPSTEADTPIAYKSPSSFARGGPMQKSRQGSMATVRLQRRAMLAEKLRDIYELDDIEEVHAEMPCWLLRSILLQGYMYLTNTYICFFAHMPSKEDQILKSGSLSKKATRTKRWIRHWFVLKNDALSWYQSSSDPYFPH…
g365	789925	795542	-		KIY67422.1	72.3	1761	435	14	1	1752	1	1717	0	2430.6	hypothetical protein CYLTODRAFT_422528 [Cylindrobasidium torrendii FP15055 ss-10]		hypothetical protein	EOG092604MJ	PF12783;PF16213		MSSLAFLVTELQSLASETRRKHPDIREAAEKSLVILRASPEQANASLISDGPQTNDLLSPIFMGCSTKNAKVVAISLGSLQRLISLKAVPPSQVSKIVGIMSDAMTQGVDIQLKILQTLVLLIMNFKDVHGEELGDALLLCFKLQESKIAVVSSTAAATLRQLVMFVVDKMVEEDRSGSDADTSSVVLPDGTTIDLLPSAHDAFYVFSDLCLLANSEAPSFLKLTSLPKTFALELIESVLTNYHTSFREHPELILLLRHHLCPLLLKSLSSRPLFPLTLRCTRVVFILLKQFSAELETEAEVFLSLLIRIISSSSDPEDNPLWMRVLAMEIMRGLCSDAELMRNVWDRYEGEEGENNGKSNAFTSLIATLNRLVTEKPALLGVSQQMIGVNVDSHVPMS…
g366	795947	797183	-		KIY67415.1	69.6	322	92	2	6	321	221	542	1.2e-121	446.4	carboxypeptidase S [Cylindrobasidium torrendii FP15055 ss-10]		hypothetical protein		PF07687	M20A	MASNSITIESLLEKGFIPTRSVVLSFGFDEEVSGLQGAASLAKALLDIYGKDTFAFIVDEGSGYVDTYGIPFAVPGVAEKGYIDTKIEIAAPGGHSSVPPSHTSIGMLAALLVEIEKNPFELKLSKKDIVYENLQCLAIYGKTIPEKLRDAIERSSYSEKGMRAIEDIIFEDNLYRSLVGTTQAIDLINGGVKTNALPEQASAVVNHRISILSSIEVTMKRDIDILKNLASEFNLTFSAFGKHIQDGHPAKTLVLSDAFGHALEPAPITPSSGAPYQLLSGTIKATFNAHRSLEGDNNIIVSPGMMTGNTGSCAYALHIYKLR
g367	797599	798070	-		KIY66589.1	43.4	136	74	2	5	139	3	136	1.6e-22	115.9	carboxypeptidase S [Cylindrobasidium torrendii FP15055 ss-10]		hypothetical protein				MLGNKSKETTHPLSLNDTKKSNSRFMTIILVCCAFVGTLTYLHSPFNILYSTCGFRHSTPQPTCSQFSALYPEKSRALWSEIDAVIATDEFKTKAIARLAGAVRIPTESYDAMEPVGVDPRWEIFDSFHEYLLGAFPLV
g368	798256	798742	-		KIY67414.1	49.6	119	58	1	17	135	9	125	3.8e-19	104.8	hypothetical protein CYLTODRAFT_454445 [Cylindrobasidium torrendii FP15055 ss-10]		hypothetical protein				MAGDTASDFTQKQPSNAMHYDSAEGEDRDEDDVPTQPRRTPASPLRRAVTLIFLGLLFAAIYARLQAKAEQRRNKVIYAKRYSEDFKFRPAASPIITESLKGGGTKLRGALPTPTPTPTPEKKKRRRRRTKKSNKSSTPSK
g369	798866	800477	-		PBK77159.1	72.8	356	93	2	1	354	1	354	7.6e-149	537	Clavaminate synthase-like protein [Armillaria solidipes]		hypothetical protein				MPIQSEITLTPEGAVVISYKALVEAPETLNASIEKAFGSAPECLGIIIVKDLPPQYVPYRERLLHLAYQFSKLGEDTREQYIDVASNYSFGWSHGKEIMNGKPDILKGSYYANPGIDNPSVSTNLRHEWKEYYSPNIWPKPDVKGIEGFEAAFKDLGRFVFEIGCVLAAACQPFALSQLTDTTLSLSQLISTSQTTKARLLHYFPPSPDAPLPSDDGPVDSWCGFHLDHSMLTGLCSAMFLRESDTFGDAPTVVPSPSKASGLYIRNRGGDLIKVSIPQDSLAFQTGEALEIATGGKLRATPHCVRVGPGNNEAEIFKTSRETFALFMQPDTEQHLSPSITFGAFSRGVFADHYGEQSA
g370	800602	800688	+															tRNA-Lys
g371	801557	804432	-		KIY67600.1	65.9	891	268	17	1	881	1	865	7.1e-281	976.9	kinase-like protein [Cylindrobasidium torrendii FP15055 ss-10]		hypothetical protein		PF00069;PF07714		MASKQPLAKYQYVVTSSGPKILPVDEPSCKDEESPADYNTGGYLPVKLCDTFKNGRYQVVRKLGWGHFSTVWLVKDIQLHRHSALKVVKSAGRYAETARDEIKLLSRVAAASPHHPGRQHIVSFLDSFCHQGPEASHICIVFEPLGENLLAIIERNKKRGVPRALVKVIAKQTLLALQYLHDECDLVHTDIKPENILISIPDIEAHISTELSHSISPTSRRVGVPLPSNLRSGLGRQRPSRKSVQIFDSQPLSSPSRSAGPLSLGMSFGAPFSALAGTGSGSSSTNGSYNGPSLLAQRPHMGSKVPTPCSSAPKVPSGLSATAPPTRHAPKEAAVIEQQPPLTKVSPILNSPSTSSSSSSIASAACTDTTTSGSVSTPPTSLPNSFGSVSMGMLMMKER…
g372	805174	806052	+		PBK77120.1	72	254	51	3	13	250	53	302	1.3e-92	349.7	kinase-like protein [Armillaria solidipes]		hypothetical protein		PF00069;PF07714		MATSSSTRQPATPLMAPRQFIGAVEDHWELYSDQASDYSMGSPIGFGASSIVYSAMYKPRDRSEIPVALKVLDLDSLPPRSLSLLQRETTLMSLSKHPNVLRVRGSWMDGHKLFIAMRLMSKGSAADVMHYGWPGGMEEDVVRCILRQALLGLNYLHINGFIHRDVKAANLLVDDDGTVLLGDLGVAADLTEDRAVPPGIRSISQLGHTRHSSSTDNGSTRRVVLVEPVTSSPSAPTRPKMGKRKSFVGTVSTALLLLGFCS
g373	806157	807244	+		KIY67601.1	58.1	296	102	11	1	285	259	543	9.9e-73	283.9	kinase-like protein [Cylindrobasidium torrendii FP15055 ss-10]		hypothetical protein				MAPELIQGQNYDSSADIWSFGITALELTQGRPPRSRESPQKVLLRTIQEAPPTLDRDGGTYKYSRVFQEMVESCLAKDPSKRPTAEELLQTPFFKGAKKPSYLINTILKDLPPLVHRQERRALPLTQTHRSVDSWDFATTIHSPTNSVRIHGLGLEKERLSSEGSGDKHSRAVSWVENAIMPEETETEADEPSSDSDFTSITPGTSPEDGRAASPLAEKQVTQVIRPQSLVSEKTMSETETSTQSSTAPVLVPLPKSASGKGLWSKLKKNANSIRRSSSFSGPSEPSKSLPSFLPKHETDDRPDK
g374	807572	809334	-		KIY67441.1	63.8	495	138	9	6	465	1	489	8.7e-153	550.4	carbohydrate esterase family 4 protein [Cylindrobasidium torrendii FP15055 ss-10]		hypothetical protein		PF01522		MRSSTLKSLSAVLAAFPFIVAAHDDAGAHRRIARQETSPTTTGTGTTGTGTTTGTGTGATAPPPSVSTTYTFSLASSESTAVPLSSITASATTNTAAFPTLSTTYPAGAQPTLDNAPPLPERESSARRPQSTLISQWIEEVQNSGIEIPNITPNVAGGCAANPQAATNTSNCWWTCGGCTRDTDITTCPTKNSWGLTFDDGPAPYTPALLDYLESKEVQSTFFVVGSRVLSYPNTLRYEYMRDHQIAAHTWAHPALTTLTNDQIIAEFGWTRKVIQETLGVTPNMFRPPYGDIDDRVRAIATAMGMYSVMWTRISATQTFDTHDFDIQNGAFTVEGVLQSWEFILGNASQLDTGFIALQHDLYQQSVEVATGYILPDAIAQNFDIGPVISCLNQPLENS…
g375	809526	813410	-		PBK77123.1	70.5	677	179	4	1	673	1	660	2.2e-291	1011.9	hypothetical protein ARMSODRAFT_875011 [Armillaria solidipes]		hypothetical protein		PF00956;PF02383		MKPLYQRFQLFANDAYTFVPIGESASAQSLTIDRSSGLITLHPLNTSTPANARRSPKPVYGILGIISLSMSEYVVTITGRESRGRIAGHDIYKASEFDVLPLNPNISIHHPPHPVEGHLLALLKSHLASGTFLFSYGWDLTRRLQAQWETRVEDEHKPFWQTADDRFFWNRFLQNRLIENNEKQDLGAYILPIIYGTFDVRPAFIQGRHLHFALVSRRSRFRAGTRYFRRGVDSEGHVANFNETEQLLFVETPNASIPRAGDEFASRLSFVQIRGSIPLCWAEVNTMRYKPDLQIMDTKDAIHATKLHLLEQVSLYGAQILVNLVNHKGHEQPVKEAYERNVAELNLPKVRYQYFDFHNECKNMRWNRISVLIDSVKDDLERYGYFHLNAGDQEPTKVQ…
g376	813509	814404	+		SJL05862.1	83.9	248	39	1	1	247	1	248	4.5e-108	401	related to U2 small nuclear ribonucleoprotein A' [Armillaria ostoyae]		hypothetical protein		PF13855;PF14580		MKLTPELLAQTSSALNPCKERQLDLRGYKIPVIENLGITRDQHDAIDMTDNSVVTLGNFPLLKRLHTLLMANNRISTISPSIHLSVPHLTTLVLTNNNLVELGDLEPLKELRQLQYLSLLGNPVREKKWYREWLAFRLPALRVLDFQRLRDKERQAGKSLFLTADKLPTALATTISTTVSTQATKAALLADEPRGAASTLKAGRFMSKEEAERVKTAIAKATSVDEIRKLERSLREGYLPEMESVGA
g377	814473	814708	-		THV06055.1	84.2	57	9	0	1	57	126	182	6.4e-19	102.8	hypothetical protein K435DRAFT_834479 [Dendrothele bispora CBS 962.96]		hypothetical protein				MFQRQRLEKSEGKAYNEDGVSDEMKALNRQFGALHGVSSLANMWAVIALSFHGLWVGTNLAV
g378	815465	817649	-		PBK77126.1	83.3	492	82	0	1	492	34	525	1e-236	829.3	succinate-semialdehyde dehydrogenase [Armillaria solidipes]		hypothetical protein		PF00171		MASSQASVFGLKDPSLIKFQGLVNGKWIDAKQGGVIEVLNPATLEKLGTIPEMGLAETKEAIQAASKAFASWSVTSPKHRHDILLKLYGLMQEHHNDLARLITLENGKTLAEAKGENTYSASFIEWFAEEAVRTYGEQIPATSSNVRNIVIKQPIGVVSIMTPWNFPSAMITRKLGPALAAGCTAVIKPPAETPFSALAIAELCRRAGVPDGVVNVVTTMKNVQDVGREMCENKIIKKVSFTGSTPVAKLLYGMATSTLKKVSLEAGGNAPFIVFDDADIDEAVQAALLCKFRGSGQTCVCANRIYVQSGVYAEFAARLTEKVSAFKIGNGLDAATTHGPLIHIRAAEKVKKHVDNAVSLGAQILIGGKYREGTSFFEPTVLADVPLEAMLNQEETFGP…
g379	817890	820206	-		PBL00916.1	81.7	481	88	0	12	492	8	488	9.3e-238	832.8	pantothenate transporter liz1 [Armillaria gallica]		hypothetical protein		PF07690		MSDDKVTQAALSPADEYRKPTTFKEKFLSYIWDSDNHLKTPFERKLIRKLDFGILIVACLGFFMRYLDASNLANAYVSGMKEDLNILGNEYTYMGTCYTIAYALFQIPGTLIVTRVRPSYFLCFCEVGWGIFTFAQAGAQSSSMMYAFRFCVGMFEAPFFPCILYLLGSWYNKYEMAKRMAIFHLCGSLGSSFGGYLQAAIYETLDGAHGIAGWRWLYIVCGCMTVPCGVAVLFILPDLPSNTRAFYLTEEERKFALDRAISLGRSQPGEKNIDFALVKRMLSSWKWYAFVLGYVVYGTSCQAGDFFGIWLKSAGYSVSDRNVIPSCSRLLSAFCIFMWGFGSDLSGSRFAFVFGPLFFGLLPTGILAVWPESQKLKLFAFCTTGVQLMTAVFYTWANE…
g380	821568	823067	-		KIY67612.1	64.8	364	121	2	1	363	1	358	5.9e-133	484.2	PLC-like phosphodiesterase [Cylindrobasidium torrendii FP15055 ss-10]		hypothetical protein		PF03009		MISLHLLFQFLGTYASPLYSDILQQETFDLQAHRGGRGETVESTLASFAWGLLNGVKTLELDNGITKDGAVIVWHDESIDGTKCADTEPVTEDDPDYPYVGKYVANLTLTQIKTLDCGSQRLNDFPEQLEYPGLKLSTLGEVFDFVECVDRDHRMLWNIESKINADYPNRTRSVEDFVELQYEAFVSSPYLHQITYQSFDWRSLLAMKVKDSGIPTAALISTMSAFGPDNSTSNWLAGLRLDAYNGTTGQQVAEAAHAINADILSPAGVSHLSKSVDPNIDGFLYFTTEDMIVKAHELGLQVKPWTINRMNIVQQFLNWGVDGLITDYPYAVKRLLRQQGHDVDVSFDEGLVMKCFNAHAQFV
g381	823961	824962	-		PBK77131.1	48.6	276	99	13	28	282	126	379	1.5e-33	153.7	hypothetical protein ARMSODRAFT_1079186 [Armillaria solidipes]		hypothetical protein		PF07716		MEDDQHLHNHPNSQNTRNPSDPTGQPTDIQDALLLAQFATASQNAGGQNYLHNPTAPPRDAPSMAVLQALQTLQRHGFPTMNLPHNASMLHGNEQQRQGPHPFMPPSFHGDMNAQRMPDLSSGQMHFDQSRDNMYSNDFSHIFNDNYPHANTQASSSNTTPNTVSQPVASTSTAGSPPVEEVSDDKRRRNTAASARFRIKKKQRAINLERSVTDLTGRAEELEREAADLRRENGWLKEIIMLKGSKLQLTPDTVSSSMWDGRQTSAQNAGSDDGGGESSDSEYTEDRKGKGKAKARSRKK
g382	826056	827724	+		PBK77132.1	78.1	515	101	3	1	504	148	661	1e-231	812.8	polyubiquitin-tagged protein recognition complex, Npl4 component [Armillaria solidipes]		hypothetical protein	EOG09260UA2	PF05020;PF05021		MPLEPYDAAYHKEHSIKHLSYHAYLKKIAPSTSTLSAAASLPPLDPLSYTVKAPCPLGGHPAWPAGICTSCQPSAITLQSQPFRMVDHLEIASLDVVDRFLHAWRQTGLQRFGWMLGHYEPYDKVPMGIKAVVEAIYEPPQEGELDGLSLGVPWEDEERIKRLASQASTPLSIVGYIFSDLDPTEEDRTKNVYKRHPNSFFLSSLEAIFAATIQNANPTPSKSSPTGKFSSRLVTAILTATEDGQVDVAAYQVSAQAEAMIDADMIEASVDPGIVRVKEEDRSQETARYVPDVFFSYKNEYGLEVKKSAKPAFPVEYLIVNVTHGFPQNPSPMFRSVAYKIENRPGLENQTIEDLLRILASLNAPDIPDSRHMVPGQAHKTLELAKVLSDIHLVAFLDT…
g383	827894	828625	-		KIY67609.1	64.5	186	53	1	55	227	61	246	9.7e-57	230.3	hypothetical protein CYLTODRAFT_375813 [Cylindrobasidium torrendii FP15055 ss-10]		hypothetical protein		PF00397		MASPSPEPTAAAPQEKDSKQPSQPASPKSEAPEIEEQAKDTTRTTEAEDAAAAAAVPSNGDWQAIFSPQHSAYYFYNTKTQQTTWENPVQPPPAQPEPSTSARVPSQYEAAAIAGIDPALAHLDPTLGAGPGGSGGSYAAAARFNARSGRFTAMDARDPSHMSEYERAKRMSEFYFDVDAWQKQRDQEQEAAEAESKKRKRPTKKDLERFKEQKKQKKIAKTAWLRT
g384	828677	829423	+		KIY67610.1	66.4	244	81	1	1	243	1	244	2e-87	332.4	chloroplast lipoate protein ligase [Cylindrobasidium torrendii FP15055 ss-10]		hypothetical protein	EOG09264AWW	PF03099		MPLPPIHYHYFSRPVSYNSALALQEKLHALQLSRRRAGVAHPDLLLLLEHRPVYTAGRRQNESAVAGDRDRLTKLGADFVSTMRGGEYTYHGPGQIVGYPLLDLGRASPPMGIRDYICRVQTLLKKHLQKSHRLEPIPSDNTGVFLAADAKIASIGVQVRHRLTTHGFAINITREPLPWFDNIIACGLEGVKATSIASATGESLEVRREIPSLVERFAESFERDVIPFELNVDEEMNAAIEGVEKEVY
g385	829872	831297	+		KIY65899.1	68.4	402	120	3	1	401	1	396	1.7e-160	575.9	hypothetical protein CYLTODRAFT_455891 [Cylindrobasidium torrendii FP15055 ss-10]		hypothetical protein		PF12706		MSTDDKPIEFIFLGTGTSSSIPHVDCLTSPPDGRECKTCLSTLTPEGKKNIRRNTSAIIRMNSPQDGREVTIAIDAGKTFQAGAIEWFPKYGLRRIDALLLTHPHADAMNGLDDLRGWTLGKRIQDHIDIYCSAFTFTEVQRCFPYLVSKEFASGGGDVPEFKWHLIDEKVPFEIEDTGIMVTPFSVHHGRVFSAPPCPSATSTPQTMPSTPTSQITQSMLKASIDGLQNRTIASLKEKTKKKEEIEPYYCLGFKIQKDIVYISDTSLIPEDAWEVILPPKGEKLPLFILDTLHIRPHISHFGIAAAVEALRRMGATRSYILGFSHDVSHEEWTRMTEVVSAGKALGATEQWLDDMTESEEDGLKLVMQAEGENIPVWTRPAFDGLRIWIDRQGNVSDE…
g386	831394	832214	-		KIY65900.1	72.6	219	53	1	1	219	1	212	2.5e-86	328.6	MSF1-domain-containing protein [Cylindrobasidium torrendii FP15055 ss-10]		hypothetical protein		PF04707		MKFYTQSFTYDDSWPIVSLAYFLRYPNPYASHILSCDVISRTVSPAGNLLTTRLILKRGSLPRWAPKGIITRAESWVIEESEVDALGKTLQCTTRNLEFTKVMQVEESVYIRQNDDGKTLQTNEARIRSRFGWGLTKRIEAFGMHRFESHLQRSRDGISLILTVLRQSRQTLGGVPPSSYTPNVYLPPSQDESSAHTTSQHENPTNFQWRRLKGWFFKSV
g387	832261	835986	+		PBL00950.1	75.8	1011	211	8	24	1002	1	1009	0	1547.7	RIC1-domain-containing protein [Armillaria gallica]		hypothetical protein		PF07064		MFQPWAFVLGRLLLSLANDIQLIMYFPTSAAKRLSTVPPLPNTPLENALGIIPSPRKSFFALLTRNGVAVWRVRPTAVLSYLSRTPASIYEHGENVQAHWAPDGSRIVIQTSESYLVLIAVSYNAGEPVYQPPPLSPTAQRSFLPGPGEGLPLNPTSLHFEGVIRVEGTLISASPRRHYILFSTENPPAVQRIPWPEVEDGQDDDQMRFGSYDTWLFNDRDFDWFVEPDVTVSQISYSRTAGVETWLTSDGRVYFVQLCEPEPSDGSLSESDLPPDHEQRYHADVDPSRLRQSASNGSTWIGTVLHDFPTPRWVQKQRRVEPDQQDPKRRLYEEPKRAVCVALNNRFSVFAIGMDGGGVCLTCFPSSLFQAAPPPSTPLELPNAYNRPTGPVCALEWSS…
g388	836011	836082	-															tRNA-Arg
g389	836177	837310	+		KIY67438.1	35.5	512	181	17	1	377	27	524	5.3e-52	215.3	hypothetical protein CYLTODRAFT_490642 [Cylindrobasidium torrendii FP15055 ss-10]		hypothetical protein				MNVAALLQDAPSGQRAAQLEPGEVVAVPEAPREAPREPREMREMGHREPPREPREMRERTRSRASSTGYREPGFRDSLPRPPPPRRDRGWDREREMRQREWEREQRERERDGSERSREREAARAEFGLGRGEPLTERDRLRPKGWTPQPTWFPPPPPPPQLTPNPPFVDRPPPPPAVQPRARRDLGTYIYPQVPFPYSFPPAKAADTVVTLVIPAAFIPKTDWIRGLTGAPKPRLWGGGLPAGRTVLGQRRIYTDDSDPFLAAVHTGLIAPASQDLSLTLRIIHVASTSSAPGDELVGRFLAGPGHGDYGSQIHSCAWGANHDGSAFQVLDAHYITSPVQGARRALTKRRLTEYVQNSPQDAVTISVKWGHGGIHLL
g390	837383	838393	-		PBK77119.1	67.1	307	68	4	1	302	39	317	7e-103	384	Mov34-domain-containing protein [Armillaria solidipes]		hypothetical protein		PF13012	M67A	MYANEGVGTVIGALLGTQQGREVEIVNTFELAVEADGQTVDHGFLVSRRDQCTFPPLPPPAEKPNENPDKQVFPSLEFIGWYTVSSKPSPGHIALHTQFTAYCSTPLLLLLSSSCALSPAELPFKAYEPTIEIRDRASRAVFVEAPYAVETGEAERIAVDWTARGGGSGTSLESHLQTQRAAVKMLYDRIVVLVQYSICHGGIGSTTKDHSVLRSIAALIASLPASENRAFREEFDTEYEDVQITAFLSSLTKTTNVLNDIVDKHILITSSKDERMGVRRRPGGAMGMGMAGGRYLRDAEWH
g391	838763	838843	+															tRNA-Arg
g392	839244	842337	+		KIY70900.1	58.6	810	306	8	39	825	67	870	2.7e-269	938.3	hypothetical protein CYLTODRAFT_391263 [Cylindrobasidium torrendii FP15055 ss-10]		hypothetical protein		PF13086		MPPSTPRGTYRGRGRARGGNDSPPRGRGRGRGGVIIRAPPGICNFYWASGACRHGFDCRFSHQEQQGTPPAGSDVSDDVTHDFFSPEGLAQNNGSIRSGAQDMKPQEVHNSLKALSVNQEFRSALGAESFAHLFGSVHPRNRHWDIDSAQVFLDFVVQSADSNNSFYLIGELLRWPSRGYFPLLEFFASSLIIKSTIHQNVNKLYTLIENNFSYVYDTLFDNLAALIEARTWKDQSALSYLPVDRQDNLSGILVFQVVYTFLYQYFKLFKAAIRNHPEILHLVESIANWFDDWADTVTSPGNNFADDIVQSPPRVRQLSIEKLRKDVYQLRSIVRREAGVADEQRRPAQSAGPLASDMHDALITRLELAYVPPGDLRQGGPRHDNDFVDIADIQIAPTH…
g393	842379	844358	+		KIY70900.1	69.1	495	143	4	2	487	946	1439	2.2e-186	662.1	hypothetical protein CYLTODRAFT_391263 [Cylindrobasidium torrendii FP15055 ss-10]		hypothetical protein		PF13087		MIYGFWKGCYDINFLGSTPVADEEGNVRDPLAAFFGPGQAPVPPPPTRSLSKETLLGMTNPWSMNEGERRRVAKIWEDEVRRQAYAAKVQEFEMLRQRYQEACNNLNDIRDQARQKLLSSVDLIGCTTTGAAKLNVAPKVLIVEEAGQVLESHILASLVPSVQHLICIGDPEQLRPTLANYGLSMDSERGRRLFKFDRSLLERLSSNGCAMSLINMQRRMRPTISQYPRQILYPALQDHELVHVYPHVQGMLHDVFFISHTNAENEEKDSVSKYNMFEVKLIKDLVMYLLKQGKYSGQGDIAVLCAYLGQLQQVRKVFRDAKLAVSVNERDEEALELQDEENATPQFETVDIAKHIRLGTVDTFQGEEAKIVIVSLVRNSGDFAGDAAIGFLKSSNRIN…
g394	844879	846972	+		KIY70900.1	51.6	554	250	7	85	622	1679	2230	4.4e-152	548.5	hypothetical protein CYLTODRAFT_391263 [Cylindrobasidium torrendii FP15055 ss-10]		hypothetical protein				MNVVATVQKTTNATTTAFLRVGKPVLTTSVTNHARSHVLRAWSRVLGHVRTATFVQCPVDRLPCDEPCLKRLECGHICPSVCGEPCENQQCPECLPNENKTMIVDFVLQRTLSELDYTSLEVSERIITLSCDHSFTVETLDGHCHMSDYYNIDELTGRYLGMKAPPVDFQIPPSCPTCRGPITARRYGRVTNRANLDILERNVASTMTKGLNQASILLEALKDQMEEMEKIARNMAVSPETPDLDAAAAQRSGAIKKKTLLPLMFLVNSPYTGFVATEATEWRTTIGPLCRVYKGLLSIAEKRGPHTRAYDAALATLYHLELAAVEEDVPEPEKMAMLVVNTKMGQPPHRADMRYQVEASFKSLDVRLRIAQVARARLEGIATSRKPARDLWRSYIEFV…
g395	847176	848294	-		KIY67589.1	35.3	207	126	5	1	202	1	204	5.7e-22	115.5	hypothetical protein CYLTODRAFT_422385 [Cylindrobasidium torrendii FP15055 ss-10]		hypothetical protein				MSAVLEKFIFTNNASIVVLGEPQPALLRPLLDLFINTDTRIIVPASSPGLYTSMTRYSFVVLRIHPRLGRQSSAMHLMNTLHRAACLLDSLRGAQRGPIQYGGYPNFIPEPFGYVPSSTLSEPSFSSMPVDTLPTPTFALIIHFSRTLKDAILATTVGCMFLEGSGDGHVVHIPLKESEKLDRFVITSSMSTKVLSLADLVAYGDRRNPQNGKGKRKMTEAELEKEAKRERRTRKATSLPPAPLREHVPWTHATSHGRSASESTCYFTPQHHVATSPTMSSSENKYNLTPLRSQNSSSSLIVPPSSSKPLPPPPWPPRSLSRPQSIRQSRTKMRTELDMTTTIRGAGSVDSRTRRHYCRFWLRYVVGHGSRQ
g396	848603	851242	+		PBK77118.1	87.9	744	88	2	1	742	1	744	0	1297.3	ATP dependent DNA helicase [Armillaria solidipes]		hypothetical protein		PF00493;PF14551;PF17207;PF17855		MAGFDRNNVYNVSVHEPLPPTAPDTPSETEKLLLDFLLSYRVRGEFIYRDKLRANLLLKQNVLEVDLGHVGLYNDDLAHAIQDRPADILPLFENAATRAAKTILFPLAGADKEIEDLANAINKVQVTLRSGLNLLQFRDLTADTINKLVRVPGIVISASVLTSRATKLHLQCRACRHIKIIYPTGGVGGVGGGNDRGLPRTCDGPEPEGQKKDCPLDPYLIIHSRSTFADQQTLKLQEAPDMVPVGDLPKHMMLSTDRYLTGQVVPGSRVIATGIYATYQAAKEKGVGAAATRRPYLRVLHLEMMSPAAGGGGYNPFGLQFSPEEEEEFQEMSRSEGFYERFAKSVGPSIYGSLDIKKAITCLLFGGSKKVLPDGMRLRGDINVLLLGDPGTAKSQLLK…
g397	851372	851468	-															tRNA-Lys
g398	852117	852200	-															tRNA-Lys
g399	852525	853552	+		KIY67590.1	64.9	350	88	13	2	323	3	345	5.5e-114	421	hypothetical protein CYLTODRAFT_352929 [Cylindrobasidium torrendii FP15055 ss-10]		hypothetical protein		PF00096;PF13894		MTSSSNAFHLDGFDDFSKQQGIDFFSYQAPADVLAPHPDLFESELDSSLAGIDEGQLQLLTVDSHDAYSFLRSDTPTRGPPSAITELSSRSSAYDSELYAPSYAHTQYSFPLDLEMDFQRIRVENDFSDYNAHLGTQPALDFGTLPPTPPSSPPRPQQKQHYPRTAFSDYGPPTRSVPSYYSYVPPPVGTVSPNHITTQLPSIPAMSHRHDEKHDSRKRYQCPSCPRAFARAYNLKTHMATHDPNRLKPHVCPHRACGRSFSRKHDLGRHVVSIHREDGTASVASHASSKKSIGVEQGKRTWCDICGKGAIGRSPECDCSPADIK
g400	854494	854963	-		ESK92993.1	83.8	105	17	0	1	105	1	105	1.3e-45	192.2	60s ribosomal protein l31 [Moniliophthora roreri MCA 2997]		hypothetical protein		PF09784		MFGAFRPTHVNMGGLLWKIPWRLSTTRKANARSRLKKVDAVIEAVRASGMQCEALDKALELPKEHEMHPRDKYTTFSPHVRGYRKGIHKIPKWTRTTNRTNPTGF
g401	855046	857671	+		SJL00201.1	75.4	778	177	8	1	773	1	769	3.1e-304	1054.3	uncharacterized protein ARMOST_03513 [Armillaria ostoyae]		hypothetical protein	EOG09264RIE	PF00240;PF01805;PF12230		MSVLVEQAANGNLNGNVDYAMGGIPAAPSARFTSGIILPPPEIKSVIDRTAVFVARSANPPQFEDKIREGHRSDPKFSFLNPADPYHAYYRDKMDKVFQGDMVDEATADKAVQDNGEPLAAAVDIGLEPPASVFIMDFPNISAVDLDTMKLTALFTARQGRNFLHTLSSREARNYQFEFLQPSHSLFGYFNRLVEQYTRVLYPDKEMLEQLKNQTREESRWTTLEIARRHAKWEKSKREKEKKRHDDQEAERLAFAEIDWHDYAIVQTIEFTAVDATSELPPPMSVQEVENMTLAQKRMAAMIMENTAEDIEAHRSRQAAAEAEAAAAVGNTGVSNAIDEDAAMDESDDEGAAEEKRKKEEEQRRKDIERTKAMSATPSQGSGPMKIRNDYVPKLGAKN…
g402	857799	858922	+		KIM85499.1	55.9	304	109	6	1	285	1	298	8.8e-79	303.9	hypothetical protein PILCRDRAFT_817528 [Piloderma croceum F 1598]		hypothetical protein	EOG09264S40	PF04934		MDINDFHPPDDHTTRFFIWHEWIQANGQLTAENVFEYFTYSQFYDKQSNNQVLRMQTMHTGIPLVNEAEELKRFVGIEFAVVRAEPPSFFIIHKRERLSPEQVVPLAVYFVSENRIFQSPDLYTLVSSRLLASLRSVQSSLDTIRASRPDYTPRTGYAWPVTMSELSDASSTNKPEEIPDAEMKDSTFQGQNKVQRQKNNTLMFNAMRATAVHTQSQFSTAAFATMASSITPVEPQESVPPPPQQPGSRGPDTPAAGPIQAATPKPPPPREPGPPGGGKKKRKRTLAPAP
g403	859902	862857	-		KIY67595.1	62.6	862	270	12	3	851	2	824	2.4e-278	968.4	hypothetical protein CYLTODRAFT_352909 [Cylindrobasidium torrendii FP15055 ss-10]		hypothetical protein		PF07093		MSSTLDIFNRPPNISEDTLQYTLYPQTSLADRTSVTTLATCIQSFVDSLLIPEFLWHRDPFELKVVANEDIDGEWMLEGRMRVGDCVDDEWCAVWLLKEVSAKWDIVIRYLQFICWLSTNTYHPSVFDSDGEFLLIEAADELPSWVTPSNSENRVWIYNSNLHLIPLSHVSPPSRKRRRRVPRPQDSDDEDNIQVDEEAEFLAVEDALNLIRDENVHTRASAGVENLAWERIQRYPEALRRHVHATNVYVPLDIAKALTRRPALVQRAVEAFYTRDAVQLRAAHKMSRFPPDTSVLSTIQMTRTAYAQLNGQKFYPPKIFGRWTEPEGTKERRWRDMGMKLAVGFEMLFQESKPQAGITEVAGLGEAAADARKDALRRDPEYQKYIQNLVSTGYFRSEI…
g404	862921	863479	+		KIY67594.1	96.6	118	4	0	1	118	1	118	4.2e-56	227.3	vacuolar ATP synthase [Cylindrobasidium torrendii FP15055 ss-10]		H(+)-transporting V1 sector ATPase subunit F	EOG09265FI4	PF01990		MATTFKDRNLLAVIGDEDSITGLLLAGIGHINDKQKKNFLVVDAKTQVSTIEAAFQEFTERKDIAILLINQHIAEKIRPTVDKYQQAFPALLEIPSKDHPYDPSKDSVLKRVQKLFGE
g405	863555	865009	-		KIY67593.1	62.7	338	111	5	27	351	7	342	1.1e-110	410.2	hypothetical protein CYLTODRAFT_352855 [Cylindrobasidium torrendii FP15055 ss-10]		hypothetical protein		PF08294		MHNDSCRQFYVNVYASSSIFTGKSRLLSKRDWRFYATHRDSESLSQSLDTKRSKGPYRAGPFPLGAAPAFRGENPKKWSELSGGGKVKRATARTSNFAVVLLGAGLSAVLLYVLTTELVSSNSPTVLHEEACERIRKSSQVAKYLHGPLIFYNTPPSVDRPRSRMGSHQIASEVVVDASGRSHMFLNFYVQGRHPAAARSSDSWIQNAVDGLPEMNVDSVSHWLKLQTHNLKERSRSLFRYLIGAPLPPPVPSTSSEETSSNEKRSQGWQIAGIFSSLRRATSAVTPQPGAVFTDGEVHAMLIMNEEGKYVFNYLFVDIPGTHDPRRYRVWVERAKGVQDEQAAPRWYREKGMMPQSTVSA
g406	865112	865675	-		XP_006462124.1	100	137	0	0	1	137	1	137	3.5e-62	247.7	histone H3 [Agaricus bisporus var. bisporus H97]		histone H3		PF00125		MARTKQTARKSTGGKAPRKQLAAKSAARKTAAAAGGVKKPHRFRPGTVALREIRRYQKSTELLIRKLPFQRLVREIAQDFKTDLRFQSSAVMALQEAAEAYLVSLFEDTNLAAIHAKRVTIQPKDLALARRLRGERS
g407	866207	868053	+		KIY67582.1	43.8	370	203	3	1	365	1	370	1.1e-83	321.2	hypothetical protein CYLTODRAFT_288518 [Cylindrobasidium torrendii FP15055 ss-10]		hypothetical protein				MKISFLPSLGQSSVVPVCLAYANTTELCFTATLDAHDYDELHRDRAILQLWSDFPAKGRSNGEWGELDFEEIAPPNPTTVVSLLSAQEDTQPQTLYLRIFVDFSDGASQNFSYTYRLLYPSGDVKWLGAFGDNGFITLEPVHDDDRITTVGDAWKREDSSQVWDSQGKTAENVVIGELTHLDDWVLWSFRLDSTLTHPKDANMIFLVPAKQGLVIPSTIVLSATQGLILSVDQGKILASGRGSVLLTCPSSAGSMGVFVDTILHFSSSRCHVLGYSGGSVVLSTQVEQCPISVTTVPLSLWPSSHSVTIGWSKLAPSHVPSVDNPLILSSTQSEALRIYDRPSDDIHIFVPATGSRFTLAPLYTIPHDELKLQIAVISTHILKNSRRESLPTPPPSPRF…
g408	868091	869071	-		KIY67587.1	73	259	65	2	1	254	1	259	2e-98	369	Translin [Cylindrobasidium torrendii FP15055 ss-10]		hypothetical protein		PF01997		MSTTSIIFDAFRAEIDEHNDRRERLIKASRDITNISKKIIFLLHRIALQGPRDGETDSAAIRAARKGHTNLLEVQKMYANLKEDVAGDRFWKYERQVSPGLQEYIEALSFAHFLEYGTLIPFEQVQRTLCDSEGVPFFPLTPSEYLLGVSDLTGELMRYAISGLGKPGGRTQAMNTLAFVRSCKSNFDGYIPQIRFLNKKQAVTAQSMQKIEDAVYAIVVRTSEYDLPPELLDDIVAQATSQSDRKRKDRYSDDEHDDD
g409	869154	870032	+		PBL00894.1	68.2	236	69	2	1	232	1	234	1.5e-84	322.8	hypothetical protein ARMGADRAFT_957046 [Armillaria gallica]		hypothetical protein				MAFTSSPGCSMCGIVSRAIHGSQYSPRPLRLDQQPLAPEILWKDDNFTVFREKAHPVSSNGHIIIAFNLHVPNIYALSSTDLPLLAGLRDLATRRLHALTPTGSHTGANYLQKTSTNSPFRIGFITPPFKDHKIPVTDHLHAHAYIGPADLMGWWRGMAYSPLSWYDINDLIAEIRESVSNNRVKSGYINRGDAPIDMVPSAGARSGTASGVETSVPGLGQLDAELECGDSSVHFAYPHSQL
g410	870142	878322	-		KIY67585.1	76.7	2030	426	8	6	2031	8	1994	0	3196	hypothetical protein CYLTODRAFT_490498 [Cylindrobasidium torrendii FP15055 ss-10]		hypothetical protein		PF02985;PF11919;PF16507		MTVPDISSLTIDDDVAQAPLSLTNGAFDIDENDLPKIKAYAKSLPYAIDSPSKMEELLDFIIRRIVQCVEARDYDYVPRLNIRPKFKQTFFSLTMLKYPISKEKRIRLAKLYFHVSTIPGLSTQMVATCSDAFKLLTKSKKRMSIEDLRLPWKPVYDILSQDLFLSRRQFEYTQLSWCMGYIAENARRFFHPAAINDMLSTFVPNINGTDLNSVLSSQYYLLTFLPLTHPQSYLPMLLRMWESMNSYVYDDRMLSFLSKLAEMHVAPEVSNPLKIMDIPDDERSEGELRAKWSPEETRNDFVWNGLYKDIGIFTEQEWGLIMCKCLASMEIPLADTGSLSTGPSADGQMGFEIGRLPKANWRIPSLARIIVYSMAPDSYPSPGSSAPTPFMTPMPSGMS…
g411	878508	879203	-		PBK77103.1	70.4	233	61	4	2	231	102	329	3.1e-79	305.1	hypothetical protein ARMSODRAFT_261017 [Armillaria solidipes]		hypothetical protein				MEERSRKRIKLLLPKPRSPSPPTLPHVTRSPSPPLISPYPAPRTQHLSYSSFVMDKAVTHTFRSTLLEELENSTNSLIEGESHMKRALGRLWQVISDDAEKLPSEVATTREDNEKDAEKDDEEMDDRAKRIARAPDLTPAIHRLFMIPSSSNDVPVHEPSHFTSPETQSDNMEKAVGVLLDIQDDGREYVERLQEIREGLGEVLAQRNLIWNMVRERAVKELHDVAVAAVP
g412	881677	882945	-		KIY67576.1	86.9	289	32	2	10	297	87	370	2.6e-134	488.4	biotin synthase [Cylindrobasidium torrendii FP15055 ss-10]		biotin synthase		PF04055;PF06968		MQLVDAPKTSSRYSTPTKASPLLEVEPVLEAARKAKANGSTRFCMGAAWRDLAGRKRGFQRILEMVREVRGMGMEVCTTLGMLNPEQAKQLKEAGLTAYNHNLDTSREFYPEVITSRSYDDRLDTIEAVRQAGISVCSGGILGLGEEAKDRVGLIWEVSHMPEHPESFPINALVPIAGTPLEGNEPVSHHTLIRTVATARIVLPGTIIRLAAGRNTLSESEQAMCFMAGANAVFTGEQMLTTPCSPWDEDKAMMSRWGLEGMRSFEQVNVAKKEGARLTLEDAPSKVPQEVAASASM
g413	884687	885591	-		PBK77099.1	63	300	88	8	1	282	1	295	1.1e-76	297	hypothetical protein ARMSODRAFT_260657 [Armillaria solidipes]		hypothetical protein		PF07742		MAISTSVSTAVTQTVSFLTRPLIQAYPAAIIGKLQLVLEANLTAHYAPSWTPHAPLNGSGRRCISFSQDCLPPRVVYSACLAAGVQWFDWIKLLGIHEFDLLVDPGCVYIRIGNDMMNIWTAEPQDVMAPIPHICVSTHTTVAQQLLQDDDADAAIFELIADEMNAPTWKTPMMERFPIPRVSSPFSTLSSVSSHSRSSSRSSNYSSVFSDSDSSTSSSSTSTSYSRREKTKVFVDTTKTEVTPYDGGKTTVLTGGVMLGGAAASKAKHPKAPTGNWRCVRVSA
g414	886478	887064	+		KII93407.1	95.1	82	4	0	80	161	2	83	1.9e-38	169.1	hypothetical protein PLICRDRAFT_35612 [Plicaturopsis crispa FD-325 SS-3]		hypothetical protein		PF01667		MNDGIIMQESDVAHGAEQRQLKLKLRNLVNTKYTESKRQITQQPRAPQKKRDSVPQVHPTWYAPSRVCNDDRVLILDRKTLAIDLLNPSLEHEKKQHKLKRLVQSPNSYFMDVKCPGCFAITTVFSHAQTVVICGSCASILCQPTGGRARLTEGCSFRKKN
g415	889225	889882	-		PBL00886.1	54	211	79	9	1	202	14	215	2.4e-38	169.1	hypothetical protein ARMGADRAFT_399850 [Armillaria gallica]		hypothetical protein				MSAQVDLYAAARDLVNQPPPPSLREILSAYRAKGDGDRDMLLAMLNAKAAEEQSLSNRTALCRTLLESQQYSYSPSPQMHEHYYPTPSTSVHSPSHVHSVPPSKRSPRHVAHHHHRSHSPYTLAPMNESRRRHRASHSPPRQPPSPYSPVSSSSSIPDSPRSARPSMAIGALLSNRSQADAIKQLSDVSDERFKARDYPMVS
g416	890111	891156	+		PBL00885.1	55.1	305	126	6	9	306	5	305	5.5e-79	304.7	ribonuclease H-like protein [Armillaria gallica]		hypothetical protein		PF01612		MESEEAKKPMYRWSTSAQPHYITRVDIADDIVATHLSTYTGAVGFDLEWPPSFVKGSVEKPVSLVQIATADATFLFQISAMVAFPSQLKSFLENPEILKAGVGIQHDVKKLFQDRQVSVLSCVDLSLLARSVDNGRWKGRYRDPIGLARLADVYLDTSLLKGKISRSNWAGTLSEQQQLYAANDAHAGYAVYTHLRSIDSQSVDPTYYSFHAIRGRLYKIQTAQLSSSSHDHLWGLSSALQQWFPSNPNYDPGPPPDAKPFKTHRAIGSGTSSTPHLSDAPHTPPPSTRGRHRPRNQARQRAPRTADRVDQ
g417	893443	894830	-		PBK77092.1	92.2	344	25	1	1	344	1	342	4.8e-185	657.1	Pkinase-domain-containing protein [Armillaria solidipes]		hypothetical protein		PF00069;PF07714		MGRSSTRSVARVYADVNGRLGPSWHEYDNLQVQWGSQDHYEIVRKVGRGKYSEVFEGVNVVTEEKCIVKVLKPVKKKKIKREIKILQNLAGGPNVVALLDVVRDQASKIPSLITEYVHNVDFKVLYPRFTDMDVRFYMFELLKALDFCHSKGIMHRDVKPHNVMIDHELRKLRLIDWGLAEFYHPKTEYNVRVASRYFKGPELLVDFQEYDYSLDMWSYGCMFASMARHFPSEPFFHGHDNYDQLVKIAKVLGTDELFAYVEKYHIRLDPHYDEILGRYPRKPWTRFITSENQRYISNEAIDLLDKLLRYDHQERLTAREAQAQPYFLPIRNGQSGEGDSVLSE
g418	895649	897558	+		PBK77090.1	67.5	440	126	7	9	441	12	441	4.6e-152	548.1	hypothetical protein ARMSODRAFT_948982 [Armillaria solidipes]		hypothetical protein	EOG09263E49	PF00226;PF00684;PF01556		MRLPTPRFSFISFYSCSRLSSSRSFSVYRSQCPSYTQRSLPPSKRPSDRRSLHATSPLGAPKDPYKTLGVAKDASAADVKKAYFALARKYHPDTNPDTNARDKFVEIQEAYDTLKDAKKRAAYDQYGSASQQQGFNPDAFSQAFQGGTGGFSGFHDFSSLFESGRNAKGPQSSFFENIFGAFNEGHPGGGSARRSRGADLETTINISFMESCKGATRKVKISPVVDCSPCAGSGLKPGAKRSTCTTCGGSGSRTFTIDGGFQMASTCSACGGAGTTVPRSSQCGSCGGVGKVRESKVVDIEIPAGVEDGMSIQIERAGDAPVTGKGTPGDLFVRIRVAASKQFTRQGANLFHQAKVPFHTALLGGKVRVPTTDGEVDVRLPAGTQQGEEMVLKGRGVPQ…
g419	898264	898804	+		PFH49200.1	79.5	83	17	0	54	136	59	141	1.3e-27	132.9	hypothetical protein AMATHDRAFT_5092 [Amanita thiersii Skay4041]		hypothetical protein				MHSSVAPPISAANPPPNSTETLHDAFPATTLMKREASLDISRIETLYSVGSAEDEKQEPTNHQLSTLRLLIAHVGAALTLFLATTDSNIVSTSLPTISRELNASQTQYTWVGVAYLLTQTAFQPLYGRFSDLVGRKVHMSICT
g420	899517	900822	+		KIY67567.1	61.7	311	114	2	1	309	275	582	3.7e-99	371.7	MFS general substrate transporter [Cylindrobasidium torrendii FP15055 ss-10]		hypothetical protein				MAGTTSIIFGFSFANENGWKSATTITSLSLGSVTLISAGLYESWTKRDCLFPPSAFTDSTAVIVLVIVFFHNFAFNAAMFYLALFFQTVKGYTPLEAGMQLLPFSLGSSIASIPAAWFIGYWQRRKNDSSGQNMIISTGLLMSTIGFGLFALLDAAASRAEQVLFILIAGVGMGFLFHAPYQVFVRTLRPHELATGTSAFFLVRFTGATIGLAVAGAILYARASKLLPFDLGVDIAAKVLEDITIIEPLEARQKALEALSTSIQTIWIVCAPSLGLSFLISLLTKKLPFDTDVKEGALEKIETDSRSTTV
g421	901348	902995	+		SJL05894.1	65.6	486	151	5	6	488	8	480	2.6e-176	628.6	uncharacterized protein ARMOST_09230 [Armillaria ostoyae]		hypothetical protein		PF01633;PF01636		MNIRRHMVRLPYHAPPRRLHPTTTFGRRMLNLNYSPVISPSIPVSSPSSLNGDNSPLVRGLSTSSVQSLAELFIGGRTSSASSVQLAQGEVEVVKEEGLHHSSATLEARRYKTEEFATQLLACIKTLHVPSWNASDLTPQGIKIQKVSGSMTNAVFFVSYPQSSQKVHTLLLRIYGPSSGSLISRPRELHTLHILSSKYNIGPKVYGTFENGRLEEYFESTTLTAADLRDSTISAWIGSRMAELHSVDVEVIAETSPETRGEGNGWDITAKINVNSWLPLARDVLALPPVSVSLREELNLDLFEKQWKAYTRWLQTVDDVHGASHRVFAHNDAQYGNLLRRTDNSKNLAPHHQIIVVDFEYAGPNPATFDIANHFHEWTADYHGATPHLLDPSRYPSLE…
g422	903462	906141	-		PBL00879.1	67.1	869	207	33	1	821	1	838	2.5e-264	921.8	hypothetical protein ARMGADRAFT_399299 [Armillaria gallica]		hypothetical protein		PF00642;PF18044		MHDVVTTSTAPQTYFLNTQDDLLPAITLTNRHHTIDTNSWHDSDSDRSETWPPKQDNSPKPGPFIRSSPAGFQKLPHHSKMSSLSDSKLTGNNHWLYNANGQLVDVEADSASAGWDLADEIVRLKIGDVAGESGEDATIRTPPKKLTSTLLTETSPLESSSVNSIDSSPPSDHQAISHSRGSSTDTTESSSHDSALSGASNTLLSNSVNDTPPKERPHSYSGGLSNADLRHLQQAGDADGTEAQQSQWNQYREAGSEQLSYPSLTNNTVSIHRPQAQVASQLFDYRTAPQGGRDDLQIDYNLQQRNFNPLPPAGMSAPGGPPSFVQRPANGVPLQFRQPVRGYPQPPGILPSPPSMGYPGGHTAHMSLGNSQQLYDMMVPPSHDNPAVSRVQQQSVFRG…
g423	907890	914638	-		KIY69692.1	69.8	1687	481	6	1	1684	187	1848	0	2387.5	ARM repeat-containing protein [Cylindrobasidium torrendii FP15055 ss-10]		hypothetical protein		PF02985;PF16507		MLTTFLPLITRETYPVMIPVLVSFLPPTHTHLYLPTLFKFWEAINSALVDDISLHLAGQLSAEHVAGINGPAGEEGGAKWKDVGIWSQSEWDLLVTKGLGLMNVPVGASRGSSTTAQHADRLADKHGYKIKKVVDRYHALSKVFVYSISVDGPIRSSSASNSRQIAVTTGFAGGSEALDSLERLLTSVESFFHPSNSGAWTVALTTFLHRLVSEFVKRVNEEAKKDCVTPVSQRVSRGIIREFIVILRTPALLALFSKDPLSVGFAQGALRGLAFLDPSLIMPDLLERAYSGLEVVNETHRTTAVLSMLSGIARPLVTETLWLGGQKNLLPLLELSLPGIDLNDPNKTVCTTMFIVSAIQHVKLGDLSMHQSGVPLTDEIPDDDAMNVDDDMRFPDGAE…
g424	915067	915339	-		KIY69692.1	74.7	75	19	0	15	89	1	75	3.1e-22	114.4	ARM repeat-containing protein [Cylindrobasidium torrendii FP15055 ss-10]		hypothetical protein				MTIFTVEQDIQTINMDENGISLCDSPIEASDPTVDEQTASLQSYITSVPYECETQEVMQAKLEEIVGKIFICAKSKNWLVLTTWDGMLQW
g425	915718	916754	+		SJL05906.1	56.2	274	116	1	1	274	1	270	4.6e-77	298.1	uncharacterized protein ARMOST_09242 [Armillaria ostoyae]		hypothetical protein				MSFLRQLAILPVIRAPSSRLSRTRRFISTRAAPPRKYFNLFLYGGAFLAATTLLLGTVHTEANIDLANSEIEADDETISDPATGIQFPKTLKVASKGNPPTMSLVGVGVRTVSFLRMKVYSVGFYADLNNPHLQLSDSMTVDEKIEHIIRSSACLVRIIPTRDTSFTHLRDAFVRAVGARMLVRRQSGSLSEEEVLELNSPIRRLKTLFPNTPLKKHKSLDVYLTSPTEGRSRALIFRDLGGIENNWLAVEFMLHYFEGKPPSPPLKETVTETLNTK
g426	916843	918100	-		SJL07479.1	64.9	350	108	4	2	350	3	338	1.4e-107	399.8	uncharacterized protein ARMOST_10829 [Armillaria ostoyae]		hypothetical protein		PF00226		MSEGEANPYELLDVEIDSDEQKIRTAYRQKSLKVHPDRNRNDPDAPRKFHQLNQAYELLLDPLRRLALDAKLRIKRAKKERFKTYDNKRKVLVEELEERERAFKKARVEKQQEDRKRWHDTEQIKDEGRRLREEKEKELRQRETERQTKAAHSTPQGQDELDPPSLLEPNDTTVRVKFTLADHPELATKDSLAALLSPFGAVDANAIVLSLKPPKKAPLKPPKNGTALIPFKRIGDAFAAVCASGLPERGLTKVDIGWLGGKEPEIISWLKSTGKLSAQPVNAPSSSTPVEGSTPFSSFPSTFPSMTETTFPDTNAPSQDVDYESLTLMRLRQAERERLEKQIREQEAEE
g427	918295	919064	-		PBK75250.1	88.4	189	16	1	1	189	1	183	1.1e-90	342.8	hypothetical protein ARMSODRAFT_951348 [Armillaria solidipes]		Signal peptidase complex catalytic subunit		PF00717	S26B	MFTEELKAFRRLGVRHLLLQCLNFASVIASGLMIWKGLGLITNTESPIVVVLSGSMEPAFYRGDLLFLTNAAHERYHTGDITVYKIPGADIPIVHRVLETHDFPVTEAMSIVDPSTPPKQYILTKGDNNYIDDIELYQGLEWLERKHIVGKVRGFLPYIGYVTIAMNDFPQLKYALLGGLGLLALIQRE
g428	919288	920749	-		PBK77079.1	75.6	320	77	1	1	319	1	320	5.2e-141	510.8	Thioesterase/thiol ester dehydrase-isomerase [Armillaria solidipes]		hypothetical protein		PF02551;PF13622		MDDSSLNNQAEHEQISTALEVERLEVNLFRSKSLWVPKRARGVFGGQVISQALVSATNCVDPIFALHSMHCYFLMSGSPATPIVYNVEILRQGKSYVTCSVKAVQKGNIIFVLMCSFQKPEPWQPSHQWTMPTVPPPEDCLLEEDLMLRESEQEGLHPKIKHILATFAEERRKSPIAVKRASENQLTPDGHIRYMYWMQAKRIPKYKPHFQKCILAYLSDLYLISSAGRIIGLKRYTKGPDAIAMSSTIDHAIYFYENDFDCGDWLLYTMECPRAASGRGIARGQLFTREGILVAVTSQEGVLRANIRGPVDDEAPSKL
g429	920871	921974	+		KIY69687.1	69	297	90	2	5	299	8	304	1.6e-104	389.4	DNA repair protein [Cylindrobasidium torrendii FP15055 ss-10]		hypothetical protein	EOG092641G3	PF05181		MAESELTLTAEQVKQFELNRLKAKQKQRHAEEAAASSSQTNKNRKRPLGVSASDASPTAASKSRLTRDSRFGAYYEYDLSKMVNSKGGFLLQDDKEVDEEVQRKEKERERQRAKQNLEPPVSLDPEKSPKCRECNTIDIDHTYNKVFACLICKRCQDKFPEKYSLLTKSECKEDYLLTDPELRDHEILPHLLKANPHSSTYANMMLFLRLQVEEFAWKKWGSPEALDAEFERRVAEKKKKKNKKFEQSLRDLRRRTKEGVWQRRKDEEHVHQFESTPLGGGMVEQVCEECGFTVEYEEL
g430	922099	924297	-		PBL00873.1	80.3	534	70	4	3	531	15	518	6.2e-246	860.1	histone deacetylase complex, catalytic component RPD3 [Armillaria gallica]		hypothetical protein		PF00850		MQCYFFDSDIGGFHYGPGHPMKPTRIRMCHSLVMNYGLYKKMEIFRAKPATKREMTQFHSDEYVDFLNRINPSNMNSYIKEQHKYNVGEDCPVFDGLFDYCSISAGGSMGTVCEVLVFDLTLIPRIEGAARLSRHKCDIAVNWAGGLHHAKKSEASGFCYVNDIVLGILELLRYHTRVLYIDIDLHHGDGVEEAFYTTDRVMTVSFHKYGEFFPGTGELRDIGVLKGKNYALNFPLRDGVSDENYKSIFEPVIRQVMESYNPSAIVLQCGTDSLAGDKLGNLNLSMRGHANCVKFVKSFNKPLLLLGGGGYTMRNVSRAWAYETGLAAGVELGAEIPVNEYYEYFGPDYQLDVRSSNADDLNSRAYLDRVTRIVMENLRNMGGPPSVQMQDIPTMPIDE…
g431	924622	925254	-		PBK77082.1	71.2	156	29	1	4	159	59	198	7.5e-56	226.9	hypothetical protein ARMSODRAFT_948972 [Armillaria solidipes]		hypothetical protein				MPQSLLGKHIRHARDHFELLLRAICSPPPYVLSYDTRSRNIPMESSRSAAKQSLLETIQFMEEKAPTVEFTAPLTLNAITPHAQTFGSTFGRELWFAALHCIHHWSVVRVICGEQVTHLLSILIPYNEHLKGIILSEDFGYAPSTLLYQGRVAPLGMAKI
g432	925934	927629	+		SJL05900.1	87.2	415	52	1	1	415	1	414	2.1e-203	718.4	probable beta-succinyl CoA synthetase precursor [Armillaria ostoyae]		hypothetical protein	EOG09262GXD	PF00549;PF08442;PF13549		MFTAIRKAGSVARAVSAGQRRCLSIHEYQSVNLLNSYGIPTPKSIAAKTPEEAFQVAKDFGSNRLVIKAQVLAGGRGKGKFDTGLQGGVHMVDSPEQAKDYASKMLGSNLITKQTGAGGRICNAVMLAERRDPTHEYYVAVLNDRVSQGVVLVASAQGGMNIEEVAAKDPSAIITTPIDYEKGLSRETALGVAKKLGFNGQGAQEEAADIFINLYRIFKDKDATQIEINPLAETVDGQVLCMDAKFGFDDNAEFRQADVFSLRDISQEEPSEVEAQKANLNFIKLDGSVGCLVNGAGLAMATMDVLALHGGNPANFLDVGGGATPDTVKKAFEILLADPKVKSIFINIFGGIMRCDYIAEGVIKATQELSMTIPLVVRLKGTKEQEAKEMIKQSGLKIV…
g433	927806	932527	-		SJL05899.1	41.7	1671	695	57	1	1462	1	1600	7.5e-227	798.1	uncharacterized protein ARMOST_09235 [Armillaria ostoyae]		hypothetical protein				MANTDLEKTVASELTVKDDTVGNGDAGSREGVENDVAPASNSSADGPIESTPDKDSSPKASTAATESTKSVTVPSTSTIAPQPKKFSSVNVNKKFLEKNSTPASTTSASASSSAKPAGPLDPPPQPSITTGPGWSRPSSVAPPIPNGIGPQPSKVSGPPSLPHAGKVIQPQPRAATQPPHSDTLHSTKPAWGKPTSLTREEARSRQDFPTAAEVAQGSRLAAKAFSVEAAAVTAATAASKQARAEEADTFRGVHLDPNAHHWDEMEEDDNFFDSVVEFGDGRRYEVETVPSPAKAPTPPTQHRKSTINPVAKDTQATARRDLPPVDIPVRKEERFADDFDRSWPRTSPSLSSVSAHQGATFPPPSPKSPTTSAHLSGSESSRVLFNERSNRLEPYNNAH…
g434	932791	933355	-		KIY69677.1	79.1	148	31	0	2	149	56	203	1.6e-58	235.7	breast carcinoma amplified sequence 2 [Cylindrobasidium torrendii FP15055 ss-10]		hypothetical protein		PF05700		MLKSELNRVESHQPFAPIDTHRYQLPAPSLPGTDVEWQDALKNARAQLEHQKLRQTNVTLLQTYGSNAWRIHNYLLESAATQMEQALGQLKTLTVEVNRERKNTQTRVGSQLTLLETRWTELLSSVIQIEMANVALDAEIDRLNKEEAEKAACYSL
g435	933632	934746	+		PBL00868.1	85.6	270	37	1	1	268	1	270	1.7e-129	472.2	NADH-ubiquinone oxidoreductase 30.4 kDa subunit [Armillaria gallica]		Putative NADH-ubiquinone oxidoreductase 30.4 kDa subunit, mitochondrial		PF00329		MLSRVALRPSQALRAASFRAVAARRFIQSSPSSKASTSPFTEPTSPNPAVTKYAEAAEALHTYGSYLTQCLPKYVQQFSVLRDELTLYTAPSGILPILTFLRDHSQCQFKAAMDISGADYPEREKRFEVVYHLLSVKNASRIRVKTYAGEGDHVPSAVEIFRGADWYEREAWDLYGIFFSNHPDLRRILTDYGFEGHPLRKDFPLTGYTELRYDEERKRVVYEPLQLTQAFRNFESLSPWEQIGDGKQTPRPANLKPLPPPKPEEVKK
g436	934866	936237	-		KIY63667.1	69.6	450	107	7	1	440	1	430	8.7e-163	583.6	hypothetical protein CYLTODRAFT_438460 [Cylindrobasidium torrendii FP15055 ss-10]		hypothetical protein	EOG09264NDD	PF10310		MSKAKSRTKQEEALQLLDDLDSFTPLDKPVDDGPSVPSAASTNNEGEAEVLAFLDEITQKSAEPTRAATSHLERPASRSATPTLRKSTERVRLGGSALGPTPPSSKPSTPTTSREESGTSAQPGGWGWSSVWSSASVAIQQAKSVVDEQVKQLPNNDVARKWGEGVYEYAKSAQLDKLGKSISIFPSQSIQFPIGQDFKRVGLTTLTDILNVVAPPISEHEVIQVWLSHDMIGFEGVESLVYRSLTRIMEQVEGGDLIVNRGEESRPKDSVSEARDLNAVEGYDAAVKLAQANLDELVKKKNATKPSQSSSDSPTSYSYVYLRVQPFFTSYVLPAKASEETSSSSPVETSVQQQLQYLLYLSDPSHNLIHTSVSQTVPGAWLALWDQHEWVEDMVAEVL…
g437	936292	939793	+		SJL05909.1	31.2	1002	566	30	5	923	3	964	2.3e-96	364	uncharacterized protein ARMOST_09245 [Armillaria ostoyae]		hypothetical protein		PF00385		MTARRKSKKAKVEEEEEDFHVEVVLCARVGDNEEWEYLVKWYGYDKESDNTWEPQSGIEGSCRRLLASFWKEVGTDDHDYVVGYTETPSESWIKKEKQYFRKFLKEDEKENGAMTREEEELTLPKGPYQDRKRIAPLIKRRKQTSETKKRSVASTSRKRKRSRDESESDESDDLPLATQSKKRIRKQQEKPKPAKTRIEDASGKPRLLSEEDLPDDLKFDDMQPDVPEEEANSSVPVGKPKLHLSTDSTSFNNTSANASAPRPPSVIGSTSAVPGRSSLGTPTPTISQTTTPNIPSFTPTIVSRPPKSTVPAHRQPGRVKQISFAEMSSTTVSGNATKQRIAQGLPASPVIPSPSTIPPNISFQKRKPSDNSAASASFKSPAIPSTASPISPYQNTDSV…
g438	940029	940755	+		PBL00865.1	86.6	209	28	0	1	209	1	209	4.1e-102	380.9	peroxisomal membrane protein 4 [Armillaria gallica]		hypothetical protein		PF02466		MDAVEALVANPAYHDYLAILKGARNGFVYGVKVRFPHALVMSILFGRGDWQTRLRGIYRATKQHSFNLAKFVTIYKSLLLLQRKANGGKERSADTFIAGLLGGYVVFGDRTAVNEQIVLYVVSRVVSSFLPRAHTPRGSSAPSPGSAGRPLPPDSRYFTLFAALSWGAVMWLYNHRGQTIQPGMFNSMTYLYKDSDKWKNLKTLLWHNT
g439	940816	941767	-		KIY69670.1	53.1	243	113	1	5	246	49	291	1.9e-66	262.7	hypothetical protein CYLTODRAFT_372307 [Cylindrobasidium torrendii FP15055 ss-10]		hypothetical protein				MLKYQVQEIELDEPASVLEALLRLIYDPPSYPEMSKFLKTDDDTSDNEEIYLIPKTSDPAAAIPCPILPLLYSLIDKYDLSKAIEQSLDAHLLIHIPMEPLRVYAYATAMNKDKIASTASEYVLPLASYTVLDVQAIGSVAAYHKIVILQHGRVRALRDVLLREDLFPHDYGKCNHHGTDARLHWEAQKLQVIGKIQSNTDVAEEMYLVSESLKSCPTCQKACIAALDMLRYKCAKVPKRLDQIQERIRE
g440	942556	943880	+		PBK63475.1	34.7	421	256	7	2	417	52	458	1.7e-62	250.4	hypothetical protein ARMSODRAFT_963084 [Armillaria solidipes]		hypothetical protein				MELVKAILDEIQNDYLALQACALTCHAWSIIAQQHIFRALDILIHLDCWKPRWLFLTPSIHISPKASFRKLIEAKPQLGSYVETLTFTIHFDHWFHRSIPELLLDVAYFNSSTFWRRQLPHFVKRLSHVRNICFRGSVQHPLAPMLPRVLIDVFSTILHSSFLTTANISHGSTFGILAECHALENLDIWGVSFYDIDFQQVSFPAHPRRLSSLSLRSSVSDYVRFLQSDNIRRIFDLGHLKLLRIQLLGLFVDFAESVVPETENLLRRNKESLEYWICNVCLDEPLFDLVDSFRLLGARFSSFHNSAFMRPHTSQAPDAWAKWLNRSFLNLPPSDVMLRRFTLEMDKFKRLDDLWTSKMKWTRLDEQLSITRSVLEVIVGRETRHTLTDRDEVAGQDVV…
g441	944237	945084	-		SJL05912.1	85.8	212	14	4	1	197	1	211	2.3e-94	355.1	related to small G-protein Ras2 [Armillaria ostoyae]		hypothetical protein		PF00071;PF08477		MDNWRVAVLGDGGVGKTALAVQFTLNCFVAAHIPYFQTYDPTIEDAYRKQLVVDNRMCFVEVIDTAGQEEYATLRDQWVREGQGFILVYSIASRSTFDRLEVFRQSMQRVKRGDPIFMLVGNKCDKTYEREVSKEEGAALARQFGCEFIETSAKTAQNVERLFMNLVRALRQTRNVDVGPMNGAPQKKEKKTKCIIV
g442	947212	947478	-		SJL05913.1	74.7	87	22	0	1	87	4	90	3.7e-28	134	uncharacterized protein ARMOST_09249 [Armillaria ostoyae]		hypothetical protein				MTMSRPIVSSPLATSPSAQGEAKRIVPRRNPSFPSSRALRPFPSMVSAARPQGSHSTAKKPVKLIQPPANHLHTFVLDLTQAEFSRQD
g443	948473	948869	-		PBK77069.1	92.6	81	6	0	1	81	30	110	5.7e-36	159.8	yippee-like protein [Armillaria solidipes]		hypothetical protein		PF03226		MISRAFTGQHGRAYLFDGVVNVVEGEPTDRTMTTGAHTVRDIYCVKCSTVLGWKYEKAYEESQKYKEGKYILERNLLTDVQ
g444	949716	950687	+															hypothetical protein				MKPLSKKRAASEYYSSRPQKHPRTALQRPDGQNSSPSQHEGLLARWSTSLTALYSVSRDTAFCLFGRNSNDMATRKMNEDARDLPDASATTSDITLVERSASCRPGSPQPRGKPYDFVEPHTPTRQANRSHPTLSHTLRTRLDSTHSTSTGLSRPRILNSSDTSHSVQSISPFSSPSSQLTRPVEQLKLGTFQNFAPLSDPSQRDTPMRKPPRRRKGSMGPPPVPHLRNTEPFPSSIESTPHPASTSDSFRVLSRSSSVHSIRTPRVEKREHILASQARCSVLLYSFSHS
g445	950792	952163	+		PBK77068.1	66.9	375	95	6	11	374	5	361	1.7e-135	492.7	cysteine proteinase [Armillaria solidipes]		hypothetical protein		PF02902	C48	MQEICYEHVFEGYRSNLHEFEGYLEYRALLEAADSPKEPSRGRQLALSSSLVDVRSLNPIQPTRLRRHSDKHQTPEYLRRALDMARATLDGQVEIYIENTMLTSDRPKPAPPFTPTFEQRQLKDRAKDEEIERRLRPKKKPLPPALPEEDELSVKAFLKTRGVISKYEREQVSDTDMQRLRPGEWLNDEIINFYGAMLLGRSEKDKENNGGRFLNVHYFSTFFWAKLEKDGYERARLAKWTKKFDIFQKDIVLIPINHNNVHWSGAAINFKQKRIESYDSMNLSRPNVYKRLRQYLDAEHRNKKKKPFNFDGWKDYTLEDTPQQENHYDCGVFTCQFLQALSRGEENFNFTQKDIPYLRRRMIWEIGHARLRDDT
g446	954224	955864	+		KIY69637.1	72.8	452	110	7	1	447	1	444	1.8e-168	602.4	hypothetical protein CYLTODRAFT_349167 [Cylindrobasidium torrendii FP15055 ss-10]		hypothetical protein				MSAQAYHNDSDALDQYPYQNHSPYIPTNPALSTDSHEVKASYDDLIDEYAAPYSANARHQTFAVDTPQHRRTASLAQKSPMSKRDTFQDPTNIGYPPLPTVPEAPAQGFWSKLLPESLACRLYILTVLIQTTIDLAVEAELLARVNRATDAFEAKNGVELVDTKKMSVYLSIFAMAHVFQFVMAVDAVHARNTLQFICLAAFNTSLLAYSIIQIGEVQEALKKAEASGAGGVSDIPIAVLTTITPCVVGAANLVFILLGWKIYHEFGWKVYKFLGADRRIKKMYAIYQIYECLVKFDVFFWAGFSVQFIVLVLESNDWEFYVTCAALPLSLVLLVEGHLAARYENKWMMATFMSGCVGAMIYFVYKLTKVLMYKNTEFLFVWKSLFVFSAIAIVLLLLT…
g447	956227	957651	-		KIY69638.1	54.8	314	113	9	1	306	1	293	6.2e-62	248.1	hypothetical protein CYLTODRAFT_420458 [Cylindrobasidium torrendii FP15055 ss-10]		hypothetical protein		PF08209		MSRKDKDAALSSVTYKLFAAMFDDVVMDHALEAHRYVAQSQMVCDLCNTICNGAHNSGAASSSRSRAGTPSASADFKSSGMNTPSKSEGTVYLDCTVCSNQVASNRYAAHLTNCMGLNGARRGAARSKLISCLPRPDAGNRSVSPASDPTNISDDSKPLKGKGKNKNKRAEEAEFNLKRKRASPQTSPNKKQKQQKGSPLKSDTSSFYGNSLKSQSKIPSRLRESSTASFVDRSMSPSSRASSPGASVATPVSSYSQSPTFSSRGLKPPPKGTGPPKRNKHITPPLPPPPSSAVVDYMQDDAGEETGSSTDVSD
g448	957890	960215	-		PBK77063.1	79.5	701	124	7	1	688	1	694	1.2e-299	1038.9	CBS and PB1 domain-containing protein [Armillaria solidipes]		hypothetical protein		PF00564;PF00571		MSKIPIPAHSPQQRGHGRASPLPFPDRAASPLPTRSNLAHSSNASMSSISGFQSETRKKQTKRDEAIRKKIESELARKRTISTTQHRSSRRGTQKSAQKGTVAALKPTPALTVPESITVAEASQLCAAKRTDCVLVVDDDEGLSGIFTAKDLAYRVTAEGLDPHITPVHQIMTRNPMVTQSNTSATEALQLMVSKHFRHLPVCNEDGNVVGLLDITKVFHEALAKVERSSVASEQLFSAMAGVQSELGGVSANPQAVAMLAWAEKLREKTALPDLTTVMDSRTQPAMVGPKATVRDVAKLMKERRTTAVCVMESAPGSNAPPKIAGIFTSKDVVLRVIAAGLDAGRCSVVRVMTPHPDTAAPTLSVHDSLKKMHVGHYLNLPVVEADGRLVAIVDVLKL…
g449	960456	960807	-		PBL00852.1	54.9	91	41	0	1	91	1	91	1.9e-17	98.6	hypothetical protein ARMGADRAFT_1006956 [Armillaria gallica]		hypothetical protein				MSPSVASAFSEFTSAVVSIAVGLFNSVLAFFHAIFALGSDVVGSVIHLGQSFVKLGLDVFQGVLGFATANFLAIAVLGGGYYYYTTTQQGRKGVKKTK
g450	961004	962097	-		SJL05921.1	77.3	247	55	1	1	247	583	828	1.7e-107	399.1	related to ATP-dependent RNA helicase HAS1 [Armillaria ostoyae]		hypothetical protein		PF03661		MATTQHYLWASGHFILLISALRCFFSFATLQAISPFWYKTAYTGSLVSYAIVCQKSLGQTPQPNIAYIKRALVDENVQYLLLAFFWWTSKPITITLLPFTIFSLFHALTFTRTTLMSQFLPPGPPATAGGPPTPHPYAKKLQTWVKSNYDGAMRAVAFTEIAILVRVILGAIVFRNSLLCPIIFVHFLRQRYYQSAFTRQALSATDARIHSLIAQQNNPALTNVWTQARGLIGRWSGSNIAPAAAAAQ
g451	962327	963845	-		KIY69647.1	86.2	441	56	3	1	440	114	550	4.7e-209	737.3	DEAD-domain-containing protein [Cylindrobasidium torrendii FP15055 ss-10]		ATP-dependent RNA helicase		PF00270;PF00271;PF13959		MAHHSQTFGIIMGGANKRAEADKLVKGVNLLVATPGRLWDHLETTKGFVYRNLKALIIDEADRILEVGFEEQMKKIIKLLPREERQTMLFSATQTNKVQDLARISLRPGPVQVDVDKEEATSTVTTLTQGYVVCPSDRRFLLLFTFLSKYRKKKIIVFFSSCDSVKYHAELLNYIDVPVLDLHGKQKQQKRTNTFFEFINAESGILLSTNVAARGLDIPRVDWIVQFDPPDDPREYIHRVGRTARAGKVGKSLLFLLESELGFLRYLKEAKVPLNEFSFPVDRIKNVQSQLEKLLQKNFFLHQSARDGFRAYLQSYASYSLKKIFDVNALDLAKVGKAFGFSVPPRVNVNIGGGKTVGSGTAGKRKRPTSEDDITLEAVDVDPEAVDIGDDDNEHHESA…
g452	964372	964725	+		KIY69646.1	49	100	34	2	1	100	1	83	1.6e-11	79	peptidyl-tRNA hydrolase II [Cylindrobasidium torrendii FP15055 ss-10]		hypothetical protein				MLYTAGLSVLSAALGFYTGSSRRSHMTSTTQASDDLETELVDPEELPDGDLSAVHAGFFEPCKLVSFDAHPTYSINNLEKVLVVRTDLKLGSGDISTQCA
g453	965541	965777	-															hypothetical protein				MFPSAFTLYTVLVASIALAASMPTYPKNIGPSYSGAGGQAPGGSVNGDASALVNLFSCEYISDAYIDLALTLRDRQRR
g454	966101	966951	+		TFL06416.1	66.3	202	64	3	1	198	1	202	4.2e-72	281.2	hypothetical protein BDV98DRAFT_559374 [Pterula gracilis]		hypothetical protein		PF04117		MASITAARVYQQSFQTHPHTTLAFTGGTLNGIGDAVAQTAQNAVLKRSDAGDVLPYDYTRTFRFFCYGFAISPVLGRWNAFLEHRFPLRSLTSPKRIDGNALLKRVLCDQLIVAPIGLALFFASMGVMENRTAPQIIEKFQDLYKPALVTNWQVWPAAQYINFRFMPLAYRVPFQSSCGVFWTLYLSTVNSKEDEKQDHRPS
g455	967050	969711	-		KIY69643.1	67.6	772	238	5	35	806	68	827	2.4e-307	1064.7	WD40 repeat-like protein [Cylindrobasidium torrendii FP15055 ss-10]		hypothetical protein	EOG09260VEY	PF00400		MRMETLISVRGLDLKILPNPHRHGLLQRRVDLTWTHPTFSFITRQTLTGLYPSKVDSLAFAIKSPSTLNEDDVPSSADLRLFSSGGGSELLEWDIDNMCVRRTIGSQAGAIWSIAVNPASSLLAVGCEDGSVRLVSLVDDTLNHLRRFDRIKSRILSIAWGPPTPTTTADTPDAECKWTDSWLVTGGSDSSLRKWDFKTGRPSERMGTDKVRGERTLVWTVCALGDGTIVSGDSLGMVKFWDSRTCTQIQSFQGHGADVLCLTVSPEGTAIYSAGVDQKITQFSFIKNQKPDNKQPNVSRRWIQSSSRRLHSHDVRALATWPPYTPLPPSYKRRFPADIAPVLVSGGLDMSVVVTPAALPSSTVVKITNPLSTSVEATFEDSYHRRLAYAPGPSNAPAI…
g456	969993	970395	+		KIY69642.1	79.8	99	18	1	1	99	1	97	2.9e-37	164.5	hypothetical protein CYLTODRAFT_372250 [Cylindrobasidium torrendii FP15055 ss-10]		hypothetical protein		PF02953		MSFLGGGARGTPSGSINHEKVELAITELDTVTDFFNRMVSSCHNKCIAARYYTDGDLNKGEQVCIDRCVAKYNEVQKKVGEKIQARGAANADSGSSGFGAL
g457	970528	970902	-		PBL00844.1	84	75	11	1	1	74	44	118	1.6e-24	121.7	DUF1909-domain-containing protein [Armillaria gallica]		hypothetical protein		PF04419;PF12907		MGNGAKAAQKRERNADKAGGKGKSQTKSNEAAKNIICDSCKQAFFVTTRQPALEEHASNKHSKTLAECFPTFGK
g458	971144	972797	+		PBK77054.1	66.9	405	121	1	15	406	13	417	1.7e-152	549.3	hypothetical protein ARMSODRAFT_948942 [Armillaria solidipes]		hypothetical protein		PF01212		MSHLARQLIKKILLPLFISPRHAMSTNIEASRTAVASQVKLELISSNYEVENELKRKEVSRSFTSDTITVPTEEMYQYAAHATLGDDVYHEPSTLALEAHVAQLTGKEAGLFMSSGTQSNQIAFRTHLKQPPYTVLCDHRAHVYRYEVGGLSYHHGANVTPVIPSNGHHLTLADVQENIIYGPDIHSAPTEVVALENTLNGTIFPQQDIIAISEFVRSKNIAMHLDGARIWHVAAETGISLKELCDPFDTVSLCLSKGLGAPIGSILVGPKEFIARARRFRKLFGGGMRQTGFLAASAAYALTHNFPLLSNVHALARELQDGLEEIGVNILSRAETCMVFYDASSIGATYEEISSRAKALPEPLTATSMRDFVNLIRVVAEEKRAAGFVRPETFSEKIP…
g459	974996	978414	+		PBK77051.1	83.1	1015	141	8	1	1008	1	991	0	1635.2	cytoplasmic protein [Armillaria solidipes]		hypothetical protein	EOG09260R9L	PF00013		MEVYTTSFTYPRRARHTHSPSSSLDYAPNNELRTGASEPFPTSQSIQQYIAPSVVSDADQDAIAKLAMLAGTLHGCHVAYFPTDQGRAWNFHITGPYQQVMVTRGMIFKECPVQHRAAIKVTRSEILDSPSSKPALKPEVRRRLDDIASQTLAHIAVVNSPLALSNRTPPDGISSSAGWSGLETERICELVVTGPGDSVDLARVRLLVMLDELSGLKAEMCELDHQMIPILAGKKRQILQSIQEETGTNIYLPSPLQGLVGPDISLSPENTGASRSNSVVWITGEFFGVQRARDMLYQGSTNKSKSVISRDTAILPRKLDWMVTDRPDDLKAIMTDNATFIQFPPLGSSTSLITVFGDSRVNIQRTIRSIMQLACNYYVGSFWLLPVQFNALLPPASLA…
g460	978702	980254	-		KIY63679.1	77.9	389	86	0	1	389	1	389	9.1e-172	613.2	ATPase, V1 complex, subunit C [Cylindrobasidium torrendii FP15055 ss-10]		hypothetical protein	EOG092631MU	PF03223		MPSDQSTWLISAPLNGDTEGLQQEFSDKVSHNIKSISPNSIATLAIPSFKTGTLDNLVSLSEELPKQDAYFTATVAKVVETLRNLVNNDASKLAQHIVVNEESVDDYVLSGWKWNEGRYRLQRSLPETVDSLNKEMSSIDNSMRTKLANYNLVKGSLVQMQRKKTGNLSVRSLAEIVHKEDFIEDSEYLETLVVAIPKNQTKEWNSGYERLSTMVVPRSAKTIVSDDEYTLSTVVVFRRVHDEFIQKCREHKFIVRDFVYSEEEIQKQQHELQTADTTEKELWAELLHVSRTNFSEAFQLLVHLKVVRLFVESVLRYGLPANYIGLAVKPDSKSAKKLFQLLQAQFAYLGSSSKRGGKGSQNEDFVGEYQALMEQDFYDFVMYEVPWIV
g461	980324	981092	+		PBL00838.1	58.9	214	65	2	13	223	17	210	3.7e-61	245	thiosulfate sulfurtransferase [Armillaria gallica]		hypothetical protein		PF00581		MFSPNPSATQLGRRFFSSSTMSSLLLSPKKLSQMLSTSKNIKVLDASWFMPNSTRNAKAEFLVKHLPGAQYLDLDKVASSHELGLKHMMPTASIFADACGKFGILPSTSVVLYDSHGVFSSPRALFMFRSFGHDNSSILNGGLPLWENSGLAIENDEAARPQAADYPTPQLDVNAIRGNIDIFQSKGAQHQRMSFPLDYTQMVANSSIESGAEIVLDARSQGR
g462	981206	981592	+		KIY63678.1	65	80	28	0	1	80	209	288	5.3e-20	107.5	Rhodanese-like protein [Cylindrobasidium torrendii FP15055 ss-10]		hypothetical protein				MPFNTFLDTETASNGASYTVMKSPAEIRQALTDAVGEPHLEAIMKGSVSVATTCGSGMTAAVLWLGLKLLGIERIGLYDEVRSCGSNHTRLIEFPSRGWDTLCDPPVLSENPDNLLNYISMSRFTASQ
g463	981763	982320	-		PBK77049.1	71.2	132	38	0	1	132	1	132	1.5e-49	205.7	hypothetical protein ARMSODRAFT_1012251 [Armillaria solidipes]		hypothetical protein				MVFKLRRHWEAPWEVVDSKAVSPVCMYYDEEIILDVVAISDIDTRGTYVFDVESLNRSALRNAVIFARQQLMQEVEKKNFNILMLESWRLTILRRGQNHRVEVQYSGKGGKAIGKLPRIPPPPFMDVLHEVL
g464	983226	983491	-															hypothetical protein				MQGSDGGLYQCADLTLSSDFQITEECTNSTSTDHGDHDEDGDEASESDSDAAMMWQAPVVTISLVALASLFL
g465	984597	985234	+		PPR01174.1	60.7	173	62	1	5	171	12	184	7.6e-49	203.8	hypothetical protein CVT24_006050 [Panaeolus cyanescens]		hypothetical protein		PF00581		MLRLTFSAAKGAFRPVARAAIAARPALMFARFESTTSSAPKYKSKEEGERKASLLQDWEAPVISYAELKPKTQSPAPNSYLIDVREPDEVAQGMIPSAVNLPLSTLGDALNLNDADFKKTYGFDKPKRHQEVTFYCRSGKRSSTASDVAERNGYKRVLNYKGSWLEWTKNEVEGAEKTQ
g466	985305	986068	-		PBL00832.1	93.7	205	13	0	1	205	4	208	1.9e-107	398.7	20S proteasome subunit beta 3 [Armillaria gallica]		proteasome core particle subunit beta 3	EOG09264G4X	PF00227	T01A	MEYNGGSVVAMVGKECVAIACDLRLGNQALGISSKFEKIFPVTDRILVGLPGLATDVTTLRERFRYRVNMYTIKEEREIEPETFAHLVSSTLYEHRFGPYFIEPVMAGLSKTPSGALKPFIAATDLIGCLNFAKDFVVAGTASSKLYGVAEGLWEPDLEPEDLFETISQTIMNAVDRDAYSGWGCMVHVITKDKIITRTLKGRMD
g467	986448	987084	+		KZT21686.1	100	160	0	0	1	160	22	181	7e-86	326.6	hypothetical protein NEOLEDRAFT_1164506 [Neolentinus lepideus HHB14362 ss-1]		Ras- protein Rab-7		PF00025;PF00071;PF08477		MNQYVNKRFSNQYKATIGADFLTKEVMVDDRLVTMQLWDTAGQERFQSLGVAFYRGADCCVLVYDVNSAKSFETLDSWRDEFLIQASPHDPENFPFVVLGNKIDVEENKRQVTQKRAMTWCQSKGNIPYFETSAKEAINVEQAFQTVAKNALQQEAEEQL
g468	987659	987925	+		TRM69115.1	62.7	83	27	1	10	88	9	91	3.1e-19	104.4	major facilitator superfamily domain-containing protein [Auriculariopsis ampla]		hypothetical protein				MSTKAPLSPTLDEKNLTEVSSIDADHDAEVGYDIYASTKDDLVFTLAEERAIVRKMDLWILPCFCLTQGLAFLDKTALNYGNLFGMKA
g469	988863	990227	+		THU89913.1	73.5	279	67	2	1	279	221	492	4.4e-112	414.5	MFS general substrate transporter [Dendrothele bispora CBS 962.96]		hypothetical protein				MLPDSPASANFLNDRQKAIAIKRVAENRTGIKNKTFKWYQVKQAFQDPKTWLLILAAAAAQIPNGVTTNFSSIIIKGFGFNQFQTTLLDIPGSVIQIASLVGSGYLAGKFKNSRAILMFIGNTACIIAAACLTYGPQEQKWGRLVAFWFTSFSSVGFAMGFVMISANVGGFTKRQVTSAATFIAYCAGNIAGPHTVLDSEEAIGFPTATKAMLAGQVYTVKTACHVLLGVYMWYENKRREKLAAAEGETLTDAERAKLAEEAGMNDVTEFDNKHFRYVL
g470	990525	991235	+		VDC05871.1	63.4	131	44	2	10	136	17	147	3.5e-39	171.4	unnamed protein product [Peniophora sp. CBMAI 1063]		hypothetical protein				MTTKAPLSPTLDEKHLEDVLSVAADHDAEVGYDIYATTKDALIFTPAEERLIVRKMDIRILPCFCLTQGLAFLDKSALNYGNLFGMKADLHVNSSQYSWFAGAFYFGYLVSVEPSTWLLQRYPTGKVMGTACTIWGGVDDGGLQLVFRSYG
g471	991336	992059	+		XP_007310382.1	72.8	114	31	0	81	194	203	316	2.6e-40	175.6	MFS general substrate transporter [Stereum hirsutum FP-91666 SS1]		hypothetical protein				MTPVCTEVSLHASDILIASTVLVAIASLVQLYWRHRNSWRLLSLWIGARYQRIRTFVGSDISGQYSLMRYELYQLPFIQTLGAITTLWGIYILFMLPDSPASANFLNDRQKAIAIKRVAENKTGIKNKTFKWYQVKQAFQDPKTWLLILAAVAAQIPNGVITNFSSIIIKGFGFTEFQTTLLDIPGSVLHMASLGKQPKSLAVDIC
g472	992341	992964	+		THU89913.1	59.6	136	34	2	16	151	378	492	3.1e-35	158.3	MFS general substrate transporter [Dendrothele bispora CBS 962.96]		hypothetical protein				MGFVMISAVNRHRHLAQNLLMTDSQNVGGFTKRQITSAATFIAYCAGVRFQVLLVLANVDSKNIAGPHTVLDSEEDMGFPTATKAMLAGYTIKTVCHVLLGVYMWYENKRRDRLAAAEGDSLTDAERAKLAEEAGMNDATEFDNKYFRYVL
g473	993085	995661	-		SJL05946.1	55.4	828	285	23	11	760	23	844	3.2e-221	778.5	uncharacterized protein ARMOST_09282 [Armillaria ostoyae]		hypothetical protein		PF00642		MPPHFQPFSRCDAEPGALAEYILALLKHNLDEFLEKECAPFIDTLFKVLRTKSYLPYTSDSTAEKPQDGGIPIPLDGLLSHTIPTSPRSRKRSLEDDSGGRPPSKGPRLSEEANFARFDPTRNMQDPRAWTNGHDYGMNGVARGNGMPYMTNGRRPQAYQPPEMKRGICRDYHNHGYCSRGALCKFSHGDDAVIPGHMPPMGGGPMSSFMPLFNQGFGMPGGPPTAYDPHEARMDMRAMNGRTQGRPPLLSRGEDRSQARHASGELPVIQDLTPTVPHNEVQPHPPSRTQPTSPSSSPMPQLGDNTMVSPYPQAGFQGDIEMSAPETRPSYHTAPHHRGGRPAAGRGRGTFGDIPGIRPERRRDKTLVVEKIPSDKLSLEHVNNWFKRFGSVTNVAIDK…
g474	995893	996442	+		PBL00825.1	43.4	182	80	4	1	159	1	182	1.8e-28	136	P-loop containing nucleoside triphosphate hydrolase protein [Armillaria gallica]		hypothetical protein				MSSDDLFEDDGYDDAFFEELDRVQSTKNTAPKAPSPVLTDDDSFDMTFEFDETDLAMVDNQIQQQTLSRKAGPSTSRQTTLYGDILPTNASTSTDKAKPRNPFGQQAPKTKQWDHTQFSKTGVRKSKGKGRASFKADEEDEDEEEVEFEQFPAPFVSLGYVALSRS
g475	997678	1000264	+		SJL05945.1	44.5	860	329	20	1	792	466	1245	5.6e-152	548.5	uncharacterized protein ARMOST_09281 [Armillaria ostoyae]		hypothetical protein		PF00271		MGYLIEGTMNMCHKSLVNLASEEDGPQASKGKKGFRLRVDLAFQAVMKQLEFHNARGFPTHPKMERLTGLILQHLTAKLPDDPDATPESTKIMVFATHRDCVEEIVASLNEERPIVRATRFIGQGTDKHGRKGLAQREQLEVIKKFKEDEFNVLVATSIGEEGLDIGEVDLIVCYDAQKTPIRMLQRLGRTGRKRAGIVHVLLSENREELNMDKAKDTYKHVQNTIRDGRSLELYADVERLLPDHIEPKPLLKPMDIQEYVREDGRKKSMTSSTQAEKKRKRDTDVNRNIPPGASTGFIAVRDLLTKPKKKTKRAPTPELDLEHGNDDDEVDRELELGLDALSRRAQSDVAHFKAKRMPNAKGKEREKGKSVVRKAKTIATSEPRKTKKRRLQEPSFSQ…
g476	1001376	1001861	+		KAE9410826.1	54.3	140	47	2	4	143	3	125	6.2e-33	150.6	Frataxin [Gymnopus androsaceus JB14]		hypothetical protein	EOG092659DX	PF01491		MFGTPAHTCFLSQVSVQQYHQIADDVMDRLVEQLEQMIEDSGVPEYEVDYSVCPIATPRFPHSLTFGKAGVLTLKLDNYGTYVINKQPPNKQIWMSSPFSGPFRYDYDSKDGSWRYLRDGHSLIELLNRELAQAFREPVKLSLE
g477	1002805	1005111	+		KIY63670.1	71.4	584	143	4	4	586	5	565	1.9e-245	858.6	transcription factor [Cylindrobasidium torrendii FP15055 ss-10]		hypothetical protein		PF00400		MDADIMAAMGITGFGKASARKQLDPSRFEKSKRTDAQAAVPPVAGPSKDTTETSSSVNPILAPAKTTADSNLEEPEYNPSDFEDDDGPSPAEDFPITHEIVLKDHTKVVSALTLDPSGARIASGSHDYDCKLWDFGGMDSRCKPFKSWEAAGSYYIHDIKYSNDGQRFLVMPGTLQPKLYDRDGEELATFIKGDPYIRDMKHTAGHVGELSACAWHPKEANTFITSSADSTIRIWDVEDKRKQKTVISVKSKERGARTKVNTCAYSPDGKLIGGACLDGAVHMWQTSSNFVRPNLTVEGAHTKGTETGSIVFSVDGRTVLTRGGDDTVKLWDLRAFKKPLAVRSNIVTLYPGTNAIFSPDGKYVVTGDGGTVKGTKGRLLFMEKDTLDVVKAVECDATP…
g478	1005298	1007870	+		SJL05940.1	56.1	760	279	17	1	719	1	746	1e-179	640.6	uncharacterized protein ARMOST_09276 [Armillaria ostoyae]		hypothetical protein		PF00439;PF17035		MSLTLDPVSDSLTTNGNDDKPADAATPVAAAPPNDEHVDEILKHEDDASRQSLAPEEDETNNDLQMEDASVVPQVDSVQDPSGIPVDSPNTPPPTGELLPDVEMAEQSLPSVHTNGINGTNGDDVQMSEPEAYSPPVTPAVALTTPEASTSYLSPKAEADDEGPPAKRPRVHSDADRASLANSATPPPASADTQTTQMPPPTPSSSSHALTNSQYRFMSNCIKSLKKQKDAAPFLRPVDPVALNVPHYPTIITHPMDLGTIDRKVALSNPSKPDNNPSNPHYADMDEFVSDVHLVFSNCYKFNGPEHAISSMAKRVEEVFDRQIKNMPTATEPPVIKKPTPPLPPPPAHPKKASQNTAVRRASQSGKAEPAVAARPKREIHPLPPKEPYVESKKRKTKQ…
g479	1008082	1009054	-		KIY63672.1	58.9	297	98	3	11	307	43	315	4.3e-76	295	hypothetical protein CYLTODRAFT_493715 [Cylindrobasidium torrendii FP15055 ss-10]		hypothetical protein		PF01585;PF12171;PF12874		MDVDDPNAFHEPITVQTKLKSTNKGFAMLAKLGWSEGQPLGLSGDGMLLCQRVTLKLILSYQGRVDPVPFHWKADSTGVGKITQDVEMIETTVSQRRGLDSERMTKETEEQRRLREDAVARQSAIATEVSDSIKAFYCQLCDKQFKNVSQYDEHTNSYAHHHKARFRDMQSNLRIKPQEELDKIKEKERRREEKELRKIAAANGIKVAKSSVAPLPNDTAATSTSVPAPSSGFTKVGWAPVVPKTSSDLTADASPSDDNVTAPTSNPPPSAPDATSLLPPPIAEKRPSKAHASRMGWQQFQKSNSRRH
g480	1009274	1010296	+		SJL05948.1	78.6	285	57	2	1	284	1	282	8e-109	403.7	uncharacterized protein ARMOST_09284 [Armillaria ostoyae]		hypothetical protein		PF08614		MAEPAWQETLRLRLIERNTKEAAYSHIIEQYRRLAAQTKFFKERNAQFLRAAQSVKGANPSSSTVFVAGTSDENPVLAAYTASLESQISSLRDEIATAYKSQTQNTQRLLSMTETLREKEEGSRVSEESLRKARDDVATLKRKVDQHNELMSEKDRTVQASLILHDEISTLQLELGQIEERNQTLIKDNAKLLQRWLDAKQAEANKMNEANELYENMRTRNKDVSTWRDKTLGAETLSTGNGADSSSQTSESGNGEAHEEAIPAETKDGTPSHTEKSLDPTPNG
g481	1010613	1012097	-		PBK77035.1	82.1	429	52	8	1	420	1	413	8.9e-192	679.9	hypothetical protein ARMSODRAFT_1042544 [Armillaria solidipes]		hypothetical protein		PF00076;PF13893		MNAMGMGGPAEAPRRAHLYVGNLSPRVTEYMLTEIFAVAGPVQHVKIIPDRNYQHGGLNYGFVEYIDMRAAETALQTLNGRKIFDTEIRVNWAYQGQQNKEDTTGHYHVFVGDLSPEVNDDVLAKAFSAFGTMSDARVMWDMNSGKSRGYGFLAFRDKTDAEQAIATMNGEWLGSRAIRVNWANQKTQGAPPGASSMPPSAAPVAAAAAAPRPTGAVGTAPAPINFQGGPLSYEAVVQQTPAFNTTVYVGNLVPYCTQADLIPLFQSIGYLSEIRMQADRGFAFVKLDTHEHAAMAIVQLQGQMVHGRSIKCSWGKDRADGAPQAVSPTTAPASPYGNMPMYGMPQPASYGQYAGYNGYAGFPGQGGAGSPGTASPGMPQAAIGTGALGLSGAQQTDPS…
g482	1012381	1013148	-		THU94865.1	81.3	187	35	0	1	187	86	272	4.2e-74	287.7	prohibitin [Dendrothele bispora CBS 962.96]		Prohibitin-1, subunit of the prohibitin complex (Phb1p-Phb2p)		PF01145		MVSLTLRVMSRPDIDHLPKIYQGLGLDYDERVLPSIGNEVLKSIVAQFDAAELITQRETVSSRIRSDLLQRAGEFNIILEDVSITHLTFGKEFTQAVEAKQIAQQDAERAKFIVEKAEQERKAAVIRAEGEAEAAKIISLALGKAGDAFIMFRKIEASKAIAQSLSTNPNVTYVPSGGGNVLLNVPTK
g483	1013198	1013549	-		OSD06041.1	75.3	77	19	0	1	77	1	77	1.8e-24	121.7	prohibitin [Trametes coccinea BRFM310]		hypothetical protein				MALPQALGRLLIPAAAAAAALQASIYDVPGGYRAVMFDRFSGVKPVASDEGTHLMVPWLQRAILYDCRIKPRASASTIVLNSF
g484	1014097	1015250	-		PBL00819.1	57.7	319	109	3	3	312	185	486	3.6e-94	355.1	hypothetical protein ARMGADRAFT_395659 [Armillaria gallica]		hypothetical protein				METFEDLSTEHIYCLDVDGLSRCGDMSRFEDFVTPLDRSPSMPSNNSFAVPAQVNPIIPPDNSPRISSLDSIPEYLSDAVSELISHLDKSVMLRVQNIPKKSMPANEARVAILFSGGIDSTVIAFLAHRHLPLDEPIDLLNVAFDNPRTLSAPPRRQKKKQPTLQRAATPPKYLVPDRQTGLEELEELRQLCPGRRWNFVEVNVPYDVATSARGIVESLMFPNRTVMDLVRNVQADYCCNALNNSQSLALALYFASRGIGQIRKHKEAEPVPYTSTAQVLLNGLGSDELLGGYGRHRTAYTAGGWDAVVKEVHSVKT
g485	1016243	1018202	-		SJL05951.1	89.7	506	35	1	1	506	29	517	7.2e-262	912.9	probable 6-phosphogluconate dehydrogenase [Armillaria ostoyae]		6-phosphogluconate dehydrogenase, decarboxylating	EOG09261W3X	PF00393;PF03446		MATGDIGLIGLAVMGQNLILNMNDKGFNVVAYNRTTEKVDAFLANEAKGTNVQGAHSIEELCSKLKTPRKIILLVKAGAAVDSFISQLVPFLEAGDIIIDGGNSHYPDSNRRTKELEAKGLLFVGSGVSGGEEGARYGPSLMPGGSKAAWPAIKEIFQKTAAQAYGEPCCDWVGEEGAGHYVKMVHNGIEYGDMQLISEAYDILKRGLGLEEDEIADIILKWNKGVLDSFLIDITANILKFKDDDGEPVVTKILDKAGQKGTGKWTAIAALDAGTPVTLIGEAVFARCLSSIKEERVRASKIISGPQKEPFRGDKQLFIDDLEQALYASKIISYTQGFMLMRETAKEMNWNLNYAGIASMWRGGCIIKSVFLKDITSAYNKNPALESLLFDDFFNKGIV…
g486	1018541	1021141	+		SJL05952.1	68.8	764	205	14	1	752	1	743	3e-288	1001.1	related to OSH3-Member of oxysterol-binding protein family [Armillaria ostoyae]		hypothetical protein	EOG09261QYO	PF00169;PF01237;PF15409		MGSQSTVARASLSLSMPYSDVSVATNRVVAYEGWVLKKRRKKMQGFARRYFTLYQSGLLSYAFEPGQPVRDQISLHQAAISTAPGRKDIHLDSNTATFHIKCLSTDDFNQWMAAFRKFVAIGVELRKTNSIRAASRQQGTLNFARTGAATGAVLEEMAATIRELEVTVSVMKPDISPKRNHSFGKNRNEKDKHKESASVFGLFGKKEKSSHNPTSPSEFGVEQAHSEIGHYSDASYQKLSEILEALKKQHASLLKLQLPTYSDSSSHPSPLLPTTAEEDGHHVPDRFSDSPAFSRMSKRHSIATTATESLNEWFDASEGNEGAQEFVLDAQTFGDASEPPSRMLTNESRSSLDHIDNSSIDTDITEEEPPARKPSEDKGRPDPVTSALQVARRAYLPAP…
g487	1021347	1022187	+		PBL00815.1	75.4	260	64	0	1	260	1	260	7.5e-114	420.2	6-phosphogluconolactonase [Armillaria gallica]		hypothetical protein		PF01182		MAAIHHSPSPSILYSFPSVEILTVKLASFILKAQKGAVDKKGRFTIALSGGSLPSMLEGLIGKEGVKWDKWQVFYVDERVVPLDHPDSNHLSCTEKLFSKVPIPSSNIHTIDTSLLDDLEELSDVYEKELIQEFAQKDAARFPVFDLILLGMGPDGHIASLFPGHELLSEEDRWVAYLDDSPKSPSRRITFTYPVINHAARVVFVVSGDDKAEMLSSVLDKPELGIPAARVKPVYPGHLYWFVDEAAATKVQFAQSEFKL
g488	1022282	1023762	-		PBK77028.1	81.6	343	62	1	17	358	40	382	1.2e-165	592.8	branched-chain amino acid aminotransferase II [Armillaria solidipes]		hypothetical protein		PF01063		MKMPYLLHLPNPLCLVTNHMLTIPWSAIDGWKTPQIEPYGPLHLEPSSTVLHYAQTIFEGMKAYRDETGKISLFRPDMNMKRMNGSAARIALPNFDGEALLDLIKELVRIDKDWIPQEPGHSLYIRPTMIGTQRAIGINPPNEALIFVICGPVGPYYPNGFKPIALYGTTEYIRAAPGGTGAYKLGANYAPGVMPQKLAVEKGYVQNLWLHGPDHEVTEVGTMNMFVVFKKDGGYELVTPPLDGMILPGITRDSVLTLAREHVSGKKALPELSNNLTISERRVTMSEIISASESGSLVELFGAGTAAVISTVEKIGYLGSDILIPTEADGLGPISRPILKELSGRQVGTIQSEWSVTV
g489	1024078	1025899	+		KIY65524.1	62	503	187	4	5	506	6	505	2e-166	595.9	RNI-like protein [Cylindrobasidium torrendii FP15055 ss-10]		hypothetical protein				MTRTKRARTREFGAPSDADDQAAQNNSPSSSSSSTRTLPTLHVPSLSNLCARVFAANFIKLHNKEHTWKRTSAYLELVPYSLIPKLFSMLCTTCPTFISHEIITTYFMRTNILTLSHELPGVRKHTLQAIPRMNNSLQELRLTGFGKFGDDVFASVVSQLPELRILVLAECKAVSSKTVEAAAASCPQLRVVNLNYTAASPASVAILLVSCSQLEVLKVAKISSWTDATFSKFLSSVDPAFRHIGIRTLKVRQTSLSDTSMAALCEMCPNLQRLDVSFTAVRRPSPWLTSGIGPQITKLLLTSTAISGPALLDVLAALTNLTKLSLGALGLGTSPNTSVSNTSAMTLTDNDLYSLTDILASHGRLESLSLVNNAKLGFNNKGKGSLQYLIRLVGRNCKY…
g490	1025979	1029324	-		PPQ89609.1	73.6	753	193	1	9	761	10	756	0	1181	hypothetical protein CVT25_012354 [Psilocybe cyanescens]		hypothetical protein		PF15899		MACMAAFSVLAAVVLPVVCAATPQVYSWKNVKIGGGGGFVPGIVFNPKEKGLAYVRTDIGGAYKLNADDTWTPLLDYADDARWNYWGVDALATDPVDPNRLYLATGMYTNSWDPNNGNILVSTDRGKTFTPSALPFKIGGNMPGRGLGERLVVDPNFNSVLYFGARSGNGLFKSTDYGKTWTKVVNFPSAGTYIADPSDTNGYNSDIVGIAWVTFDSTSGTSGAATPRIFVGVANKDSNSIFVSTNAGSTWSAVSGQPTAYLPHKGAISPTDKTLYISYSDGAGPYDGGAGAVYKYSITNSTWTDITPVAGSNLYFGFGGLSIDIQKPGTVMVAALNSWWPDGQIFRSTNSGASWTPLWGYSSTGAYEKYYSYSNSLAPWLGPNYPVTEQGTLQIGWMM…
g491	1031992	1033300	+		PBK76433.1	75.7	304	67	1	1	297	99	402	7.8e-131	476.9	CDF-like metal transporter [Armillaria solidipes]		hypothetical protein		PF01545;PF16916		MEDHTTEAKDVEDAARLPVKIAIWASLLSNFALCVLQSRFTTPTTGIDSVFDIGSNILLFWLHRKSSKLDSRKWPVGGARLETIGNIVYGFLMGSVNLIVAVESVRSIVAKEGDELSDFHLPAILAVSAALGVKLLLFLFSYPFRKNSSQVRVLWEDHRNDLWINTFGIVMATGGSKWKWYLDPLGAIIIALGIIASWSRTVHGQFELLAGKSASHEFLQLLVYKSMTFSEDIEKIDTVRAYHSGPNYFVEVDIVMDASTSLFKAHDVSQQLQDKLEQLPGVERAFVHVDHETSHAPVSL
g492	1034123	1035357	+		KIY64085.1	42.3	189	80	9	1	165	1	184	7.3e-20	108.6	hypothetical protein CYLTODRAFT_457547 [Cylindrobasidium torrendii FP15055 ss-10]		hypothetical protein				MRLPSSSSILFASLAISSSSSSLTLAAPTGDSHHADTGLSASSSNHHVASRRGSFTLPRSDIEDSPQPKHDTHIARSPSQGELHAATIERRNCEDVVGGLLAGLPLAPLLPVLTPLIHTVFGLPAVGDILNGLCPSAGAASVESMDDAPGDFAVQQAAAQMSSVAASISSALSSHAPSAVGPPVAAVTGAAPSPPAPPNTPSISVPIASPPVQPPIQPFGVRMAPSLPIDTPVTPSDVVGKVPVKPSDVIGKVPVNPSDVVGKVPVNPSDVVGKAPVKPSDVIGKAPINPSDVVGKAPVPIAIPMDAQGLNDGIPQPPVSPPSASSPSVQLPVQAPLKPSDVTGKVPVSIPGTGPTHAKDASGDDGADREDGDEDEEGGDSSNESDEDDSTPL
g493	1035751	1037968	-		PBL00204.1	73.4	591	138	5	1	572	1	591	1.4e-237	832.4	dihydroxyacetone kinase [Armillaria gallica]		hypothetical protein		PF02733;PF02734		MSLQKHLLNSSSTLLAFDPESKVVYRASRDSSKVAIICGGGSGHEPSHAGFVGEGILAAAVCGNVFASPNSTQVRRGIDLVDNEAGTLIVVKNYTGDVLNFGLAKEQYAAEQSKTPAKFLVVGDDVAVGRTQGGIVGRRGLAGVVLVYKIAGALAAKGGSLDEVYKVAEWTASNIGTIGVGLEHCHVPGTATGETHLAADEIEIGLGIHNESGIKRLSPVPPLRELVPQILDFITSTTDKERSYLPFKSDGSDEVVLFLNNLGGLSELEIGGIVNAVNTELATRKIKVARVIAGTFMTSLNMPGFSISLLLLPRSGESGAPTSAEILSLLDAKADTPGWKWTSPQPPNASFTTAPAKAATATSSSHRILTVQNPDGLTTALKRACEALVAAEPEITRMD…
g494	1039032	1041089	+		KIY64080.1	83	501	84	1	1	500	1	501	2.2e-245	858.2	general substrate transporter [Cylindrobasidium torrendii FP15055 ss-10]		hypothetical protein		PF00083;PF07690		MKPFGQPFSIATNNLSALWLLRGITLACGSGFLLFGFDQGVLGGLLTGRPFEDQFPALTTNSTLQGATVAIYEIGCAAGALGIFFYGEILGRRRGILWGMIILAIGAILQFMSYGLPQLIVGRVVTGIGNGMTTSTIPVWHSETSKSHNRGRNVCIELGVNIFGVMLAYWVDYGFRNTLTDWQWRFPLSLQVLFAVVTLVLVSFLPESPRWLANQGRTEEAREVIYMLDTSPMEKRSKSTDLQLELILEAIRIERAAGTSSFKDCFRNGDQRFFHRVVLGCGSQMMQQLSGINLITYYAPVIFEKSVGMSRDLSLLLSGFNGLAYFLSSLVPIPLIERLGRRKLMLFGAVGQTVCMVLLAAMTEDVGNKGKGYVAAVCLFLFNFFFSVGWLAIPWLYPA…
g495	1041230	1043047	-		SJL13374.1	73.6	592	147	5	1	587	1	588	1.3e-246	862.4	related to uroporphyrin III methyltransferase [Armillaria ostoyae]		hypothetical protein		PF00590;PF13241;PF14823;PF14824		MQTSYPTPKGGASLVLSFRLQSKTVVILGSGPLAASRAFAALEADAKVIVLTQDLVCDELKWRAQHEQITLLDIDTLPGSSTTTTAALEAFLDSTPDISFVIITSSLISIEPSRRTRASIEEIHRACKIRNIPVNTTDIPDLCDFSFTSSHRFEDPVTGERSSLQIGVTTNGQGCRLAGRLKREIVAKLPRDAGSAVRNIGQMRALAKGGPDESEDSFEESGVTTPNRPVPLRSLQETAVESSRRRMRWVAQISEYWPISKLASLTPHEMQQVLEGDGGDDPMSITAPPPPSMHSLTLRQPGRILLVGSGPGHPSLLTQATHNALTKHAHLVLSDKLVPDAVLALIPAGVEVRIAKKFPGNADGAQNEMMEAAIEAAKRGLTVVRLKQGDPVVYGRAGE…
g496	1043510	1044167	+		GAT55774.1	61.6	164	62	1	1	163	1	164	9.8e-43	183.3	predicted protein [Mycena chlorophos]		hypothetical protein		PF02290		MPLVDHDTFLKHLRTLFESPEKHSSIWLTHKRLTHDGQDSAMKEGDDDSREYPCLVRLSDGGKYKYSTQVSSSELPKFHEAYGALIKTSILGSLRKRDKKREKQRAEEAAKRKEKLSTPVVVDGKKRGAGRRRRQRQVKATIKQQAALQKVQERLDVKAIAGAKT
g497	1044362	1045115	-		THU78191.1	77.9	154	34	0	26	179	13	166	5.2e-61	244.2	hypothetical protein K435DRAFT_65114 [Dendrothele bispora CBS 962.96]		hypothetical protein				MSSVVTQVRALFFFASTVLTCLVFTVTFGLLIIFGIIELALSAWLTSRFNKYHDYSSITERDRVRFVLFSSVWTVVLGLLFSVLFFHSASGSVLTSILSHGVFFILTWIAWTAAAASVTEMLGGGLNCSNQEEFVYCSQLNALEAFAWIEWILTTFALIFVLVRGIQAARRGDGYRGGLVSV
g498	1045443	1047448	+		SJL13483.1	81.3	567	99	3	2	565	3	565	1e-272	949.1	related to NADP+-dependent malic enzyme [Armillaria ostoyae]		hypothetical protein		PF00390;PF03949		MSSSNVFKVALRGDAILNSPRWNKGTAFTIEERKAFGLTGRLPWRVNSLDEQCQRAYDQLQARETPIRKNSFLQSLKDQNWVLYYTLIASHLHELVPIIYTPTEAEAISNYSHLFRRSEGLYLTYEHEDTMEEDFLEQTRGRNIDLIVCSDAEAILGIGDQGVGGIGISAAKSVIYTLIGGINPSRALSVTLDVGTDNENLLNDNLYVGWPNKRVRGADYDRFVDKFVQLVRKYFPHSLLHFEDFGVTNAQRLLERYRDAHAVFNDDIQGTGAVTLSCIMAAIGITKSKLADQRIIVYGAGSAGLGITKQLRDAMVATDDGITTEDANSKFWLIDKHGLLKEDVRDDLKEFVKKDGEWASFTGDVGLLDVVKQVKPTVLIGCSTHAGGFTEEVVKAMAE…
g499	1048002	1049684	-		KIY73307.1	62.7	482	153	13	1	472	1	465	3.6e-138	501.9	Zinc/iron permease [Cylindrobasidium torrendii FP15055 ss-10]		hypothetical protein		PF02535		MLSNALIGSLLDGTPDHEQHSIGMSSRRLTGMAVVFVRFHSQARRKECPIYPYPRYSFSLANISAPVRVILSTAFCHLLQDSFEALSSSAVKEEYGNIGNQTGLIILGSLLTIFVIEYVSTSYVDHLHAEPSEPPSPAPSIIEVPSTSNNARVECLTDSPRASLDEESPLLHTASSPHPLTLPQRQHYLSSLLSSPRHSRSSENFYIINDLNYHVNNGEYHLIAGRGRCVCVCVCSAGDENEPSRSKDSRRSGTFTPAHTEPPADPPRVGRKRQVVGILVLQLGIMIHSLVIGLTLSITHGSEFTTLLTAILFHQLFEGLSLGIRIAALPPPHASSSSLPLPVQTPRRFIPQWRHHWLAPMLSILFAITTPAGMGLGMSVFSGEHSEGQIQLTQGLMSA…
g500	1049883	1049955	-															tRNA-Phe
g501	1050825	1053743	-		KIY66575.1	67.7	527	157	3	135	657	5	522	6.6e-199	704.1	microtubule binding protein [Cylindrobasidium torrendii FP15055 ss-10]		hypothetical protein	EOG092627F1	PF00400;PF08953;PF14304;PF16300		MTPAAAKDLLNAQPQIAYGLIKLLVEMDAVDIQVFQKILADYGQQQQQAATAPPVTPVPQPTYQTPPPQAYQAPAPYHQPAPQAYGQSQPQAYGRQFQAPPPPISMNTVLASLSEEQKNMIMALLAMSPEQINSLSPTDRANAMQLSSKKEHGVENVKVTNSAWDTNVIACSAKYISINWNASGGGAFAILPLPSPFGALPHNLPYKLPDTLPLARSHTAAVLDTAWSPHDDSLCASGGDDGKIMLWKVDDSVFEGWGLEGWEYKDFEPVWRLDASSRKVGQLAWNPTAYGLLASASAGGEHIVKLWDVAHTEDAKAEFTGFGDNIQSVAWDPTGRFLVATCRDRKLRLFDGRAGKDAVQVGDGHAGVKGARVVWMGDDKIATTGFSKMSERQVGVWNA…
g502	1054186	1054791	-		KIY66577.1	53.3	152	68	3	32	181	60	210	4.3e-32	148.3	hypothetical protein CYLTODRAFT_29559 [Cylindrobasidium torrendii FP15055 ss-10]		hypothetical protein				MPRKLERRYSSVFDRLLQTMNRKSTHSPTLRLLRAGKVQDVCIELDPDEGMIRGAECFTSVLSLTVTFRNSPSLSDLASALSNFPNTRTLSLVLDPFALSTGPLPGVHGLSAILPKLQQLRVQGWNTDIFDWIANTSNGITVLEVSDLQGVRVAPRQSRILQQLLLNNETLRYLKLSMFYEGMCIYYASGVVLLIFPGSFR
g503	1055393	1056256	-		PBK93615.1	47.4	293	101	9	9	285	7	262	7.9e-48	201.1	hypothetical protein ARMGADRAFT_1012445 [Armillaria gallica]		hypothetical protein		PF00046		MLIHMRPVSLSRTSSTTSLESDTRSDEAEGNDSLRRTRKRFNNGQLMLLEDLFHQTSHPTRAQRELVASTGGMYVQIPIYSRGSKFLLCLTSLILFCREMKSVTIWFQNKRQTERRGALSSVANALQLHDLSVAHRSSAKSYETRPSLDRIASRTERPTPSTPQRQKDRTPNASLWDSMLSSPIAAPNSPPQKEYVEFGKLKRTRTLEWACAKMRLVEKENPSGHGKERTRRLSGKPVPYPMPGVRAATWSAGDSQNAPPASWSPRSAPDDDMLGAALALCGLGRGV
g504	1056961	1059027	+		PFH49060.1	63.9	540	157	5	6	538	10	518	3.3e-204	721.5	hypothetical protein AMATHDRAFT_148570 [Amanita thiersii Skay4041]		hypothetical protein		PF01522		MLCQTILALLAPLLVLAQDGTITGPTTSPEAAGYSCDASKCQLPDCHCASTEPPGGLDPVSYSLPLSLRLVSELPPLHIARAATVLEHVSDTPQFIVFTADDAVQTYTLSAINQFLAHRQNPNGCQPKTTYYASLNYTNYALITDWYVAGNEIADHTMTHQGKPSPAEINGNLIALNALAGIPLSSIKGFRAPYLDFSVDTLKHLADTGFTYDSSASASIAVTDEHTDAYWPYTLDNGMANNCLSVPGLCRGEPKLPGFWEVPMYAFFDNNGPHLMDPWLDNPNGQTSPNDTATLEYMQRTFTDHYNGNRQPIGLYTHPIHLAPDYPNVRSPNATIRMINRFLDWAQERDNVWIVSTEQLLEWVRNPVPVGEMNNHAALGCSIPDVPYSMCNGMPDNEQ…
g505	1059296	1060188	-		PBK93617.1	56.8	206	77	4	1	199	139	339	2.1e-55	225.7	hypothetical protein ARMGADRAFT_992234 [Armillaria gallica]		hypothetical protein				MGFTVQSATQIRLFPTGRQVGRLRVLGCRAARPYRFWRIYLPSLCLHTVLYILTAVRALQNRQLFNRAPVLKRLLRDGGFFYLVVFVTVGITSVGSFLTNFPQLNVIVAYSNYLVVINSIAVSRIMLSIHSLAAGFGSDPTFLLSNVELSRVNWRRGQTDGEIIVERWPDNINAEEEAGDPPTKVHVKTSRIGVYNGAWL
g506	1061494	1061566	-															tRNA-Phe
g507	1062124	1062720	-		KIY65935.1	88.2	119	13	1	80	198	1	118	1.6e-47	199.5	hypothetical protein CYLTODRAFT_437641 [Cylindrobasidium torrendii FP15055 ss-10]		hypothetical protein		PF07716		MSNYRNTAIDSSAYNMTNSAYPYSYSVDPSAGAYYQQSAPINNGSVSPDDYSPSYPSSALPSRDMTGAIRTRRSPGAIGMEEPTQPRHYAIPSSTSRKEVPTYFTRRHQPPSVISDEEDELTEEPPAANATDQEKIEYKRRQNTLAARRSRKRKMQYTQNLQETVEKLMIEKEVWKTRALTLKQLLQSHGVACPDFPE
g508	1063652	1064479	-		KIY66566.1	61.2	188	67	2	1	188	4	185	7.1e-53	217.2	hypothetical protein CYLTODRAFT_423281 [Cylindrobasidium torrendii FP15055 ss-10]		hypothetical protein				MHLHTFLVYLTAISCAFARSISSTRRQADEEAIADLAGLSVGEIINALGIGLVSHINVTITLETLITNLVTHSFFRYLVVNPLPIELTLDRIITTAGIDEVTYATFDYTFPEPIVVPIFGTANSGAVPDVLLTRGALASLDIIPLGYLDLINVDAYVRAATIFGHLGLPITIEGLQQSNVSTSYDLSLGL
g509	1065198	1065722	+															hypothetical protein				MQVLTRGYENAGFPGPFHTPHSNSKQSLHFDYSLSGSLPDLLAPPPTKEVSKPQWFPHANVKRHRRTSSKRDGSLKFKTTSSALTFTDTWHNRYSSKVYMQSSVSEPCEDMDVDPPEYAYAPPKTPPGLAPTPRRDHLASQVAVILLGRSESVRKRTYHWQRKPSRLCQELRLI
g510	1066000	1066678	-		KIY66564.1	68.8	192	53	4	1	190	1	187	2.1e-68	268.9	carbohydrate-binding module family 50 protein [Cylindrobasidium torrendii FP15055 ss-10]		hypothetical protein		PF01476		MGRWTQYDEDEYRLPEGMKRIGYDADTQTYTFQDADGSVWNGAAGAEYSEMTKVSDAPTSSHDDDELDAEVDLEAAPRRSDGYQPLSTDTNRPMAHRSEVNVGAFRTLFPFFLIIGVVLLLIWRLVLAPSFYSPKNPCPTDTIAYWVHPGDSCWAIATEHGCTLDVLRELNPKVDCETLMPGKTLCLPLQTQ
g511	1069449	1071492	-		KIY65933.1	49.4	638	288	13	4	623	5	625	7.1e-166	594.3	hypothetical protein CYLTODRAFT_445005 [Cylindrobasidium torrendii FP15055 ss-10]		hypothetical protein				MQNLPREIVELILFHAVQLTCKRLHHYVHSSNDLHARIFRFKFSHSRHGRMQGLTSADWRAELAQVDQALAHVQNRRGLDPVLESNEDILWRLYIMCHDDDDDGVNKLQLNAVNTYQWIQDFVLQHLYDGADSNGGWPPESTANSLALWILWYLTTKERLHLEPEAVSDRIVELVFPYVVAHFRYATAWAPPNHFHLPLPNQVVLSNRIRSTTHFLSFQTPHGPFPKYRRDGVEWNLPLFEHRVSLCVPLVSIAARLLYFVRRELYPFGMNPNLPATRALAPPTHTGPTLEDITELNRNLLGGTDGRGGGTRVGCSLAHSEWARLRNCLSPWCGSSALHMHPIGSLTGLFAGRMMMTNEPILNHIVQNPELPAGFGEMMLGFASAPIYARFEELHSYYG…
g512	1075911	1076819	+		XP_001873554.1	77.8	144	32	0	1	144	1	144	9.2e-53	216.5	predicted protein [Laccaria bicolor S238N-H82]		hypothetical protein		PF01778		MSTDLQWLLLRKNSSFIVKRVTEGPVFSKEPGNLRNLHSHKFSGLANNKTIDVSESAGNIKITTRKSKAAPTDVSKGYATTTIRPRSGGRRALGIAAGVAKRGYRPDLRTATLARISALHASQKEPKPTPPKKTRGKKAVASTA
g513	1077310	1078611	+		KIM40632.1	41.2	359	185	7	5	360	3	338	1.6e-61	246.9	hypothetical protein M413DRAFT_28425 [Hebeloma cylindrosporum h7]		hypothetical protein		PF13391		MAAAHARSLSVDSLCSFLSCTSQDFKEFYETDRLDTDELSRDVLTVILRDPIHAALVAASTKYRLDRLLECMLEHAPSPYGKRYVAVALHIGCPKGSQAVIDVAQSWMKHLFIPMLALSIKDSKIKVEPSSTLTPTLKTTAEEIESTPRSGTFRNAIRLRENYRCAITGAFDKTRVKELVKANRDDEIPPIRQEDMEAAHIIPYSLNNFLDSGQGLLDSARTWDMLKSWTCIDITQLVGDKINTPQNGIYLTSNEHDDFGRFRSYFDKNAFPDAPNKYRVEMLARGFRLGNGERSAVAEFPTREISGFEPPSPEFLRIHAAFAMVLHLSGAAEYVEKLLRDGGKGVPLRMDPADDFATRLGVAILAH
g514	1079389	1079934	+		PBK62095.1	35.6	118	76	0	3	120	67	184	3.4e-12	82	hypothetical protein ARMSODRAFT_615654 [Armillaria solidipes]		hypothetical protein				MQWYSDNRAYLNRLSLRHFLDELRAEFLPKNWALDLHTSILTRSQGEVEHICQWIRRLQADNFVLRDTVHHIDDRRLLSHLKTHLKPALAKLVEEHPDTNEMYSLETCCAVAQLENDITIVPAASDSCDTLTRLMASRNCPRSNANGSVPGMDVSSAGEFVSSTSRRTVHLVTQINSNIAG
g515	1080477	1081000	-															hypothetical protein				MPSTRNKQSVTKPPPALRLLQLCDTLYLSLGGANLFAKVDWKATSPATALARLSPRAVTSADKKDTSLANAPMPALLPPLAVLVVEVKSATAAARSAILLALAPRAVEEATDLSEATAAAATKKHATPVAASGT
g516	1081800	1082622	-		KIY61439.1	50.2	237	80	3	1	216	1	220	2e-56	229.2	glutathione S-transferase [Cylindrobasidium torrendii FP15055 ss-10]		hypothetical protein		PF00043;PF02798;PF13410;PF13417		MVLKLYGASLSSCTRRVAIVLHEKKVPFEFHPIDFSKGEHKAPAHVAKQPFGQVPYIDDDGFGTPLIPSPSDIQKTAKFEEAASIEWAAFEPYAGKVCMEKMVNPFLGIPTNEAAVDEALKTLDTKLDVYDQILGKQKYLGGDEISVVDLSYIPRGLTLKAVGYDVFENKPNVKRFISIAFYSPLNAYLPSRWWTELASRPSVVALEKGIESIEQY
g517	1085373	1085708	+															hypothetical protein				MPVMLFGADRASNNKTFDTLIEWEIEQAVDEEQLIQLHNICRWASRAVYDIVEKNSALDYRTLELMLSAVLIESTQELSRVFQEITMVAMERAKLEDSSYAPDGSDWQTNE
g518	1103	9777	+		KIY74066.1	66.8	2631	834	19	92	2718	1	2595	0	3417.5	P-loop containing nucleoside triphosphate hydrolase protein [Cylindrobasidium torrendii FP15055 ss-10]		hypothetical protein		PF07726;PF07728;PF17865;PF17867		MASNAVRHPLHIDLHRQTQLFITKVPQNNAHASIISSATTTSAILSALSDALAHPALTLLIEEYYRPILFELCARWITKPTITEDQIVAICLLIEVHEELFPILYRLLTRSELKNGLLVGCPTHISDKRRVNKLLLAYYRILQTNRELPSQLLWSLAPLSAIIWNPSFDSASRLLAIRCYALQSGMGEAQRNNIERDVFGEICGIECSLYYADVDNTPEYVDGWIMPVIEIQRIKDARMSIATSSQSYFANMASIQPSDLCPLVSDIEGVLLLRSSDVPSPSSPLIRTGTTQNNLRSVGQHFSLRVPILLTSPPSSGKTTLITHLAASLFPGASNHVVTVHLADTSLDPRSLLGSYVSSASESGTFEWKEGVLVRAMRQGKWIIFKDIDRASPEVLGIL…
g519	9952	16821	+		KIY74066.1	57.5	2212	869	30	3	2188	2638	4803	0	2012.7	P-loop containing nucleoside triphosphate hydrolase protein [Cylindrobasidium torrendii FP15055 ss-10]		hypothetical protein				MIQQQLQWMKDLWAAPPMVHMEGPATLLRPTNLIATLSLCNLQASAMGTYLQHVQNMKRNIRLLLLQCEGGTHRPQLLEMFLAQSLRMTSEAFALSHDDGVDVSKQYQLFETARRELAPKSLEANASQNDQLVSTGYAWISFARMLLQLTVPDIPIDPATAQHIRGHYVDSQASLLADQITLHQQLDLMLTGNETSTVVAYLQKRHNLVVAEMQNKKSFTRNDVYRLQMFWSEVTQFSSVISTSRIDDLLQKLAAGQPMADAQEESVQQSIHTLLQRLNTAYTDFSDLTAVVEYALQHLRIGLRIVRHVFVDRATSEAMEHFGAALAAFPSMRSSSLLVHSHSPSADLPDVTQRELLTLAAISFERKASVSSFAHARTVKQAYDKILGCWLLDQEKAKK…
g520	17522	18319	-		KIY74064.1	53.9	293	93	11	1	265	1	279	4.4e-53	218.4	hypothetical protein CYLTODRAFT_484819 [Cylindrobasidium torrendii FP15055 ss-10]		hypothetical protein				MSSSGTRSSRSPHAATHQKKPSLSNFAGLAGRPSLQSISSSMPWLSRSSTSVSEPKSSHKISRSIEVVSPRSGTLGSGATVVRTPNEALQDSHVRLQYDSSPPPPSRALPALPPLADLESDDEGERVEEYRVPSGSQENIRVASPRPTRSIPARPDIATPPPPFHVLLISDPPNSNVDRSKVIVTLETCTQTFRTTLDTLLSQPSLLAEYLLSLFPRPRSSSLYSTGSEGEHDMQDMYRNHLISQGLLSKTPFNLHLFLDRPSAS
g521	18708	23566	-		PBL02439.1	78.3	1464	281	19	1	1438	1	1453	0	2034.6	RNB-domain-containing protein [Armillaria gallica]		hypothetical protein		PF00773;PF17849;PF17877		MTDEVTPQPPPRKDERKPGGNGRGPKRAPSISKPPAGAANPGGAQRNRKPSAPGPESGSDSASRKGPDANKKPEQQRNKSQSGGPRSQQQQQQHRKGQASASQGQRSGAPRDPAAKHSPVPAQNKESSDALSSLQRVIADLRTTSPQPPANFQSSPAPTSNLPINAPVFQPGAAAFPGIQNAADAKHRKAASLGNSALSGNFNSFAPHLGSMMEGDEDNGAHGEEGEIQEQFYLQQGHQGRAQSQSFTAPRFAALAAQQEHDAGPGGRPQLAPNFMFGKKRGGGMMGPPIDEEDVGFQFPQQPNMPEQPNREQNLHGKSDSGEITGIMAEQIAIQSQIEALQQQQQALYQQQLASNQVLSFQTPGLAPGRGAHRRVQSTAPMPGAGFNGPPGAMGQFGN…
g522	23970	25760	-		KIY74062.1	88.2	374	37	3	1	368	1	373	4.7e-178	634	hypothetical protein CYLTODRAFT_433810 [Cylindrobasidium torrendii FP15055 ss-10]		NAD-dependent isocitrate dehydrogenase		PF00180		MLASRSFSGLAQGAIRRQALRTYASAAAPTAAFAGQKASNVRQKLIRIGPEISESVKAIYTAAGVPIQWEEVSVTPVLKGGKTVIPDVAIQSVKKNTVALKGPLATPIGKGHVSLNLTLRRTFNLFANVRPCVSIQGFKTPYDDVNTVLIRENTEGEYSGIEHEIVDGVVQSIKLITWDASERVARYAFHYAQSSGRKRVTAVHKANIMKMSDGMFLSACREVSKEFPDVSYDEDLLDRVCLQVTQNPAPYSDRVMVMPNLYGDILSDMCAGLIGGLGLTPSGNIGRDASIFEAVHGSAPDIAGKGLANPTALLLSSLMMLRHMNLYEYADKIEKAALSTIAEGKTITGDLGGKSSTTEYTQAIITKLLK
g523	26234	27084	-		KIY74061.1	82	217	37	1	1	217	1	215	1.1e-86	329.7	vacuolar sorting protein Vps24 [Cylindrobasidium torrendii FP15055 ss-10]		hypothetical protein	EOG0926510L	PF03357		MQSINRFLYGPTAEEKVKAWQNKLRGEQRHLDREMRQLDLATNKVKGTLKQLATKGDVKSAKILAREVVRSNKQKDRLSVSKARLGSINNQLAQQLAMMKVTGALQKSTEIMKLSNSLIKLPQISQTMREMSMEMTKAGIMEEMMEDTLDMEEDDELEEEADAEVDKVLFELTNGKLGEAGAAGTELPATADSTLEDKETEETMEKYRQQLNGILSS
g524	27173	29788	+		PBK72678.1	80	842	161	3	1	835	1	842	0	1302	histidine biosynthesis trifunctional-protein [Armillaria solidipes]		hypothetical protein	EOG09262E98	PF00815;PF01502;PF01503		MPVYLPLLEKPEGDLFPALDRIGPTILSAPTGPLPASCYVLVDGPSLDVSLVTQYLDQGADKVIVPLSWAKDLVGIIPNDKIILLLDVGSVSAVSDTVRRAVSGVLLKSPAIDLDLISSVSKFFEKSDIYVISGPNVPSKSTIRELMGINATLVIPSAQLTLGPSSNTQINVADAFMAPLSSDRPDGLFPTIVASETGHSLGLVYSSLESVKESILTGKGVYQSRKHGLWRKGETSGATQTVRSIRLDCDSDSLEFRVVQHAPGFCHLQRQSCFGEAKGLSALEQTLISRFSSAPEGSYTKRLFNDATLLRSKIMEEADELCRAETKEDVAFEAADLLYFALTKCIASGVTIADIEKSLDQKAKKVTRRPGNAKPEWSAPPAPKMLQPPPATSIVDPNA…
g525	30129	32263	+		PBK99840.1	61.6	670	230	10	26	690	20	667	2.9e-213	751.9	Dbl homology domain-containing protein [Armillaria gallica]		hypothetical protein		PF00621		MSLSSASSSSRTSSAAPDDTSVQRRTKRQHALQELLSSERFYASDMALVRDVHMPLAVGRPVEMASVSSTSSLPDGASPMTVEDARIIFGNIADIAAFTDNFCDALQDALDHDNVGDLFLKAIPDMEPPYKLYISRHDTASSHLQSLPVTPALTEYKAKTRAISAPISNAWDLHSMLIKPVQRLLKYPLLLSTILEETPKDHPDRENIRLARDAMQDVAHRVNEERRRTEVVKEVLKRTNKDLLVRIKTISRKRPPPPDSDESQLVAKLQRQVVHIQSFTNQLATNAMYWARSTTTATVQLQQYALCFSRVIGLGAEAPSDAFAAFLSVLEHELLPLGESLTLTLNSTLIQPLTQLLNTLTNPLRLFDTLQDTLLPLHTHLIHMPLSQKNRPPSDLLKA…
g526	33118	34440	+		PBL02676.1	64.1	463	119	11	4	425	5	461	3.9e-144	521.5	hypothetical protein ARMGADRAFT_1042359 [Armillaria gallica]		hypothetical protein		PF09335		MSELSPPAHTRARASSTTLRPPLTIRSLARRCSNSSLAPPPPTPPCAPEFAVQLDAEPSPSMLAVVASRILNAIHAPSHTIPWSSPSTPHDEQDLILPLSASAHKSSFGDVLNEKQPQQDFHWDPWPIIVVMALFPLSAAVVFFLFRSLPVSVSWPRTVADVAQLGRDLHGYSQSGTAELAHVLAVIAVTAVWNHTWSVPGSVIWNVLAGALFSPAYATLLLTLLTTIGSVCATLLSKPLAPFITRYFPKALDITRSALEGSDSKSQQQHSEPTSPWIRLSILRLIGVVPWSGINIACGVTGVAVADCFLGSFIGSLPWTAVTCQASRIGDILQTVASAPSPTPQTISSLLLSPELIFKLVFLSFLSLAPILGRDHLRALLKTHESTDEARAPRWSWVN…
g527	34910	36414	-		RDB18998.1	62	434	152	3	1	427	1	428	9.5e-138	500.4	hypothetical protein Hypma_014329 [Hypsizygus marmoreus]		hypothetical protein				MKFTTSFIAATAAIASVYSAPIRRAVNEALVPEFGLASGINPSGTGDCDGITNASGQTVLIPCACPPERSVFIQKLNENVAAGSVVNNPSVGISFPEDNSKESQLARINAALVTLQNLNGPGVGCPAASTTFVAQQKAIQDGTAAPAPAPAPAPVDNSGGDAPASGGVNEDLIPQFGFEAGLNPSGTGDCDGIIGASGQPVLIPCACPPERAVFVQKLDENVAAGSVVNNPSVGISFPEDNSKESQLARINAALVTLQNLNGPGVGCPAASTTFVAQQKAIQDGTAAPAPAPAPAPAPAPVDTTPAAPAAGGVDPALVPEFGITPNTNPSGTGDCDGVVGPNGTPVLIPCACPPERGAFLEQLNANVAAGRAVNNPSVGVSFPTDDSIRSQSDRITAVL…
g528	37457	38709	-		KIY74149.1	70.3	306	86	1	1	306	216	516	3.4e-124	454.9	NCS1 nucleoside transporter family [Cylindrobasidium torrendii FP15055 ss-10]		hypothetical protein		PF02133		MVKVPPSISLEPKQTSLHGSAYSWAWLSAMNSALGTYASLAVKIPDFTIIKSDMRRLNERAQFAQMAIIPTVFTFTGFVGIAVTSAGEVLYGETLWDPLRLIDKWDNRPAAFFAAFAFCLATLGTNISANSISAANDMTVLFPRYINIRRGQVICAIIGGWAVAPWEILATGERFLTFMSGYSIFLGPFAGIMATDYWIVHKCMVDVPAMYDPHGRYRYWKGINWRAVVAILCSVPPSLPGLVQSIKPDISVGNIVHIFDIAWLYGFVVASTMFAILSIVWPAEETFVTKAVLGDEGSRPDSPASKDSVEKAKEMIAV
g529	40467	41033	-															hypothetical protein				MDVEFNLDPSFASTDVRDIMFALGTHSVPKIVHVRHFSLGFTVPEPMWKHSLRCIEQWAHYIASAQPKRSHMVEAQTKTYHRIRLSRLIGPYTDYLTVCDKWTAFPADGEAVTVEDLLDFRWKYSPCTFGIRHSPMVQNNEKVLPRIALIVRWNFDIVMELDELRSKVD
g530	41036	41669	-		PBK69737.1	76.2	172	41	0	1	172	1	172	2.4e-76	295	hypothetical protein ARMSODRAFT_956526 [Armillaria solidipes]		hypothetical protein				MSPRSALPDFYYFLFAVYEPILCIIGFLGALADPKSTHDGQAPWPLHTPPPDILPRASLVTIIQLAHVCALLGVVNFFILTAARKHLAAFPALQEKLVFALLCPLAAGDVMHLYLTLWSLGNQKWDFYNWSAMLWATVGLGFSLMIPRVCWHLGIARYVDSRDAHIPKLMQK
g531	45755	47466	+		GAW08565.1	37.8	484	210	8	17	413	34	513	1e-80	310.8	beta-lactamase class penicillin binding protein [Lentinula edodes]		hypothetical protein		PF00144		MVLFTGLSFLLAICLVSAIPTAKRANNVFLTSEFDSFIQGILTEWGSPGGLSIAAVARGEDGTWTVESKGYGNATSGGIPVDDDTMFSIGSNSKLLTSFATGLLLANETITPRFTLATKMKDILPDWELADDIASSQSTIIDLLSHRTGLAPHDASFGFNNTAHQVLSRVKYLKPSTTFRDRYEYKYHHILDPLGLTSTTYSHVVAAQAHVLAQGFSRHGVNVSEDPFATGEPVALEFWAGNATENNGVTVVPGTDSPAVYGAGQWRTTYRGQNVIEHDGHVPGFYSAIARVPDIGVGLAVLCNAETYGSALIDIVKKRMLDMILRLEPIDWSAAMKQTVLEMHKTTSESVVPRPSDPVPPSAVLTVLEGTYTDAGYGSIELCYIASSDSCSDILAHLP…
g532	47935	49001	+		KIY74069.1	65.6	288	93	4	2	288	3	285	1.8e-95	359.4	Fes1-domain-containing protein [Cylindrobasidium torrendii FP15055 ss-10]		hypothetical protein	EOG0926448Q	PF08609		MQSLLRWGIENSGQEGPAGPPVQRKDLDPGIIDMILGKPDAQLMKEDMEVALNADKPEDERIDALDHLELLIEHIDNANDLDKLKMWPSLQSLLTSENSTDDIIMQALWVIGTALQNNPSAQQAYFKHEPLHTLTSFLVPSAVSPQVRSKALYALSGLLKHNAPAVKALDNPEIDGWTKLRDALQDHDITVRRKAAFLINSLLMPAGDSLNSSDGDNIHGGGNQPVHENSHAANLLDPSRTETSPHAVKALLDRNILPIVVEGLTNPLSYGEDGEIEEADVDLEEKLVG
g533	49584	50621	+		KIY71188.1	62.3	239	90	0	3	241	2	240	2.4e-77	298.9	hypothetical protein CYLTODRAFT_390770 [Cylindrobasidium torrendii FP15055 ss-10]		hypothetical protein		PF13460		MASKSALIIGATGQVGQHVLKELLASSHYSKVGEYGRRVTELSTLSTGKEKLEQKIVNFEKLGESGIKDGKWDVVFITLGTTRSAAGSAQAFQKIDREYVVNSAREARVEGTEQRIVYCSSIGADPTSRFLYPQSKGLTELDIAGLGYTDSIVYRPAILAETRRPEHRLGESIVATVFGLASYVSSAFSIGVPLLGKSMVIAGFLGSEGLPPVAQAKKVGKEGKEFTLIGNSGAIALGNTHWE
g534	50742	52173	+		KIY74070.1	36.4	453	219	20	7	418	8	432	1e-38	171.4	hypothetical protein CYLTODRAFT_484826 [Cylindrobasidium torrendii FP15055 ss-10]		hypothetical protein				MGVYEDLNKLCTKQETYREALRLHGLAGPMTGAGSGFDLTNLRTHLARFCAFIASENLQNDDISRTMAQKASCLSMADFNKGVETVRKALGDASSSPSRRGRSGAADIYGKLMQDWEIKPNSPDITTWMKNVEGKLVMMGVFNTQRKAVKLAVFYWVLLKMELNGLMDVETLIEEEDLDAKVFKETLRTLDMKGQTQAGQIKKAFRLEDSPPRRPTTPRSPTKTPRRVPPMKQSPTKASTTPAKELSPPPSPSKPSTRQTTTMTDKRKAVAESTDEEDSYSSVLDSPSKKRKVDVRPPPHSPSKQVAVVVPYTPSRRGKPTFGVSTLDSLMAETPTKNRSQAHTLPSSSNIAQVLFTTPKKAAAAPGRATQESPIRRKRTVVEKEISEDEEEDAFTRPR…
g535	52538	54884	-		KIY74135.1	75.4	621	139	7	1	615	1	613	9.7e-253	882.9	DUF1716-domain-containing protein [Cylindrobasidium torrendii FP15055 ss-10]		hypothetical protein		PF08216		MDIDKLFKVPKLLPGSGKRKLPDNPTPDMLKKMRLDMPSAPVPDLKGKSRAVTIEDVDEDMEDGPGDFAPGGDADYFAEEDEEGRFYGGGLTSEQKDILNIFDSAGGEGIQDDPGELNITSIRRTLLRFERAVNKNQDQRSKYPDDPTKFIDSEADLDAALKSLLPLAQAPVLSYAELVKSGTVALLVGLLSHENADIAIDVVEVVHELTDEDVGNEADEDDQDTADALKTLIEALLENSTLELLVENLKRFNEQEESDRQGVYHILGIFENVLAFNPSLSTDLVSKTKIMNWLLSRMQAKEHEENRGYAAELLSILLQDNIPNRLKFGEEDGVETVLKVLEQYRRRDPVDADEVEFMENTFDALCSALNEVTIKKLFLDAEGPDLMLFMMKEKLLSRS…
g536	54979	57043	+		KIY74137.1	63.6	607	200	7	1	590	1	603	7.2e-197	697.2	RNI-like protein [Cylindrobasidium torrendii FP15055 ss-10]		hypothetical protein	EOG092621X3			MSRRNAAANNIRGPTSALTEFLRANNITPTTVARRSAAVTQANQDLEQEEQPAEEPQPSPRRTRRRNSGYESDELDDPPTPAKKQKTSKAAPAKKAPAKGKGKKSKKDEGDEDEEEDPYNALSRSLWSNQGASSSKPPVGSFDTCAECEKQFTVTKYTMAAKPGPGYLCHSCAKASGADPFKKPAVPRKRQPARKPVAQFQEVILPTLSSLCIQIIARHLGDIDAFGDIGALNMDAISKAISKNRSLSSENVHLFYGAENSTLTLYDATKLNPTAFITLGHLNPNLTTLRLDFCGLISDTVFESWCSSLPKLTSLKLLGPFLVRPAAWINFFKSHPRLECFDIVQSARFDLDCLNTLIATSGKTLHTLGLQEVGQMSDEFLQAISQLSKLVSLNISDPP…
g537	57277	58069	-		PBK69750.1	82.3	231	22	3	1	229	1	214	7.1e-100	373.6	RNA-binding domain-containing protein [Armillaria solidipes]		hypothetical protein		PF00076		MNPYSNPTYNYNQQASGYDNPYHQPYAGPSFPQGSSSHNAPVPANAYEYDVGIVAQQSVYVPGAMIDKRGGAGGKLARGGKRTTVLRKGGGKTWEDQTLLEWNPCESSSPLEVPLLTIFYAAWFRLFVGDLSNDVSDDVLSNAFNQYTSFQKARVIRDRLSGKAKYGFIAFSDPEDFLKAWKEMDGKYVGNRPVKLKKADDTAIRPVEIGQRKAKQLERDLKKNRHKPY
g538	58357	59467	+		PBK69751.1	87.5	303	35	1	1	303	1	300	8.7e-146	526.6	60S ribosomal protein L5 [Armillaria solidipes]		hypothetical protein	EOG0926419M	PF14204;PF17144		MPFVKKVKSDAYFSRFQVKNRRRREGKTDYYARKRLVTQAKNKYNAPKYRLVVRFTNREVIVQVVYARLQGDFVLTSARSKELPRYGINHGLTNWAAAYATGLLCARRALTKLGLADKYQGVEEPDGTYTVTETIEGEDAPRPFKAFLDVGLKRTSTGSRVFGAMKGASDGGIYVPHSDKRFPGYDPEAKELDDEVLKKYIYAGHVAEYMESLEEEDDERFKKQFATYLADGVGSEDIEEIYTNAYAAIREDPTFKPSEKSKDWASESKKFRSSKLTLEQRKERIAAKIAKFQAGGAAADDDE
g539	59527	61712	-		KIY74142.1	60.9	608	220	7	12	605	38	641	7.7e-202	713.8	hypothetical protein CYLTODRAFT_416401, partial [Cylindrobasidium torrendii FP15055 ss-10]		hypothetical protein		PF10156		MDEPWKKLVLSHFYERKQTPAEILAQNLKRVFAERGLDFFDKTKNGNLADIVSKTVVEAKDSEDEAQTEKSDMTTEEMREMCIKIAESLGVAQGELSEAGALLDAILPSSAPTYNPATAHLQQLIAQQPPSEVKPALLTATTVKPLPPPISIQAFNAQLVLGGKDESLRKAADIFKVAANKMDSDRFKSEKYWADALKIRRANWGLVPAPLPPGVATGKGADKSSRDFMVTYGLEESSQVFRRRAIGWMGTKGSSEDIVFPHRQNHSLRVCLVVNDGNGTTRTTYSTPRDASTDNLQSMLKTAQREMVDQEIFTFLVHEASNLPSASAKVSERLIAIDAALGTEVRFELIEGEDNNNAPSSSVHQATCDLIYHSLHGLLLRRHASTKQQRLAGPSSVKS…
g540	61804	62470	+		TFK43482.1	63.7	113	37	2	72	180	62	174	4.7e-33	151.4	nuclear protein [Crucibulum laeve]		hypothetical protein				MAKHSMDSPSTSTAAATNKRKKLDDEDSLAAKKRSRLFLRRMPPEKAKVRSSDPMFACTLLNSVPDISKFVQCVARKVPELCKAYTPGKSDQDMGARIARLEHIIEMALPQYCMPATPGSTSYDSHNAAEQNRNNSEDDNADDADPSGGSFQSGRWYGNSASGSIAPGSIIEQASYFPLPSISSHRHH
g541	62516	64606	+		PBK69753.1	72.3	600	155	5	16	607	205	801	5.3e-243	850.5	hypothetical protein ARMSODRAFT_956545 [Armillaria solidipes]		hypothetical protein		PF04082		MRHHHLRHPNIDAVSETTAADNLKNLVEECGVSPHKIAELLGELPTLRITQVLIDHYFQAVNWTRYPISEPDFRASYNAIHSHGSHGISATNPQDVSFLPLLFVVLAISIRLAPEDIGGNARHRRVTSLRYYWSSRRSLLIAAAIQPDSLDIVLTRLLSARFLTFDRRITECWSQLGAAVRTAQALGFHRDGASMGLDPVMAEYRRRIWSYLYHADRSYALVLGRPNSIQDEYTSSQCPLNVDDVASPNAAPLSTPTKMTFVILRHQLATIIGSIVHHFQQVKATHYQTIKELDDRILAFIRDLPPHFALEPDRSLDEQHPFISIHRFLLITEIMFVRTSLHRPYILQRLGSDRYARSRAACFESAMIDFRVRQLFRESVPKETRDSLSNAYREFQTAM…
g542	64766	65889	+		PBK60491.1	91.8	318	26	0	1	318	1	318	3.7e-169	604.4	P-loop containing nucleoside triphosphate hydrolase protein [Armillaria solidipes]		cytosolic Fe-S cluster assembly factor nbp35		PF01656;PF10609		MIAIQTASAVHNALSVPSNAPEHCPGTESELAGKVAACSGCDNQEICASSTPKGPDPALPFIKARMSNVRRKILVLSGKGGVGKSTFTAQLAWAFASDEDTQTGIMDVDICGPSIPTILGIASEQVHASASGWSPVYVQDNLGVMSVGFMLPSAKDAVMWRGPKKNGLISQFLKDVDWGDLDYLVIDTPPGTSDEHLSVVQYLKESGIDGAVLVTTPQEVALQDVRREIDFCRKVGVRMLGIVENMAGFVCPSCNGKSEIFKPSTGGAKRLAEETGLELLGSVPLDPRIGKSADYGVSFIDEYPDSPATTAYLDIIDRALFHSMMPASSLNENVGIKVLLGDA
g543	65997	66554	-		PBK87336.1	31.7	180	101	6	9	184	3	164	5.3e-13	84.7	hypothetical protein ARMGADRAFT_1168684 [Armillaria gallica]		hypothetical protein				MPSNASPALYIVLYEMGDLPESEPDHPLPAGMFGFHWALIPVPHTLTIADRLVEYTILKIPNTESWKTDHRMIRRVTLDPHFHVCVKLPPILGGLRINDFIDLIMEQPPGQDGTPHLDLQVNWSSAQWCIRILRSLVDVDLIHLPLATDEDCALFHRRISSIGTAAGITNVPYTFVKDVKVIDYQ
g544	66962	69826	-		SJL01846.1	69.7	855	207	11	2	821	6	843	8e-303	1049.7	uncharacterized protein ARMOST_05170 [Armillaria ostoyae]		hypothetical protein	EOG09261EY9	PF01142		MSAIREREDDAGADAERSLKRTKLDEPVEEKKHDHVLPPSHALLGIPLPDVGISEYVGHASSKVEGIIKQRFTDFLVYEVDQDSKVIHLKSLDKPESPKPNPTVDAPTTEAPTTETPSTETPTEDVVMADPVAVETIEPAADANEPWPASFTARLSAFLSEETIESVKKMYLEGPEPPRVSDAGWGARPPKSASAEDSGQPTADAPAPEPVPEPEPETSGRGRGRNNRGGRGGRGGRGGRGGRGGGRGDTRKVLSDPIASKTTRTEVHQAVRELFKGQLDSETASDNSAPQNDEGSKIIIKWGKRGGGRGGGRGGRGGGRAQVPRGTYPPYIHFTMQKTNRDTQDALSHLSRTMHVNAKDLSVAGTKDKRGVTVQRVALKRNGRTVEDIWKLANGVPAR…
g545	69938	70839	+		ASV62981.1	97	267	3	1	1	262	1	267	2.2e-137	498.4	orotidine 5'-phosphate decarboxylase [Flammulina velutipes]		dihydroorotate dehydrogenase	EOG09263Q7N	PF00215		MQSYAARASKHSNAAARQLLETMERKKSNLAVSVDVTKAADFLAIIQAVAPYTHVDILEDFDPLIIEKLQALSLEQDFTIFEDRKFADIGNTVALQYSSGVHKIASWSHITNAHPVPGPSIISGLKSVGLPLGRGLLLLAEMSTAGSLARGAYTEDAVRMARAHRDFVIGFIAQRRMEGVGSDKAEDEDFLVLSPGVGLDVKGDGMGQQYRTPREVVLESGCDVIIVGRGVYGTDYSLTEKIAEQAKRYRDEGWKAYLERTA
g546	71075	71338	-		KIY67965.1	45.5	88	32	2	1	82	1	78	6e-07	63.5	hypothetical protein CYLTODRAFT_422088 [Cylindrobasidium torrendii FP15055 ss-10]		hypothetical protein				MARSSPYNTGSSFFSTTSTAGSATANPFALFIPNQSPRDTHLMYDEFGRLPRSSKASRVVEDVDDVKPSKFTMAKLFSFRRRRTLSF
g547	72016	73540	+		KIY67964.1	68.6	490	131	11	1	474	1	483	1.1e-174	623.2	hypothetical protein CYLTODRAFT_422087 [Cylindrobasidium torrendii FP15055 ss-10]		hypothetical protein		PF10176		MSARYAPLPNSRADDDDAEHEMNAAFADSDDEDDDFHDASESQPLTQRTHRPAPSVHTPGGYDFENVDYDYPPPGSPPPPSSTALPNTIGNSNGLVPSFDATPSASAPRRGWVQRTASAVLPRQVSQRLGLAQPRPEGAIGGGTNNDGVFANVTAKPTRPVRIQDGDETHLVPEDAQAEAPPSYASAQADSVPPYWETTVHAPFSSDSMGEMIIDSLPTGSVFSFLCNALISISFQFVGFLLTYLLHTTHAARLGSRAGLGVTLIQYGFALRGRLDETEDGGSIWGQWKPDGNMTWSEADSYFNNGTDVSNPDSPFAGLTEEQAGQLVADATTEWLSFFLMTVGWFVLLTSLLGFWRVKRWERGIMTTQTNNAAAAETEGSAPIISQFERAFGLSRVNG…
g548	73620	74258	+		PBK72715.1	71.7	205	55	2	1	205	1	202	1.2e-80	309.7	acyl-CoA N-acyltransferase [Armillaria solidipes]		hypothetical protein		PF13508;PF13673		MGTISIRKATEEDAPFLSRICLLTGDAGQSAAHLHDIGELPGLVYAVPYVKLPTTWGFVMEDITLGDVVGYVLGSTDTRAFESYAKEHWWPPLAKQYPPGSAPTNKPADERYMKLLRDMHTAPDANIAFAAAHLHIDILPEYQGKGWGRKLIGRAVEYLKGENVVGEGVWVGMDPRNEKARVFYERLGFKPIEGGTTPNMGLRFEDWEASRK
g549	74625	77230	-		PBL02408.1	87.1	765	95	2	1	761	1	765	0	1329.3	cobalamin-independent methionine synthase [Armillaria gallica]		hypothetical protein	EOG09260LBU	PF01717;PF08267		MVASSVLGFPRIGEYNFSVAYWAGKISSDELNKAADAVKKTSWTSVKAKGVDYVPSGEFTLYDHVLDHSAAFNVIPQRYLGHGLSDLDIYFAMGRGRQADGVDVPASEMKKWFDSNYHYVVPEFSEETEFKLNFNKALEEYKEAKAAGVTTRPVILGPVSFLVLGKASKDAKPGFQPISLLPKLLPIYNTLLSALKAEGVESVQIDEPILVLDVAATLEKEYTSAYTELAAVSPQIVLATYFARLDSNVNFVAQLPIYGLHIDLDRAPTQLDDVVAVIKPTSIVLSLGLVSGRNIWKTDFTSAIKSAQKAIDALGAERVIIATSSSLLHTPVTLASENKLTEEQKDWFSFALEKAGEVATIAAVLSGSQDPKVAAALEANKVSIAKRRQFETNSDDTIR…
g550	77558	77994	+		PBK72710.1	82.2	73	13	0	1	73	1	73	3.2e-28	134	xylitol dehydrogenase [Armillaria solidipes]		hypothetical protein				MSDNPSFVLRAVEDVAYEQRDIPEITDNEVLVKVMKTGICGSDVHYLVHGRIGDFIVSNPMVLGHESSGIIHKGVLV
g551	78252	79250	+		PBL02407.1	78.2	262	57	0	1	262	112	373	8.5e-113	416.8	xylitol dehydrogenase [Armillaria gallica]		hypothetical protein		PF00107		MVFAATPPYDGTLARYYKVPADNAYLLPETVTLEDGAMIEPLAVGVHSVANLGGFRSSQSVVVFGCGPVGLLCMAVAKALGAARIIAVDIVPARLEFAKAYAATETYQPPPFSPGETKIEYSRRNAENMKKVLDITDRGRGAIDLIIDASGAEVSIQTGFFIAKTGGTIVQVGMGAPDVTINVGMLMTKELNYKGSFRYGPGDYPLAIELVAQGKIDLKPLVSHRFAFEDALVAFKATKAGKSEDGTGVIKAIISGPDIPLDTV
g552	79435	79839	+		PBK68277.1	85.9	78	11	0	14	91	16	93	8.2e-32	146.4	mitochondrial 30S ribosomal protein S19 [Armillaria solidipes]		hypothetical protein		PF00203		MYKRLLLTLISGLGPYFVAFNNLKEAVQRNVAIKTQARACTILPNFVGLRFLIHNGKEYLPLLVTQEMVGHKLGEFSHTRKNNPSKAKFTKATTMKVGKKKP
g553	79963	80943	-		PBL02394.1	67.1	258	80	2	4	257	6	262	1.7e-97	365.9	ICMT-domain-containing protein [Armillaria gallica]		hypothetical protein		PF04140;PF04191		MAEDRIDSEIQKRTAQPLETIPDAHFAPHSKIPNTPLATSTLSFLLGSVFSLGAATSLAGGFQSLWWTTYQLGFFIAAWSAFHWGEFAVTAGWNRHKCSVDSFLLENGMTYHAANASAVTEYLITLYFKPEWKAYPYVSIAGVCIALAGQALRSIAMIHASDNFSHIIEYRKRNAHVLITKGIYAWFRHPSYAGFYYWALGTQLVLQNPFNFCVYSVLLWKFFHHRTRSEEKLLVKFFGDEYISYRSRVRTWIPFVP
g554	81054	83550	+		KIY74017.1	76.8	764	174	2	22	782	1	764	0	1164.8	P-loop containing nucleoside triphosphate hydrolase protein [Cylindrobasidium torrendii FP15055 ss-10]		hypothetical protein		PF00009;PF00679;PF14492		MLIRVCVRSTPKLWIPSSRRTMATAKVLASTSKAADLRNMALVAHIDSGKTTLTESILVKSSYLSSSGSVDLGSTTTDFLPAERERGITIQSASIPVKWKQWTFNLIDTPGHADFGMEVESASRVVDGAVVLMDSVEGVEAQTKRVWRQLDRYDVATRLVFLNKLDRPGASFSASIASILTHKLHRLPLVLVLPIASFDAQDYARAEPGIQGLVDLVKWEVWKWDQAGNSTRHPLPRTAKEFEEFTLLPPSHPVAAELIPARTALLDTLSTFSEPLMESLLGLPEDPFAYATLETPDIMPHLRSASLANQVLPILCGSALKHVGTDIVMDYIGELFASPLDVLPESLPANAPTQVLAWKVAWDKKKKQWNTFVRVYSGTMKRQIVLMNHNRHERERIAK…
g555	83617	84348	-		PBK72725.1	50.9	222	85	8	39	243	162	376	1.3e-43	186.8	hypothetical protein ARMSODRAFT_1066773 [Armillaria solidipes]		hypothetical protein				MGPPPVPSNPQKRRKPQASTRPRKKAKNKGKGKATEIIDDSSSSEDEPRRPSRNGSTRRTALDEESYSPGPDTDMEVDSHHLDLDEEEEEKPKPILHLKYRGFEILGHCLCIVVEPWPPIRSTTVIPPALRGRSRTPALNLNSMLPPPVPEVNTLRREATPLFLPDRDRSMTPFPFDPDRFTPLPHTPQAEFDLEVEEDEGWGMMELSQVLHTIGDVRAAPMNDDDDMEGAVFFGDADEVKEL
g556	85023	87172	-		PBL02412.1	78.8	532	113	0	2	533	9	540	2.4e-255	891.3	epsilon DNA polymerase [Armillaria gallica]		hypothetical protein		PF04042		MIIKVFRKYSNSLGPDALQFVEQILEDNDIPDEGVEDSLETLAREYNKQDDATMKVAMDVLRRVYESFQEQDNPGEQENETIDPDSHLYVIDAFEMPLWHWAPERGTFEKVSGQTTVSGSPESRVLAVRDRLHVIKQSVLRNEHFAPSTLPSRDRDKLVTLRSTKQLLGRAGERFLLLGMLTHSKEGKICIEDADGSVELDFSKLDAPGDGLFTEGCLALVEGEYTDDSMLEIVAIGQPPCESRSTARSIYGHIDFLGKGATSLVEDTHFEIKIQSDLSEMHFFFLSDVWLDHPQTLPGLQKMFDHCVENSFIPKVITMCGNFTSRSISHGNNRDVQRYQENFDALADLIASYPAIARSTHFIFVPGPLDITGNSVLPRRPLLSSFVTRLKAKLPKVHF…
g557	87293	88698	+		PBL02413.1	77.6	357	75	2	1	354	1	355	1.4e-166	595.9	UPF0183-domain-containing protein [Armillaria gallica]		hypothetical protein		PF03676		MLAELDIDVRPGLGLGMFEIGASLWNVLDMLRRMQNVFPQVDLKYDPDTASTTPIILHLRPHLDLLFSGKHQRLRTICVRKLRDPSPPLTVRYKDAPISSPDGILRRVDVRRFFGPTYPGDDLRYPGLWFSFEEDGLTEGLKGTQSDDKMQEVKRVFISQKDPHQDDGDALDEVTECPVMHGDLSIATVKVKDGVILQFYPTGTAPLHVKLGETTAQDLTIGLGPPLRVHHKEDRRMSIHANEQVNNDPGYFYNYFQHGIDFLISGVDHVVRKIVLHTNIPGSPLFQRYKRCNWEIEGLPEDDEDDTPPRKRFHDRSKFETISHFLSPRESPPSMLLDRTDDEDNITLAGSTTRRKPTVTNSSCSDEPLKYMDTTE
g558	89846	91630	+		SJL01867.1	68.9	421	113	2	1	421	1	403	6.4e-163	583.9	related to longevity-assurance protein LAG1 [Armillaria ostoyae]		hypothetical protein		PF03798;PF08390		MATSPRKTRKRGKSFVVITDRIEHDPGHHLAGPFMPQTQRNTRTECVAISTQGFCPTDCTTMVEMGFESFRLLIVPVVLYINWEILAPWIGKALDPITSPYLGNYPDPATAGNPSRVFFLLSHYIPNSSPEDPRYQKGYFDILFVLYYIVFWSMIRQILTVNLSRPVARYFGIRKEGKLDRFGEQAYAMVYFLIMGLWGYRIMAQHPSYWYKVEPFWADYPQWDMKPELKRYYLMQMAYWCQQLIVLVMGLEKPRKDYTELVVHHIVTIWLVGWSYLVNHTVIGNAVYMSMDIPDTMLAFSKLLNYMQWERAKTVAFAVFIVVWTYFRHYLNLRLLWSVWFDFKLIPAHARHWRPAEGVWMPDWMRYQIFIPIAMLQVLNLFWYFLILRILKRTLMTSK…
g559	91820	92422	+		KIY74029.1	59.5	200	72	4	1	200	1	191	6.5e-57	230.7	putative transcriptional regulator [Cylindrobasidium torrendii FP15055 ss-10]		hypothetical protein		PF04299		MYLRPIHTENDPAVLYDFIKSNPLGIIITALPSSDSSPPSIQLSHIPWVLELLESSPGAGMGKLRGHMARANPQTKTMLAASERAGTEVPVTVLFNGPASHYVTPKFYVETKPSTGKVVPTWNYAAVQVTGKATFHSWSSSDFLHSQVDDLSEMCEEMYTEGENWKVSDAPVKYTDMMKKAIIGVEVEITGLEGKFKMSQ
g560	92618	94117	+		PBK72696.1	61.8	403	137	6	1	395	1	394	6.4e-128	467.6	ribonuclease H-like protein [Armillaria solidipes]		hypothetical protein				MFSSLQLFQTVSCPEKATCTRPSCLFSHQPDLPPPPPLITVASAKIESSQSRTMSTPSAVPSKRASAPSPVRTASGSLPPSNEPPRKLQIVGSSSARKPVPAASTSTRPLSAGPPILQVNPAASRVPVPVRQAMLKTLYDHYVVLYNAILPTNPTIASEHALRQEDEVYQQASKTSYRNAMIQSAASLKKRAEPDSIHHDSVGTTADIAARIEAKNSLKAFNLTVKHLTPYIMSLDDQQKWGYISTIPEAEGSSQPSLAGQTTVCERCKTPFLVRADPNPVECSHHWGRPFAKKASGERTRVYSCCSRTVIEPEACSRGPHVFYESDPALLHARHAFSFLAPPSPSRKTLDIVALDCEMIYTTGGMRVARVSVVDATGKEVFDEIVRMDEDVHILSRLQ…
g561	94639	96076	-		SJL01869.1	65.9	308	73	5	75	374	23	306	2.8e-101	379	uncharacterized protein ARMOST_05193 [Armillaria ostoyae]		hypothetical protein		PF00226		MPFTARDETARWLLVPLARPANRTATTRCHIVVTNKISGSHSVTSRTLLALDLQYEVPVFLFFGCSGSSRVRLGKDHEIFDLVSDVEASEGKGTTFYSWLDVPSTATTQEIAKAYRKMSMLLHPDKNPNDKKIHERFARLGVVSTILRNAESRKRYASTHLPSLLILISYNPSYDFFYKNGVPKWRGTGYYYSRFRPGLGSVLVFLVILTSGLQYLVQSLNYKRDLERIESIQRDARLAAWGAKLVPVEGQRKVKVNLNGGTSRDEDGRSKGRAIDMVVEGQNVYIVDASGHLDLLDSSSALKPSILNTWFINFITGLYYKISSKGSSTKDDSDLEPEESESDYSSEAGNGSSNGAKYAPTTKAGGKRRKVNKRR
g562	96320	98146	+		PBK72694.1	53.8	474	208	7	5	471	98	567	1.9e-126	463	hypothetical protein ARMSODRAFT_953094 [Armillaria solidipes]		hypothetical protein				MAPAVAALAQLWHLPAEFELVCRDVWALNLSLLPQHPPPEPYYFSHGENTVNDESEPVPKDEEGNGEPLSDDDPIIAALQADTSSDEDEDSDSSNTSPKVETSKRRDQSRFRSMTSTIAVLALTCWMLRIPIMYSDLIRAIDAYDLPYLDAVKYLPSSMVSHLTKHNTWALSMQRPPRIQAIHKLTARIGKQVYERYGILTPELNAAPLLWRVTTFLGGTPTLYQLTKQLLRILELPLTVSYALSPSLERTKKKDPDHHAYDHIPPELGFVAGTIVMLKMVYGLDGIERVPADPGDPAAALPRIDEFMDTVRKMNDKESENLQELFGCESAMLVGNLNEDALAEYVKFCEKALLGDQEEDVMIRKYFPMDKSSAEEVTKEHERMGLSGVMQATSLDEND…
g563	98528	100921	+		PBK72693.1	47.1	855	320	27	1	780	1	798	1.2e-117	434.5	hypothetical protein ARMSODRAFT_1001910 [Armillaria solidipes]		hypothetical protein				MRRFASVFAPKRDKTKDPSTPQESTGSKVVHCANTLSSPPLSTPILSPSVRRGSDTAQSSVSSSGSTNLQTPDDVPMYLEGAPTKSKSWINSWLGKKPSVTKPKLDSGQLNRDWQPPVPPPLLRPPPPGIRSVQPKPVQDSDDDDTSSYSDDDDESVELRPKSLSLTPSAVQRSRKYLIAHLENALISRPSAHPFVARSPPVYPRSSNSGPLPPQNTLHSLTLKRRLLNRLTASSHPLSVAEQTAILPFSMKSAPALLPPFTQPIDELRPAKSVTVSAHSPGLRRWIDRPCFEHRFSVWIPTPDGISRQVVSGTRFAVPDLEFSEALEAMIDLTNHPQTIRDMTPQPLSLETSTPIVQLDTNSSQTSLPSPRSAMSPSAPSPLRNHHDPSKTFLRQPSS…
g564	101593	104458	-		SJK98596.1	45.3	682	314	20	148	793	371	1029	3.9e-106	396.4	uncharacterized protein ARMOST_01864 [Armillaria ostoyae]		hypothetical protein				MVLISQETTDTLRMLSGSTVVLLSYNHLDLHQLHPKRQILPVRTIADALTMITHPLLPLPERRVPPIVVRHLLAAAFGLPGLRHVAQYVDRIPTLVLPPERDLPLGPPRSPSSSRSRGRTRSTSRGRSRRNTDRHRSRSYSARRRSPNSRRSSVSSGSRSDSIASSRASPPPVVPAKPESLPEQSTHQLKQEDTQDTLVPSTPLQMLDKDAPIPPQSPVAIHITEVESQPPSAPPDTNTSHSTNHIDEAIEVDEDAPPLPAVATDQMRESNPPNGEVDIMSIDIQEPMSSPRSQPDPDFPVVDISKTSDSLRDALRITVMTRILCDRQPRDQIVEPVLRSNLDLVPPLGESSNSSPDKLVEECFHGAQIRSVVAQHDSSTSHKLADTFQKCEDDLVEKV…
g565	105233	106944	+		KIY74019.1	59.2	463	186	1	21	480	6	468	1.8e-156	562.8	hypothetical protein CYLTODRAFT_416297 [Cylindrobasidium torrendii FP15055 ss-10]		hypothetical protein	EOG092635DF			MDDQPANVDDSRKGTIPLIREPSRLFFQSVATRRLIIASYWLVILLALPLWWNITSIQRLSLPAARVDAQAKTRLVFPTTIHLDPSIIDARPSLLRELQDTLDDRNLSVTINSAPQETAPGIYRVSTSESGDTTLSGRTVLFPAHATEQYMVNTVTQLILPFPTTKDFRVVPYAPRYRLSFTLLNEDAAAGHFVTGWDIQTALRRHINPTLSRLSALHNFTIESQVQFHAPLAFEPIPLEDGSFGLTHEDLTVFINSAEWTLSSSSSNDPVLHFVLFIPSASQRPLKIMDRESTTFLIPQWGGVVIYNPTSSDDFLGVSDLDNIFTLFSHHFLSLLGVPALPRSILSDSDISDWQLDALLRRRALENNEGAKDILHSTIKLVDHIETMPVGANVQEDVE…
g566	107030	107658	+		KIY70132.1	64.5	186	51	4	1	175	1	182	2.4e-55	225.3	zf-DNL-domain-containing protein [Cylindrobasidium torrendii FP15055 ss-10]		hypothetical protein	EOG092658X5	PF05180		MLPSRMFRNVGIPPPLRSLIIPHTSLPGNIKVLLRLRLGTVNGSKLTVPAPSRQYSTTPLPSPKDDPSSDATHTTGSQPLPERMEPRMSLTFTCTVPQCGTRSSHECSKQAYTSGIVLVECPGCKNRHLIADHLGWFKDGTEDGKHPTVEDFLREKGEKVKRGRIDSSGITEYYE
g567	108283	117674	+		PBK72706.1	50.7	2824	1297	43	5	2777	7	2786	0	2651.3	hypothetical protein ARMSODRAFT_953107 [Armillaria solidipes]		hypothetical protein		PF10293;PF10305;PF10347;PF10351;PF10359		MWAPFNALFAVLSALCISTPKASWPAILIIWAVRIATTSLLLRSYIIPWALARTSKHVRIRSISLRSIRGLYISKGNKTIRIERIGYSLDGNWKLLVEGVKVHVRKREKLPFPRSTHRRSLTLERISQLERGFWNLLWSIYAWFSPIFRPLIKNQSISFLRLLLRWIPRVAQDVTFEISGISIIFPDIQNTTVTSELVSFKTSLSITQHAIPPSFLSQDSVPHIPRVHPPYSISAWRNRLRASVKRSWNQALERTQGNLGICLRLGGISASTVSSGAPKAIFSLPDSIVFTSSFTFDPRHGRITTHSLKTSLALTRCVVELSSLLVLAKQIQAQGITEDSDNHYPDGSSFSFPASSRSQPLSPPMSPSSLFHPSPKLPSHGPPRSPLMKALSRASFLSR…
g568	117918	118933	+		PBL02452.1	40.6	229	88	5	7	226	5	194	9.7e-34	154.1	hypothetical protein ARMGADRAFT_1050137 [Armillaria gallica]		hypothetical protein				MDKIATDDEEDELMLYNDDSDADDGTGYRPLEPLPGSQARIYTTKDLHGISCTALTTSKDIQHLLARIHEGLINLNPVWQRAFVWNQKKQSHLIDSLFHNYCIPPVVLALTTTEDDLEEWVCVDGKQRLMSIIEFFAGHIPCTIYRMLSGIYYPRLLPATGRDPRTQKAYYYTTSPQHSDRLQLSAHMKNIFSAKVITCVEYRDLRDDQIRDIFQRVQMGEPLKPAGKELFQPIDDFLTLPQNDIKPYRHQ
g569	119763	120421	-		KIY74039.1	65.9	185	62	1	2	185	190	374	1.5e-63	252.7	hypothetical protein CYLTODRAFT_364313 [Cylindrobasidium torrendii FP15055 ss-10]		hypothetical protein				MILNCLISYSLPHDRASVERLSSALVDDHEVPRLVSTQVMAWFGSINNGFWTMDVNGIVRQVGLSILRPHSNKPIPINELLNTWKAAVGEAFEASVSVDLLAGNYLTETDDTVSYFPTASLPADPARRFSDLFLVRTRWKANDIAPFLMDLAVDSKESDKLILKYARAITDPQGVWYTARAQYAG
g570	120639	122570	-		PBK72666.1	63.8	141	49	1	418	556	5	145	9.7e-42	181.8	hypothetical protein ARMSODRAFT_881439 [Armillaria solidipes]		hypothetical protein		PF00856		MAMDHCHCSTLADEVYTIKGIRLFQHAVSTVIAFIKVAHFPRSSSPNSSQHQHSGSEDTDSDDDTQTCIRPYVLCTRPPTGAVEDGSSECFLSNRAIDAIESNADRGYPHELLHPLEGPSYAIAPSPGKGRGLFATRDISLGNLVSTERALLIGPVPRNGSQLLLTEHQVLQCFRRLGSEAKSAYLGLRNEHRDLGTISGIFKSNALEIYGLNHVDEGTSYGGVFKDLSLVNHSCRPNVSLSFDLTTFAMRLTAIRDIQAGEELCITYCTLEYNFAADRQHSLPFDCVCNACQNAEMSDFRRRQIFSINPWELVDAFYSWIKDGTTAYPGRLENLKNLIEEEGMEDSWWYRLVLKQMCGVGFAFDDEEVVMEYLQLLYKAFLAGGMTRDDVIDILEKAE…
g571	122712	123161	-		KIY74041.1	73.8	149	35	2	3	148	1	148	9.2e-56	226.5	hypothetical protein CYLTODRAFT_416313 [Cylindrobasidium torrendii FP15055 ss-10]		hypothetical protein				MSISSSSLFQIQKRCVSSSPYGRTHVWKKRNIVLPNPVVPKFPQRVILSNGASFTHFTTSPRSLLRLPRDTANHPMWNTYLWADEGAMEDEANTTGRLGRFNKRFEGVGGVGKDGQRMVEWMSGSEGSGGELVDPGRFKKKGPSKPKKK
g572	123217	124587	+		PBL02451.1	60.6	322	117	3	2	314	4	324	2.9e-100	375.6	hypothetical protein ARMGADRAFT_981097 [Armillaria gallica]		hypothetical protein				MSKIPLPKYLKMLTENGVPVKKAMELAGKLYKTCNTPEQLAALNDLELRFHKITEKEDRKLFLTALRNAGYTASSSSIAPHSPETTPTKKKRKRDTDSSNIFLPTPKDEASTFGSMDFKEILDIEALQRKSAVINRAPIISAWAMVVAERQGFHREEALSIASVYTEMNALSKGISLGIYKDGKQKGIEASRNGAQPYVELMGRRPLYETQNNQWRALLNSSPALPSAAYSYISRSLRQTAPFIIGAMRLLAASYTPSELNEKGFNLYTQFRPVVTGWGERAELKCNSILSLRKKSVVADTAESLQDTVPASHVAGDDDDDDDDDDVQEPPDKMRKIMYEEVKEQAEEQAPVAG
g573	124653	126233	-		PBK72669.1	95.4	372	17	0	1	372	1	372	1.7e-199	705.3	hypothetical protein ARMSODRAFT_953065 [Armillaria solidipes]		isocitrate dehydrogenase (NAD(+)) idh1		PF00180		MFRNAIATSARPAIARRTATTLSAGFPKVTQRAPTKYGGVYTVTLIPGDGIGQEITDSVKEIFEHVNAPIEWEQYDVSGMSSAGEALFKEAMESLKRNRVGLKGILFTPISQSGHISWNVAMRQQLDIYASVVLCKSLPGFPTRHSNVDFAIIRENTEGEYSGLEHQSYPGVVESLKVSTRAKAERISRFAFDFALKNNRKKVTCVHKANIMKLGDGLFLNTFRRVAEEYKSTGIEFNDMIVDNTSMQLVAKPQQFDVMVMPNLYGAIVSNIGAALVGGPGIVPGCNVGRDYALFEPGCRHVANDIMGTNKANPAAMILSATMMLRHLGLDSIANNIATATFDVINDSKVRTRDMGGSATTSDFTAAIINNLH
g574	126468	128427	+		KIY74048.1	62.7	542	183	2	4	545	5	527	1.5e-201	712.6	hypothetical protein CYLTODRAFT_416320 [Cylindrobasidium torrendii FP15055 ss-10]		hypothetical protein				MTLDISEVLESVPHRRLSFYLVLVFIVGPVWLAVPACWAFASYALTTGDLLFPGWKGNTLFSVALFEVCFNVYYTYLVRSLGGPTTSPIRSVEELEITLTRVIKAGLASLPADDVIFDEEALLAARPVNTEEEISQLEDSDPRAADFRNSFRTWFGRVPWSQVRKHELRQWLHWALFNADMPPLDELPPRHSAALERAVQMIEKRIGRTIPEGSNPNIRPLRLSLDKLNVYSRPFIMYAIIYAINFLSMLRLKRKYHLQFSTFNGLEYCIRIPHTWDCNSDLRPIVFFHGLGLGISQYKLTLGRLVRNFSDRPILTILQPHVSQNIFHPNFLKPMTREQTTERLACLLDQLGWANLGNDVSEELPAERASASKGVTMLSHSNGTYGHAWMLKDYPHMIT…
g575	128544	129290	-		PBL02448.1	69	187	58	0	4	190	129	315	1.6e-71	279.3	amidohydrolase 2 [Armillaria gallica]		hypothetical protein		PF04909		MLTPDSAYIGDDRYDAIWEELHKRQVVVFLHGAQTPSSIPWPNNFLGLPVTEVPNETFKAAAQLVVTGKKRRFSGVKIILAHMGGSTPVLASRVAVLSPHMGCSLTPEEIMEDFKSFYFDTALSSHEVNLTLADSFIREDRLLFGTDFPAVSKSMTEWYTDHLIQYYSNNTDKLEAIMHGNALKLFPRLEDRFKNQ
g576	129335	129769	-		PBL02448.1	67.6	102	32	1	1	101	1	102	1.3e-35	159.5	amidohydrolase 2 [Armillaria gallica]		hypothetical protein				MPRIDVHHHFFSPALAKQRSIGWRIPPENLPWTPEKSLQFLKDANVDMAILSIPAYAEGSVSPENRDAARKHNTFTAELCKQYPDKFGWFATVPFLDDIDGRCRSKILFDATNRVNTRRRRVERDQLFIGRFACGWNRAFFNVW
g577	131128	133167	+		RDB30245.1	69.5	486	144	2	49	534	62	543	6.6e-189	670.6	Benzoate 4-monooxygenase [Hypsizygus marmoreus]		hypothetical protein		PF00067		MQSQTTYTFRTSTQLTSSWIIQGKSEVILSFVLRWSQVLCYRILLLLIILVTAKCIWLLQHTQIDVNGTLRDIPGPLLARYTPFWLAYQARVGRRYIAVHELHQKHGAFVRISPNHVSVAHPDALPVIYGQGTKAFNKSEFYRAFIGKAPSVFSTLDRQDHAQKRRMVSSTFSTKSLEQFTGYMHVILKTFTNKVDVMCQRNEYTDALLWFNYLAFDVLSDLAFGEAIGMVNNESDEVSLERVNGDVVREHAISLVDEREHLAAVIGLHPWFKYLSKLIPDPFFIRGRKSSYGLEDLARRRVMHRLASRTERNDILGKLIKERTKGTLNLDDGQVTQLTAETVTLLIAGSDTTSNSLTGILHLVVTHPRVHRKLLDILEEACPHDTSELVYDNVKSLPY…
g578	133475	135154	+		KIY74057.1	63.9	463	163	3	1	460	1	462	5.9e-168	600.9	hypothetical protein CYLTODRAFT_385456 [Cylindrobasidium torrendii FP15055 ss-10]		hypothetical protein				MGLCHESAPFDFQDACIRGTWAAILPAVLVLLFSLFSLSVKPPALVRAALEQFRTFLTLHEAEALDLAEENETLQVPVTISVWRTVVFALLGLLEALCWIGYGSYRAITSPEDVWDVVRPFLVSSTWLYMVARPIIKPTPTPPYDLFSLYLVHFATGVLMVGGFIYDYAVKQMPFPPKLFAAALYANLGIAALGLVVVMGMPIDVPSTFVKKGDIGKTVTPEDYTSLFGWITFKWVYPLVQRGRNSTLNDVDVWNLSPTFQSRPLFIKFSNIARSSLLRRIWAANSLDFILDASLTVISVIFNYSVPFFMNRILAAIDKADRTPADTTHAYIYALLMFVCTLAKAEADVQHLWFGRRAATHIRSELMAAIYDKALKRKDYSGIVDKNEEKTEAPTNGAA…
g579	135172	139523	+		KIY74057.1	78.2	1159	246	5	1	1156	483	1637	0	1742.2	hypothetical protein CYLTODRAFT_385456 [Cylindrobasidium torrendii FP15055 ss-10]		hypothetical protein		PF00005		MLSKRSVRIQKGVLAARDKRMGVLNELIGAVKFIKFFAWENRWIDRALDAREGEMKWMVKSRINSILFYMLWTTAPVFISIVSFFTYVMQGNELTISKAFTAISLFSMIRVPLNVIPMWIVQVLQTGVALKRIEVYLGEDEVSDQVSSIKKDASAPILLGPDEEGLGLRNATLKWNEVEEKKEGDEHSKSVTSSSANTVDSPSDDASTIISTENESIDHKFELKDISVIFPDGKLSVITGPTASGKTALLMAVLGEMTVVDGEIIMSKDTSRIDEHGNMHAISYASQSPWLRHQSIKENILFGYPLDEARYQAVVEACALRPDLQMLEDGDTTEIGAKGVSLSGGQKARVALARAVYARTKFVLLDDPLSAVDSHTSRLLYDKLLMGPLLENRTVVLVT…
g580	139993	141512	+		KIY74052.1	52.3	491	194	14	21	485	76	552	1.3e-106	397.1	hypothetical protein CYLTODRAFT_416324 [Cylindrobasidium torrendii FP15055 ss-10]		hypothetical protein				MPAQVVKNIRKSLPRFDLVTNSSAESGVLYLVKDEKGKRFVRRPKPPPTSAPLAEDFDEATTRPPTEWNARTSWAPTIAPLPDDFDAMTYTAMTAAPMDQDGRESDVEDRSHQRPMESTRRSHSFASGPSRTSSSSRYRPFEVERLVQHDMDMELGSYGEYGEYTREMQQVFPSSRGFEVSISKTSSKHHARRSSDSAMTLNSMRRRPPNWKVRSVAERSGPRAGMEYDVVRDKILEEGPEKTVVISTWRERVADETKKEDMSVYYLSPRDYESQEEAFRASRDDTTTGSNRSFSVGQRGSPWPLSRETSSIRRLTSMQSMRTDERRSISPVVKSRAVSAPWTSTPKKQNDPARPRTLSPSPKIQPIRDNPRISRSHTPVWSSAPLRDISRSLTPPFIA…
g581	141673	142641	-		PBL02447.1	60.9	248	93	3	5	251	10	254	1e-75	293.5	NAD(P)-binding protein [Armillaria gallica]		hypothetical protein		PF00106;PF08659;PF13561		MPQCITYFNRGIGLAAVRKLISFNAKVVAISRSSTPELEELSTTSGVLAIQCDIANEESLIQAISKTEQTFGRIDGLVLNAGTLDPICRIGDSTPLAEWKKHFDVNFFSLVTATRAALPALRKAENGGRIIFVSSGAATKGLAAWGPYSASKAAMNSLCRTLAEEEPTVTSIALRPGIVDTAMQVDIRNLQSSKDNMSEKDQIMFHRLHNDGQLQHPDVPGHIIARLVLEAPASLSGQFVSWDQDECKPFRP
g582	142772	144192	+		SJL01892.1	87.1	379	39	3	1	372	1	376	3e-180	641.3	probable Pyruvate dehydrogenase E1 component subunit beta, mitochondrial [Armillaria ostoyae]		pyruvate dehydrogenase E1, beta subunit		PF02779;PF02780		MVLRLAFTRCAPALNVARSSSSSSSLRRHALRSARGYATTTEHSMTVRDALNTAMDEEMMRDESVFVIGEEVARYNGAYKITKGLLDKFGEKRVVDTPITEMGFAGLATGAALAGLRPICEFMTFNFAMQAIDQIVNSAGKTYYMSGGNVPVPIVFRGPNGAASGVGAQHSQDYAAWYGSIPGLKVVSPWSAEDCKGLLKAAIRDPNPVIFLENEMLYGVSFPMSAEAMSDDFIIPIGKCKVEREGSDVTIVAHSKMVTHSLEAAEELAKEGINAEVINLRSIRPLDIETIKASVKKTNRLVIVEGGFPAFGVGSEICAQIVESEAFDYLDAPVERVTGADVPTPYAKNLEDLAFPDTPLITKVVKRALYRTY
g583	144268	144888	-		PBK95317.1	68.9	206	63	1	2	206	22	227	2.3e-81	312	hypothetical protein ARMGADRAFT_990224 [Armillaria gallica]		hypothetical protein	EOG09264RBX	PF09768	M76	MSSSFERWRQWAGELVSPSTDPETIRKRNEKAVARCEANKAWLLDNSPSIIFLLQHLSLSGCKVPARNLVCAPCERFMAGGYVSGRGGIVLCANNFYSRRHMERTMAHELIHMYDECRFNVDWNNLRHVACTEIRANNLSGDCRYLSELNRGIVSFAGQHQECVRRRAIESVTANEACPDQATARKVVNEVFESCFKDTRPFDEIY
g584	144987	145476	+		KIY74055.1	75.5	110	11	1	29	138	23	116	7.1e-37	163.7	hypothetical protein CYLTODRAFT_340878 [Cylindrobasidium torrendii FP15055 ss-10]		hypothetical protein				MLGEMYTGHHERGYVFLVYSSNPAAHSEQVRTRDLDQIQLIDLDPKNRAALEAQPLDFEKPGLAQHYCVECAKYVRTLLDAIFLIDSKRHYETDLALQSHWRSKVHKRRVKQLKVPAYTIEESELAAGLGRETRRTAATQPVDVVM
g585	145778	148074	-		PBK61652.1	65.6	619	157	13	2	613	5	574	3.8e-212	748	kinase-like protein [Armillaria solidipes]		hypothetical protein		PF07714		MDDSESVGALVPTDPEWQPIFQVSNQVVLYNPTNHAISIRSSSVHRSVQHCPYCKQVLPSGFHAEPDDEDTDSHYSRASNYFHLLAVSNETWSRPSTPPPLANATTSAFSPEALANGYFNAFFVEEQKLGMGANGSVYLCQHVLDGNPLGHFAVKKIAVGESHSYLLNILREVRLLERLHHPNIITYHHSWLEPSQFSAFGPTVPTLHILMQWAEGGSLDDFIDARLGRETHAHVTLSSPTSEDHSDLLSRAARIRAYKLFQKASPEEKERLRRRMDGGHSTYTQTWTAVHLLSAEESKSMFGDVVEGLAFLHSRSILHLDLKPGNVLLTWDEGRLIPRAMLSDFGTSRDMLNTSTTRSGNTGTLEYTAPESLPAPQTGVLHQVDSKADMWSLGMILHK…
g586	148169	152122	-		PBK78814.1	69.3	987	271	10	4	983	3	964	0	1312	DUF221 family protein [Armillaria solidipes]		hypothetical protein		PF02714;PF12621;PF13967;PF14703		MAFIVPRHRASNNTTKTFVTALVANGGLLLVEVGAFLILKQKLGRIYSPRTYLPPPSKRADELPKGLWRWLPTLLLSPAEDIIHKNGLDAYMFLRFIKMLIWIFFVFTIVTFSIIVPVDVAGVKSDFTGLDRLSWTNIVEVRDQKRYAAHIVVVYILTFFVFWAIRREMLHFVHMRQKFLISKEHSRLAQSRTVLLTSVPDELANDHDMRQFASFIPGGVDKVWFYRDTKALNELFEERVDACSKLEAANATILRDATKAWRKREKAHKKTLKKQKDEEKSEQTELILSPASHEFLNDLVPLKKRPRHRTGFWGLWGTKVDTINWCKEEIARLNIAIDEERKKSEGKFLGSAFIRCNLQMGAHVLAQCVSYHEPLTMYDKWMEAHPKDIVWRNLDDGAL…
g587	152711	153331	-		KIM90893.1	92.7	109	8	0	13	121	32	140	5.8e-48	200.3	hypothetical protein PILCRDRAFT_811389 [Piloderma croceum F 1598]		AP-1 adaptor complex sigma subunit Aps1		PF01217		MYHASLPTDQCTDTKVVYRRYASLFFVCGIGANDNELVTLEVIHRFVEVLDRYFGNVCELDLIFNFQKAYAILDELIIAGELQESSKKAVLRVVTQSDNVEEQENSEDTMARLGSRTAPMIR
g588	153747	154205	+															hypothetical protein				MGKLSEASLVWGIVVEADQCVKWLKALEADSDEVPNSEEEKDKANEEKVKEPPRKKRKEEQNVNIEDLQAALTECIEETDLFRCNIHVSDEVLDKVSIEWILLEEEEQIQKNTHEIWGYDTCTCAMCILVDLFFC
g589	154528	155007	-		KIY74032.1	57.6	118	50	0	1	118	172	289	4.5e-28	134.4	hypothetical protein CYLTODRAFT_364300 [Cylindrobasidium torrendii FP15055 ss-10]		hypothetical protein				MSLASLSHPDETLFLPIAVGLFTFANAEASTWFMSANDRQALAVQRAKRIEDAKNGVRTFVPADVTTNALRVVSVARIIFASQAPGAVVLYWTVSSIFGLLQTWGMEFTRRKALDSLPQSVPPLVNAKDKVLPAPVRSRNKPK
g590	155182	155611	-		KIY74032.1	56.9	109	47	0	5	113	6	114	2.9e-26	128.3	hypothetical protein CYLTODRAFT_364300 [Cylindrobasidium torrendii FP15055 ss-10]		hypothetical protein				MLVLRSVRRLPRPTVQRRGYLTDSFLDLATALPYPSSWPVYSSTIILVTILGRFGILPVTIWANRRMIRYQTKVIPEVKAMISQIQHEELSKMKAEKFPGDKPVWVKEISKRTRSIASPQITQWTTR
g591	155764	156531	-		PBK72701.1	77.3	238	54	0	1	238	1	238	5.3e-98	367.5	hypothetical protein ARMSODRAFT_695551 [Armillaria solidipes]		hypothetical protein		PF01159		MARSKEIAPHVGRLSRSKLSAKRGLFKGPKKSEKPAAEAKLETIEKSVGGDKNGGKRVIPTAKAPRFYPADDVRVPKKSRKSPKPTHIRSSITPGTVLILLAGRFRGKRVVFLKALESGLLLVTGPFKVNGVPLRRVNQAYVIATSTKVDISALTLDAKFNDSYFTKTVAKKSSSAEAEFFEDGKPKAKEALPESKVADQKAVDEAVVAAVKKSENVAKYLSASWGLSKGQFPHQMVF
g592	156797	160847	+		PBL02456.1	46.2	1058	509	22	72	1109	88	1105	1.7e-234	823.2	hypothetical protein ARMGADRAFT_255747 [Armillaria gallica]		hypothetical protein		PF05183		MDSDNCIDLTQEPDSDPDDVLEIGNNTIGWTLHANQSTASVTSTGTSEFSDGIDDIIAGYTSAPDEDDPQVNGASQSSSLLGKRSRTEPPASHKKPRLSSDSVDDFDLEDVFIDKPISTNCQPISPHIVIFHHERLQILYNTKELAHGAQYELARLLSNKSIDIPLVTTDLIRELGGKSNRLAILLLAERMLTKGDASAEDNSFKEHLRRLMRAEQDATLPWEEQDLEDERLGIDPDAGLGFYQDDPTWYGGKVHYHAKCHIEYDRNGLNPKHRIELEKAELGPSNRFARQFGSKRLLRVKVIDKPYSKTDPALFKQPFILNGRVFRAFYEKDRTVFMFMTNETFKDGVITANGDGISLMDLINWHNPIGLDMGQAMAKWASRSALGLSTSVPAHELDP…
g593	161369	162017	+		KAA1098767.1	51.2	162	71	4	1	155	30	190	2.7e-37	165.2	Ras GTPase [Puccinia graminis f. sp. tritici]		hypothetical protein		PF00025;PF00071;PF01926;PF08477		MVTNRAGSRVRASLHHCGIAASNVVPQASFVREYKLVVLGAGGVGKSAITMKFINDHFEENHDPTIEDMHRKSTVIDDELATLEILDTAGQEQFAAMREQYFQYGEGFLLVYDVTNQQSLQDVQQLHRLMVRVKGRGTPAIIVANKCDLQDAREIQPGGSLGV
g594	162758	163290	-		GAV98915.1	74.2	132	27	4	4	128	2	133	4.6e-36	161	cytochrome oxidase biogenesis protein (oxa1 mitochondrial) [Lentinula edodes]		hypothetical protein		PF00125		MSTAQKTGQKRKGRPSGSDNASPAKKQKSTARKSTGGKPPRRQVPDNEPPKRKHRFKPGTVALREIRKYQKSTELLIRKLPFSRLVREIALDLTTDTNEEYELRWQSSAIQALQEATEAFLVHLFEDAYAASHQSTLMLSNNLDQ
g595	163651	165005	+		KIY74035.1	60.8	367	126	4	3	367	41	391	3.7e-122	448.4	hypothetical protein CYLTODRAFT_364306 [Cylindrobasidium torrendii FP15055 ss-10]		hypothetical protein				MIAHDALVHPTNPLHPGVAEAELYMGMQTYTSNLTSSLLLGILQNGESRLMFSSKQIDYICYWLHAMKIIDKRVALPFSNCLLLRSDLKTISPVYYKTGGDLKVALKRIEKNNKRIRKGASLSITLEARRVAFEKVRTLWNEKKGVWLAIDLEAWEYEHGLITELGLSTIRWEDGKEIIEDRHYMISADLYRNGKWVADNRTKYDFGTSSVIKRKEFQAVIAETLEQYGRYGAVFLIFHDANQDLKYLRQLNAPLKTLSLILPDKTPKEGLFIADTSELFAALLGEESSNKRGLEQMCHHLSIKTSHLHNAGNDAHYTLEALKVMASGAPLDAQREERWPAHTGKRGGVQVEFTEEEEEVSDDDLYYA
g596	165078	166027	-		KIY67936.1	66.2	275	58	2	4	278	12	251	1.1e-102	383.3	pyrimidine 5-nucleotidase [Cylindrobasidium torrendii FP15055 ss-10]		hypothetical protein		PF00702;PF13419		MFLAEDDRVIVWFDIDNTLYSANTNISQAMGKNIRGQLSFEYENPFKPSSAYFMTLGLDEEEAGRLHLDYYTQYGLALAGLVRHHNVGQCIRHHPRNRQDLTFPAHSDPIDFDSKCDGSLPLEEMIKPDPSVRKLFQDIDRTKAQVWGLTNAYRPHAERVLRILNLEDQIDGLVFCDYAQADFVSKPEYEYYHKALKKAGVTDPSKCYFVDDNRRNVDAAKELGWNNCVHFCELGLENVEGGQVRKIGMEREEGKDNGVVVISDLEELRTVWKDVFKSS
g597	166184	166906	-		PBK72722.1	87.4	191	24	0	1	191	1	191	2.8e-89	338.2	ribosomal protein L6 [Armillaria solidipes]		hypothetical protein		PF00347		MRDVLQTEELEVPTNVEVTIKSRLIVVKGPRGTLTKNVRHVNMDIRLITGKKTKVTLAVWEGGRKHVACLRTIKSLITNMITGVTKGFEYKMRTVYAHFPINCIIQDGGRAVEIRNFLGEKTVRHVAMLDGVTVAESKAQKDELILLGNDIDNVSQSAASIHGVCRVRNKDIRKFLDGIYVSEKGAIKDAE
g598	167496	169795	+		PBK72721.1	59.7	606	203	13	36	610	38	633	1.1e-179	640.2	hypothetical protein ARMSODRAFT_953121 [Armillaria solidipes]		hypothetical protein				MSVYQQPQSYYGAQSYPAPAFAAPSVYGSYYHQQPPVAPVYSMDPHSFRREYSARLADLTVNSRPIIQNLSMLAHEYSRYAEIVSECLQLHIQQVPPWMKLPAFYLLDMISKNIFDPYARHFASFVIPLFLDAYHAVDLPTRSKMEELLLTWRSGAPNRKELFGVAAQVAIERGVWGDGGSSSASASRGPTKTQVLSELEFALGQKERAVQSNPYDAASQQHVAVLQQLRRVVEAGVSQPELQQILNQLRTLVQPANPQAPPPQAPSWTAPPASFPSSSRSVYPPPEPVPMQAPTPNSVLAPSTSTPVPSVAPDFSALLSTLMKAGVVASKNGTPVDNTAHDTRDNIETESADVSLEHDAARAYMESILSHDVQLSTAGITRSTPAIAELLYAADSLQC…
g599	170059	171583	+		KIY67945.1	55.6	414	164	6	18	412	21	433	1.9e-122	449.5	hypothetical protein CYLTODRAFT_396174 [Cylindrobasidium torrendii FP15055 ss-10]		hypothetical protein		PF13638		MSFSKSYSHSIPPGRPPHNSLHSPVASTSNLEDKINDVTLERFNEIANQDVEMQAPLSELATFLVLDTNILLHHFNALVQFVTDAEQYNAPVVVIVPGVVITELDGHKKNPELRWFASTSSSWLLKKARDHNKVRGQASAETTRKSGNWRVKTGDEVPHDRLNDYLILDCCLYFARLRRTILWSGDYNLCFEAQSENIETIENETGERREWSSRYLMRAIFGAGIDEGLFQGEHAHFNGKTRISDDGETTGVDSDDAMDVDLAPNHGLVMTRSDVRDDLHKQVLDHFTTLLQEIVNMAGGAEIKRFLASGELPSRYAPEWQKNRKAVRNWSASECLQYLDGKKRCLVTSPRLDVFLRPAYSGGGARRGQDWSRADWNEAMRALRMIGRDWHDGVVSESV…
g600	171669	173286	+		SJL01844.1	68.8	528	147	10	2	518	1	521	8.9e-199	703.4	uncharacterized protein ARMOST_05168 [Armillaria ostoyae]		hypothetical protein		PF04488		MLARRRPLCIFLSILALFLVGTVVVLSSVTYYLAIDPSAYISEDQVPLLAPHERWNGSEHGQIERIPRILHQTWRTDSLPERWRPISQECRDFMPDYEYMLWTDNSSREFIAEFYPWFLDAFNDYTYPIQRADAIRYFVLHHYGGVYFDLDIGCHRALDPLLVYPVILPKTIPVGISNDLMFAEKGHPFLAQVIHGLTTFDHSWVLNYPTVMFSTGPMFLSAQYSIFTASHAAVQSDPIRILPKSLYGKNAKEGEAPNSFFSHFYGSSWHADDAGFIAFLNHWGKILMWIGLVVLIIGAISFVYPGKQRGRYGLGRAGGYEVLLPRRSGGHWHFGSSSSDGSASPTEQTMPVILPVDVPSSPTSSESSNDQFGRSSSSSTIMGAFQRVRNRVAVMTGFR…
g601	173573	174139	-		PBL02399.1	76.5	183	23	1	1	183	311	473	1.9e-66	262.3	MFS general substrate transporter [Armillaria gallica]		hypothetical protein				MLIGSIGIISALLQGGYVRRATSKVGEGLMARRGVHACAFGLVLLALLPHFVTSRPTLALRLLQGAAVCMAFTSSTVVNSLTAFASLQCDEPAFDPVTGKTVKEHPQLAKGKALGNFRSAGQLGRAIGPLLGMPFVRSYLALVLMEHVLSAACASYWTVGPSYTYAAGALSMFILTAGMKKIAATKST
g602	174216	175284	-		KIY67944.1	81.9	293	46	2	1	287	1	292	6.4e-130	473.8	MFS, DHA1 sub-family [Cylindrobasidium torrendii FP15055 ss-10]		hypothetical protein		PF07690		MPSVERIVFLSLVLDLFAFTIPLPLFPRLIEWYTVREITDSNGFLARTLAFVSHVRSFLYNPQTNINSERWDIVLLGGLLGSVFSTLQFLVSPKIGSLSDKYGRKRILILTMLGNILSALVWIKSTTFATYMLSRVIGGLSEGNVQLAIAILSDITTPANRSKALAHVGIAFAICFCVGPPVGAYFATKPLPPSIAENTWLGDLNVYAAPAILTLILLTAETIFLIVALPETRGRPNTTEKRDLKPAAKKASIDKRIQILKSLRRLHFLFLGIFSGVEFTLTFLTFDCK
g603	175740	177967	+		PBK72707.1	68.2	547	137	10	1	514	1	543	3.2e-194	688.3	hypothetical protein ARMSODRAFT_953108 [Armillaria solidipes]		hypothetical protein		PF11204		MPSVRIKRRQYSTLSESDRPVSAGDQPRTLSNIFRQHASSPEPQHANAPTSAPGSPPIESPPTTNLIPPTLRRARAGSRVQEHCMSLSAPQSAPILRNEPSTASFAQSRRTASPTRFSAVDGIVTLEGQTTDIQVHSDGEPGLIGSALSLRSEEEAASYQSMDPLDEHHHDDIVEHLDVIDPQVATISNLTNAANSILIPPLSWYSRKPVVVLGDTPDETAEDRERGDRLYDDSLDRHVNDVLKRPSKIRRSLRGVWSFLKTPMGIITGIYGFLVVFWGAAIVIFLLKIINLHNADLQGFWVEVSSQVTNGLFTVTGIGLIPSRVLDTYRIYKIWHYKRRTRQLRAKAGLPPLFDEDDLPDPAYDPNYVHVMSEKEEHDLHRQQLKFQHHQTWYRPHGT…
g604	179102	180231	+		KIY67941.1	47.3	201	99	3	97	291	120	319	4.2e-37	165.6	hypothetical protein CYLTODRAFT_490188 [Cylindrobasidium torrendii FP15055 ss-10]		hypothetical protein				MSTLGALLIPRYQSNPRNLVKKKPIKPTKTVEAHHQLVKIHNTAKVPVFSIRPEKIDGLRKQPLAPIVIPLNSSTPSESRGSCHSSSTTGDDSETDADDTSDSASHVPTMSVSSYSSSYSSRQQVTVRDFAYIPRHAPIPEIFDQHLAIAEYEIRMREDPRVSPIAGKTLYRLMELGCVTEAEANERWKRMDWDAYREYKARPGSPYPYNTIRNMSIPKKLKEREKLVKAKTMQITVYDRARVNAIRKEMAMMKRTYSDGVTSVRRPFDVEEDVLSGRPGLTRRMTSGSTAFYVGSDSDESDGGSQNTEYSLEGPRLHSSLSEVTPAVAV
g605	180526	181279	-		PBK92105.1	70.1	177	38	1	21	182	4	180	2.3e-69	271.9	hypothetical protein ARMGADRAFT_1080902 [Armillaria gallica]		hypothetical protein				MAGGKRPFVDLEYNGSLQHTEKQVEPVTFKTFWRSPRRVIYAVGFFLLHNGGNDYANYPGMEYKHDLGLLLFSCVFTFLYLIIHIKAEGVGLVAFFSFIAAVFWGTGAGVMYQVSPFRAYNCGNPADSFEPNWARFHDQCSRIVAIQGVAWALWGLFVILFFGILLHKVELRPRPNITFYGP
g606	181863	184231	-		KIY63708.1	74.6	394	88	2	258	643	1	390	2e-168	602.8	protein phosphatase methylesterase [Cylindrobasidium torrendii FP15055 ss-10]		hypothetical protein	EOG09264E5J	PF00838;PF12697	S33	MLLYSDILTDDEMCSDAYPHSSSYRKLVDDIVYEVDCQLITVKPGADVDIGANPSAEDGDDALEEGATQVNNVVYSFRLQQTSFDKKSFLTYLKGYMKAVKAKLSEDRVVAFEKGAAAYAKKIVANFKDYEFVCGAYSSTIYRSSWLHQYTGESMNPDGMIALLNYREDGVTRMLFIFVMHWRTNTAGSLFHVLEGWSQGYQALTCVFIINLPCTLVLGNTHCVGLYFNVESNAHPKTTISAPHRHDAGLAAFFLTIMSNLYRTAMSARLAKLPATVPGDDGEYGDNEEEETEDSLGSLPGRGLGPPAMPRRNPTSAPKGDPNPAFAPISASTYFDNAAMVQVPSRGLDFRVYYTPPKFEDGAVIVCHHGAGYSGLSFACVAREIVDMTKGECGVLSID…
g607	184369	186071	+		KIY74141.1	83.1	532	70	3	1	532	1	512	2.5e-212	748.4	WD40 repeat-like protein [Cylindrobasidium torrendii FP15055 ss-10]		hypothetical protein	EOG09261MMR	PF00400;PF09384		MDYQPLVVKAHPRPASTKHTPESRYWRQFKYPVFVKEYAPITCVHFAPSKPHRYAVTAATRVQIFAPRTQKVTKTISRFKDVARSGTIRADGKLVVAGDDSGLIQVFDINSRAILRTLDAHKQPVYVTKFSALTPTQILSCSDDTTARLWDVPSQTSITTFAAHTDYVRAGQVSTSNPNVVLTGSYDGTVRLFDARSGDCEMLMSQAAGEKTAVEQVLMFPSGTAAVSSSGPIIRVWDIVAGGRCTRALSNHQKTITAMTFNSSANRLLTGGLDQMVKVYDVSSYNVVHTMRYPAPILCLAISPDETHIAAGMTDGTLSVRRRQPKASEPSAQTHLQSSGTWQSFLGASTADIGKGTVKSKVKSRPVGDVNEFRVESKRSKRLKEYDRLLKNFKYSAAL…
g608	186338	190667	-		KIY71475.1	78.6	827	164	7	216	1036	18	837	0	1300	gamma-tubulin complex DGRIP91/SPC98 component [Cylindrobasidium torrendii FP15055 ss-10]		hypothetical protein		PF04130;PF17681		MASRDASALLCLVLFAWNGVGLAKDFKYGGRLVKTAQDFAEADTFFCVGIEDPWWAKLRSKIILVISPEWIASCIAEQFLMPLDHFILDKIAETDSLEDTTLVDPDTREAWTQDLKSGVDSSALTPALKDVLRGKKRGLEEIEESFIVNYRPHKKTRLCNETDSENVFRRPDQPPLPVLSCSGATTRVDLRKQHLGYTKMLVKGFEVHVFNRQRRSAWDDIYKTYVQKTLKEPVQSKFHIGQNNDPDLGHLADLVKRHLLHSSSAGSTSYLKFTNLLSRLLDQPVLSKKHAVIHFLYALASSQSTQATPPAPSLLPSIVPPPPPKHIPVDKPPETRQQRGPSKAELLRDYRQKIGRTRLPEHLLLRDTLYLLQGISGKYVRFAQQDGEAEYRFTFAEDA…
g609	192646	195630	-		PBK95569.1	81.7	769	141	0	7	775	13	781	0	1266.1	protein SEY1 [Armillaria gallica]		Dynamin-like GTPase that mediates homotypic ER fusion	EOG092610TN	PF01926;PF05879		MEGTRPTVNGHTSNSSSEILQIINDEKNFTTELAPQIERWGLRDAGFNYDIVAVFGSQSTGKSTLLNRLFGTTFDVMDETRRQQTTKGIWMCRGNDMNVMVMDVEGTDGRERGEDQDFERKSALFSLASSEVLIINLWEHQVGLYQGANMGLLKTVFEVNLGLFGKKSQDGTNGRTLLLFVIRDHIGVTPLANLQATLTADLNRIWDSLSKPDELKDRQLSDYFDLSFTALPHKVLASDQFETEVRKLRARFADKSVDNYLFKPAYHKRIPADGVAFYMENIWEQVQSNKDLDLPTQQELLAQFRCDEISSVALAEFNEQSKSQKRPIEAGRVVDGLGKMMRAWRTDALSRYDRDASRYHQGVYKRKRTDLISSLDSTLSPLFLGQLKNLHRLCLASFK…
g610	197140	199543	+		KIY67095.1	74.8	531	117	2	12	541	17	531	5e-232	813.9	MFS general substrate transporter [Cylindrobasidium torrendii FP15055 ss-10]		hypothetical protein		PF07690		MTSKDELAKTDIVEVEAYQKDDLSWADKPDTDDQTRAPGMFGFMFKKNPSATFTADVARMNALELDPKEIKRIERRVDLLIIPALAVCYMFYYVDKTTLSYAAIFGIKEDLNLAKSDYVRGAAEKYGLHIDTHAIRITHLPTVGWLAWAFPTNYLMQKFPLNKYLAFNIFLWGVLLMAQAGSKSFTDIAILRFFSGAFEAAADPSFVLITATWYTRAQQPTRIGYWYLANGLGIALGGLFGYGIGQINGALPSWKYEFLIIGALCSAWAIFLAIFVPDSPYRTHWFTRRERLMIVSRKKNDQNLTDSRSWKWEQVWEAFVDPKIYLFFLFGFTANVPNGGTSNFGTLIVKGFGFNTLQTTLMQIPYGLIIASIILIAIYINSKLPKGNRTWLMAATNVP…
g611	199743	201137	+		KIY63563.1	44.1	497	233	15	1	464	1	485	3.5e-85	325.9	carbohydrate-binding module family 48 protein [Cylindrobasidium torrendii FP15055 ss-10]		hypothetical protein		PF04739;PF16561		MGNTPSNNATTGEKRPPAAGAFTNEQVKPPSSPSPGPGRPHRSLRHKKGSLDLPDISLCAVGPLPIPNRPRTRKQPEAWHDSSQTDTMSYVLPPVPPPSVIDSPAIPDIKMDLTSPDRPSYEPQTVRSTLPIPLPIACDQPPDPSDALETPIVWTGAGESVVIVHTVDDIDVHTPLRREGERFVTTLSLQPGTHHITFYVDGIPQISDDLPKTVDDQSTLVNYVSVGLGYPPYSIDPIRAHNFWASEPSSPVPTQVSDLMQTLDSGWSSEIPPELVHAAAAEEEYISALNARMTADSSGRSSGSTLLQGNDLPAAPGLPRHLEKQILNAGLGNSLGGMKEKQRRGRGQRSRANSVTSQTPPTEDSPPVLPVTTASGTDVGAFAGVVGMTPAVPIPGSKP…
g612	201608	203312	-		KIY70611.1	62.3	395	137	4	1	386	1	392	1.6e-104	389.8	lytic polysaccharide monooxygenase [Cylindrobasidium torrendii FP15055 ss-10]		hypothetical protein		PF03443		MNFSAASSLLFSAAFFGLVSAHSREWSLYVDGVDQGEGQGKYLRQPPSNSPVKDLTSNDLFCNVGGTTAVSGSVSIAAGSTFTSEWFHDNRGDNIIDGSHVGPIVVYLAPRDVAPGEASWVKIFEDGFDGSQWAIIKMKNNGGKFDVQIPSTLAAGDYLMRIELVTLHEADTLFTANAARGVQLYPSCNQITVTGSGSVTLPDGVAFPGVYTDSEPGILFNIYNTAAIQYVIPGPAVWDGLTGGSAPAPAPSATVPTEEKPVETTVEAPVETTVEAPVETTVEAPVETTTAIPTTVVSPPAETSLAAPTTTQAPAVTTTQVPVPVPTGKLADANECMRYYNKCLDATQPKPDWNGCGATRDVCLQTATYNYNMNRIKRDGKFGRLL
g613	203828	204869	-		KIY70610.1	94.7	246	13	0	1	246	18	263	2.3e-128	468.4	BAR-domain-containing protein [Cylindrobasidium torrendii FP15055 ss-10]		hypothetical protein		PF03114		MQKTGQIERTIDREFADEEAKYRTFEKECQALQKDSKGYWDAMRAMTAAQARIAETLETFYGASDRTSDGAMAGHAYKRSVEDLDGSFGRELDGPYRTAISEPLGKMCAYFPVINEHVAKRNKKLLDYDAARSRLRKLIDKPSEDPNKLPRAQQENDEAKEVFDMLNDQLIAELPQLMDLRVPYFDPSFEAMIRMQSKFAEEGYEKLSGVQRYFGDSVRDDYAAGQLDAQVEGVLQEMRELSICGA
g614	206839	208230	+		TBU29036.1	50.3	330	161	1	47	373	11	340	1.6e-93	353.2	terpenoid synthase [Dichomitus squalens]		hypothetical protein				MPTTQDTPTTQDTPTTQDTPTTQDTPTTQDTPTTQDTKLTTKTMLNLPDILQDWPWERQINTHHETVASEATVWLQRFKAFSPKAQDAFDRCNFNLIASLAYPTFGEEALRVACDLMNLYFVIDEHTDVDNGQVTEKKINIVKDALRNPSTPRPEGEWIGGEITRQFWVNALKFASPASKRYFARTFDAYLDAVIEEANDRDDDHVRSIEAYFENRRNNVGVQPCWGILLLPMDIPEGALARPEIKKLEMHAVDMIAIDNDLLSYNVEQAKGSAAQNLVTVVMNEHQCDVHRAMAWMVDLHAMLAQDWLETYSEILPGLDEQLALYVDGIGNWVRAINQYSFESERYFGKDGMEVQKQRMVEMLAPKSKPHMVQL
g615	209052	210202	+		EOD48698.1	56.4	388	128	5	1	348	1	387	2.4e-83	319.3	hypothetical protein UCRNP2_4541 [Neofusicoccum parvum UCRNP2]		hypothetical protein				MFSKAVIVTFMIAFVQARFGQEQVPIQAISDVTSGGDPGEAATIAGAAISDLLGAANPCDKLKRGDEILAELGTGADAIAAAIGIVAAEQNFNPSATDRPAICNDPTLPTNALLRGITPLVDPAVTDAATANALSASSQAAPFNADGLSVADILAGQGFTTFTTKDQAGAVGATGEELAGGAVASTAGAVADAAVDNNAAVDDAAVDNGAEAAADTSAAQQTAANNGAQSAGLDFGKCVPTIKFVGGLGGRPATEFTFQAIDPLIAEGQQEALNPAIIVNRVCDQLTNVCEANDAAKQACLAAQAAVDSTQRNAQTAIDFNTALGFADVDVSAARRRAIEGVKRRSARY
g616	211506	213380	+		OBT74646.1	57.2	374	145	4	1	368	1	365	3.4e-81	312.8	hypothetical protein VF21_06405 [Pseudogymnoascus sp. 05NY08]		hypothetical protein				MFSKAVIVASMIAFVQARFGQEQVPIQAIAQVTSGGGPGVAATIAGGAISDLLGAANPCDKLKRGDQILAELGTGADSVAAAIGFVASEQNFNPFATDRPVFCNDPTLPTNPLLRGITPLVDPAVTDSANANALSATSQATPFNADGLSVAEVLAAQGFTTFTTKDQAGTVGPTGADLAGGAAAPAPEEPAATEAAPVATETAAAEVTPAAPAATETAAAEDCVGTVTVTVTAGAAAPTETVIEEPAAEEPAAEEPAAEEPATDTGVKQSTIAGLDFGKCVPTIKFVGGLGGRPATEFTFQAIDELVALGQQEALNPAIIVNRVCDQLTNVCEANAAAKTACLAAKAAVDSTQRNAQTAIDFNTALGFADAFSEADAAAPDADTPAVDANPNVEKSSIA…
g617	214082	214816	+															hypothetical protein				MSNNRIFLSTRTPPTPQSYYAELYSSSSTSRIPNDSQSTITSTEPPLPTPPEKSNIEADVIPIVLCLLHDCFAILENLHRGNPPISPFQDRYYLLSLSIAVNGIRKYEEPLKRSWQMPLYMAMDKLVMLRHRIMFTTAPVDHEHERAALTEIISPLAVAPIRCIDRAALPRFRTIIALTVNATDPRAIIRSFLRIPPWTSRELTFDAPVEVTSLRELSLLTNALRAQTLPRYSSIRRRVEVPPN
g618	214938	215225	+															hypothetical protein				MYLKFVLETRSEWQLYKDVTPEDKDILESVLSTFMVAFESKEAMEVQHDVLTEVVIELQVLKTRAYLQPEDSRQVLLSC
g619	215554	217050	-		PBK73586.1	85.8	360	50	1	4	362	3	362	6.1e-170	607.1	Septin [Armillaria solidipes]		hypothetical protein		PF00735;PF01926		MPPFRRRGNKIKGVQLTIMTVGASGTGRTTFVNTLCESDVLSHKVSDNPSEAHAEEGIKIKGHNVELEEEGLRIALTIVDTPGFGDNIDNEFAFQEIVNYLERQYDDILAEQSRIKRNPRFKDSRVHALLYFIPPTGHSLREMDVVLMQRLSPRVNVIPVIGRADSLTVSELKAFKKRIMEDIEYHDIPIYNFPYDVEEDDEETIEENTELRALLPFAVIGSEEEIELEGEPVRARVYPWGIAEVDNPQHSDFGRLRNALLATHINDLKTLTEDVLYETYRTEKLSRGTHSDLRDSSILPEEMANQSVRLKEEQLRREEEKLREIEMRVQREINERRQELLAKEESLRHLESRLAAQGQNSPY
g620	217483	218592	-		KIY62481.1	60.1	313	122	2	5	316	8	318	3.7e-91	345.1	hypothetical protein CYLTODRAFT_494599 [Cylindrobasidium torrendii FP15055 ss-10]		hypothetical protein		PF03446;PF03807;PF09130		MASPVISVLGAGAMGSKLALKMHASGAGHILTHLEGRSPATARRAKESGMVAASYSEIVSKANFILSVVPPSEARPVAVAVLDAYKALSTDGNRALTFADCNAVNTESAKEISGLFRGTNITFVDGSVIGLPPSETYNPGIFVSADPEDEKAFDEFVAATLKYGLNVFPMKGEGASVGDASSLKMAHSAIVKGTLGLIATSVLAANASSPATAKGLVHALEISQPPFVDVSGNILGLMPEKAYRFIHEMEEVSGFIGGAEGTGTSKIYEGMQEIFARMAKAHDAYKEDPGSPEAVDAEAILRFAAESAKTMKERTS
g621	218813	219835	-		PSR71719.1	38.4	198	93	6	1	173	292	485	1.5e-18	103.6	hypothetical protein PHLCEN_2v12423 [Phlebia centrifuga]		hypothetical protein				MRESRENNESLMNLKECVRAKAKMAAEDGFVHISNKLTMLLNDMGYDSDEDFPQGGMMRDERMADWESRRLSEKDFEPYDEPSDDQLELIVDIEKLCPEGYGCEESGHVVHGTVRRAEAKTNVGERMDVTTFQGMAMDVIGQLFYMTITAKTKSRKEVMKSRKKLHMGATYGDVPGDAEEEDPQLQVDHPLFVEVHERFPDLYGEAHKALAAATAKGENGRQAYGRTIKAKIEELKDMLANETEGKGS
g622	219997	221005	-		PBK95319.1	58.1	272	98	3	1	262	1	266	3.4e-75	292	P-loop containing nucleoside triphosphate hydrolase protein [Armillaria gallica]		hypothetical protein		PF16796		MTTSATEITTNLPVFRGLLKEWTDQQPATTGFTTPIGQVNTSQDHQKNVIVAFRTRPPLDGEAETKFTSRDVVGGTNNDDHEACLGITPKSAEPGIFIAHVPGKKWTGYTMSHKEYRSDLAFGPDVSNEEVYQRTVMGNNILPLVLSGGVGCILAYGQTSSGKTYTMEGIEKSIARDLFTEARTTGERLSKAARNKEFSGDDMFEFSVTFLQLLGKKATDLVEENGSEVAIREDKIGNILPGLKTATVTSSEGLQELITSALCPIEESSPRTETLGVVEVTPF
g623	221532	222604	+		KZP14888.1	25.2	294	166	11	1	278	51	306	1.5e-07	67.4	hypothetical protein FIBSPDRAFT_959330 [Fibularhizoctonia sp. CBS 109695]		hypothetical protein				MLLQDFACFVLWTHEISLQKGYLIAAARRDVALARKVISHLKSLGIIIDSDFDLEHPSNILSRKFYLRIQDINPDLTSHFLVSLGIRIALDLYGLFAMTGNLDTLTYQTPEFAVAERCRYAWFPIQPKSRTLQKILCTCDELGRLFPFLSLGIASCRDPIFQLVALHPNHMIRDKLWFAGRPEVSLPEGLLSMENGRLKILTKGNATVNYPPFRHVSGRSLGNLINIYFVLLNAYSKFQHHEASYGFDLLSPEDLQLIALTREIMDELYYVAIPSEGSPRFEIDAKAPPSRAQSPPPRYDNRSRRRHRTYGSTLVLAVQL
g624	3710	7202	+		KIY63254.1	82.2	1034	179	2	1	1029	67	1100	0	1773.1	leucine-tRNA ligase [Cylindrobasidium torrendii FP15055 ss-10]		hypothetical protein	EOG092601KZ	PF08264		MNGSLHLGHAFTVSKIEFAAGYQRMLGKRVLFPHGFHVTGLPIKASADKIIREMALFGENFENFETVQAQIEADAEKEEKETVVPTSDPTDKSKGKKGKLQAKSTGHTYQFQIMQTIGIPIADIKKFADPYHWVQFFPPIAINDHNSFGSRIDWRRTFLTTKANPYFDAFVRWQVNKLYKLDKIKFGERYTIYSPKDGQPCMDHDRQDGEGLGPQEYTNIKLEVVNFSPAAKALIESKVGGRKVFLVAATLRPETMYGQTNCFVGPSLKYAVYAINDQEAYLCTYRSIRNMAFQGITSVRGEINQLVEVPGSVLIGTKVKAPYSIYPEVYVLPMDNVLATKGTGVVTSVPSDSPDDFQAVTDLRKKAEYYKIDPAWVSYDPIPVISTPTYGDMIAPAVV…
g625	7987	10361	+		KIY63253.1	32.7	888	393	31	1	702	1	869	5.8e-68	269.2	hypothetical protein CYLTODRAFT_458277 [Cylindrobasidium torrendii FP15055 ss-10]		hypothetical protein				MDSYPIRYPPDVAEEPESSPSSTSSPALAQHANPLPYRRRRYKSTPGKRPPTPGTSISRSEINSLVQQIISTRRPDVIESLRRDIEVLDTVHRVQATYQEQLSAARSEAAVHKAQRDHAHWEIEKARRIMDDMDRQRMEVEEQSAKDRAKFRRLMLERHVEDAKEIGYDEGYNEGYKLGQVVHRSRLMVEDFTQESKRTSSSRRRNSSMSESILAHHDEREMRMKAPIYPNAMAASFQNPASSLLTRPTRKVQEVPVRSASTPPQSKKPPQAQPTTKPSIPSKAETSSQPKRSNGPSTDYFSYIPGSDSSVHTTNRRPRSNSVNSTRRTRPQKVPASSGSPEDIRPIPPRNSVDVPPVPPLPPKLNMIYGPPKPTTHVAPYRGTTRASTPLSQCAMLQP…
g626	10654	11048	-															hypothetical protein				MFPTVLFISQAVNFCILLIASIVYEAPRGTVQQIDGPWRLEYETYENMGRLICLHIASWFFSWKYLDFRFLPLGVFAFCYSFWWTPGIIMGHPLLATKFPARDALKDIEKAGV
g627	11664	12233	+		KIY62922.1	63.9	183	55	3	4	186	1	172	2.5e-50	208.8	hypothetical protein CYLTODRAFT_426527 [Cylindrobasidium torrendii FP15055 ss-10]		hypothetical protein		PF09349		MDSLPSSPEDIQSSTDTLAHTLTILFEHSPTLISNLVPQLTIIVSQKPVASYEELIDASLQEIANWDPSLRAQIIAGHPRIGESKNLSSLSSKEQGGAAPTPPEVLQRLEYLNGCYEQRYPGLRYITFVNGRSRAVIAEEMEERLGTWQSSEHIEPLSSDDQEWKDELERAVKDIGWIAKSRLKALGLR
g628	12278	12909	-		KIY62923.1	42.6	155	84	1	4	158	1	150	2.5e-22	115.5	hypothetical protein CYLTODRAFT_360764, partial [Cylindrobasidium torrendii FP15055 ss-10]		hypothetical protein		PF00226		MCTVRRAFRQRALQTHPDKLGPDVSEAEKQAAEAKFHEVATANEVLGDAEKRKAYDEGLVVKSNIQRAAAEAKARRAKEREERAQEQERLHKARMEELHQRNAQMKAQLKKHVSEARQQEEVIRNLLHEMDTLQPEWRMRRELAEKQKAARMHPTAIPTEL
g629	13321	15725	-		SJL09991.1	57.4	706	239	17	2	657	152	845	6.4e-210	740.7	uncharacterized protein ARMOST_13373 [Armillaria ostoyae]		hypothetical protein		PF04082		MAEESPLSEPQSEEPQPSADIIDAFGTLSISDHGVSRFFGPTGGPESLLISAGQVTPDSSVNSPDSKQASVSPTSSSAPHDLFLFSHAFPFSPMGTPEDVQEMIRGHLIPWDRACTLCQSYLQEASWIFRGVTREQLMDDMLPSIYHRRSASQIEEFSGPHDLALLFIIFAVGALCSTEPCHMQAEHFHQISKAAISLQPVLEKPTLVTIQCLHLMSIYNAMSASDLTSHTSMETTWSLIGLHRESERWGLSPKMVHRRRILFWDLFVADTWQSLGTGRPPSFSLAYVDCNFPQHVDEKAPDAVFELWQFRFASDCVAEVATKTLTAEAPSYATIMELDRKVREYPLPEGFADAAPGDLGTSFQRCVLEHVRETVLMTIHRSFFAQAIIEHPVNPLKSV…
g630	15775	16332	-															hypothetical protein				MPAEPKQKLSRRPSSKREPEEFTAQSRELEQKRNRAPRMCSSVSKWQLGDGPRDAFRSGSHRAPSQTHLKVKRPGTPAGRCTHHAA
g631	17075	18583	+		KIY61577.1	77.2	492	112	0	1	492	1	492	3.6e-221	777.7	hypothetical protein CYLTODRAFT_384545 [Cylindrobasidium torrendii FP15055 ss-10]		hypothetical protein		PF00226;PF13432		MRLLPLSILCLLPCLAYSQSNGLSDPTLMPLINHANTLLSTGQYADAAMAYTNALVALPNDQLLYYKRATAYYSLGRYGSAVEDCLKVRELGGGMKDRAELMMGRIWLREGRWDDVREALQTRPGGTETDEILAELADAERLAKRMQLERRSQLWTACVETAGQVLKTASHAINIREARADCALKSGDVEGAVGDLTRLTHLLPSSQLPPLQTRIFLLSFLHLAPSPSAITPLKQCLHLDPDSPSCLSLHRIAKSIEKGITKVEDLLAKEDWTGVIRLVISKDELLAKVNKLASDHAQYIVPDVNLDGSRQHILLRAACIAYTNVSPLKALPYCTSLRELSPNDVDAFIGIAEVHLKREEYQEAVNLLEQAFEASGRSRRDIHSKLNRAQKLLKQSLRK…
g632	18768	20726	-		PBK72300.1	69.5	600	152	7	1	572	1	597	2.1e-225	792	zf-UBP-domain-containing protein [Armillaria solidipes]		hypothetical protein	EOG092614ZG	PF00097;PF02148;PF07576;PF13639		MKGFHIRLSLSNKSDSAATFVPSALFDKLPAHKPALIHRRNATFNPKHKDYRFGPEKAHDYDPALAKFVATDEGSTNLPLGVVHVFRENTPDDTPSVVTKPESDGVMLAVLAVPSWMNPSDFLTFVAPAADGITHLRMIRDSVPNRSLVVINFPKPDDAAEFIEAYNGKPFNSMEPELCHVVRVLSVNLEINDHVSQSISRLASGQASAYELPTCPVCLERMDSAVTGLITVPCSHTFHCMCLSKWGDSRCPVCRYSQTLMTSHPSTSSSTRSIPFANPISSPLSSCSSCSSTTNLWICLICGNLGCGRYGRAHAQEHYQSTTHLYSLELETQRVWDYAGDGYVHRLIQNKADGKLVELPSAASSMGAATTREGGLGPSAADALSAEKIEAIGIEYSYL…
g633	21029	22439	+		PBK72301.1	59.1	394	125	5	1	377	52	426	3.2e-129	471.9	DBR1-domain-containing protein [Armillaria solidipes]		hypothetical protein	EOG09262LI4	PF05011		MAVPSKYKKLETFHKYYTGEQKAPILTVIIGGNHEASNYFYELSVVFLLPWASHLIHIHSYHGGWVAPNIYYLGNAGCVQANGIRIAGASGIFKQYNFRAGHYEKPPYDGSTVRSAYHLREYATRRLSLLTSPEIVISHDWPQGIEHHGNLPYLLKQKPGWKDDIRNGTIGAPPLMELLRTLKPEWWFAAHMHVKFDARVEHPAPPIQKVNNPDEIMIDDDEDFDSPPTVNEPAAPSPPGPPVRRETRFVALDKCLPNRKFLEVVDVPAPGGPSNPTLTFDPEWLAITRAFAPLFSAQKHHGAFPIESVAREKVAKELEWVKTNIGLNKPVDSCQTFVMTAPGPGSEGDDKHVQPPFYPNPQTSAFCKMLQIKDNINSSANTSRN
g634	22579	24918	-		KIY61508.1	60.8	538	205	3	1	537	1	533	1.3e-192	682.9	cytochrome P450 [Cylindrobasidium torrendii FP15055 ss-10]		hypothetical protein		PF00067		MHFILILVCLALGYGASKLLRFIYLQRTSPIYRLPGPKSSHWLFGNFPEIRNADNSVMQEKWISEYGPTLKYHGLIGENRLLTADTKALNHVLMNAYDYPKPDMVRYNLGQSIGEGILIVEGQQHKHQRKIMNPAFSNSHIRELNTIFLEKSIQLRDLWVAELAKHRGAEPLRMNVLPWLSKLTLDIIGLAGFNYRFDSLNPEMAPNELNDAFTKVFNTATDISPWRNPIIFIKLFFPSLRFIPTREDRGLRQARATMDRIGTQLINGAKSFWKASGEKHGSSHARDLLTLLVRANTDTELPESQRMSDFDVLSQVPTFLAAGHETTSTAVTWALYALTQNREAQTKLRNELLAVSTDVPTMDELASLTYLDYVVRETMRVHAPVPSTVRVAGKDDVLP…
g635	25373	26633	-		PBK74764.1	47.7	329	136	6	1	311	1	311	3.7e-51	212.2	hypothetical protein ARMSODRAFT_950810 [Armillaria solidipes]		hypothetical protein		PF00076		MKEDDYDFYGDEVNKGEDSIQTHSSSPDPRTGDKRSRADDNNFQTQTPASRHDSTNPSAQAQTQFQTPNPNAVYDTNMMDGQNDALYIGDLQWWTTDEDLRQIAETLGVTLSHKDITFSEHKVNGKSKGIAYIECGSHKGAADMKAWFENNEFQNRRATATFAHSANGNPYRTLPKEPPPRAPGQQVQPIVQPSNSMGRGGNPGYRGNPMGGGARGGMMRGGMVNMPMGGMGMGMGIPPNMMPNMMGGFNNFNGGMRGGGNAGRGMGMRGGMGLIPRGGAPVAGGHFNPAFMQGTVNVNIPDGPRKRPRVDN
g636	27162	27485	+		KIY62393.1	52.2	67	32	0	17	83	13	79	2.4e-05	58.5	hypothetical protein CYLTODRAFT_426963 [Cylindrobasidium torrendii FP15055 ss-10]		hypothetical protein				MPSLTSAVSLGNSTTQPSTFAAFFRECAVILVISYPILLFLLTVYPGVLPLATLPIFFLFGLTAVFTAVVSSLINLVVILTRRYDESVSLAPSDVKIPVNIIIVEKA
g637	28000	29794	+		KIY62390.1	53.3	471	207	4	37	499	124	589	2.1e-139	506.1	hypothetical protein CYLTODRAFT_178155 [Cylindrobasidium torrendii FP15055 ss-10]		hypothetical protein				MFLRIRLLPFAQVTTPFEHNTWSNPKVHPPCGVTPSHVWAFIPYKVDWTVPITAIQSIAEQVAGPSTDPVPSSTLNAECLEDVLSSKEISPFDSTYTPWLNFIPLRSPFTDLVCCTIAIRHIGPSPRLVQLMENKVARMIFNLHNYESIETIQGLVILALWQGDGKVLISMAVSIAIAMNLDKASSKATRRRIDGAEQDEIVELSEKARLWIVLTNTESLLSLGSNRVVSSVRSEVDTNFFPVITPSNPSEGRDLQIRLLSETMNAMTEGVSVKTVVRSDIDVAYKAISMALSELEGLLRVILPLSVISDHDRFHYHILQCVVYSCRQIVIQRGFIIARWSFGDQDISGTPLWFLELQVHGRPIVVEWGKDMIRSAECLLVTFLQCDSSGSLLGTCPDI…
g638	31948	33877	+		PBK84832.1	66.3	493	155	4	3	492	4	488	1.3e-191	679.5	glycoside hydrolase family 13 protein [Armillaria gallica]		hypothetical protein		PF00128;PF09260		MPRFVTAFLLLATTVFAASVADWRSKSIYQVVTDRFATTDDKGGPCDTDARKYCGGTWHGIINHLDYIQAMGFDAIWISPVVENLENETAYGEAYQGFWTKDMNTLNSHFGTPDDLKALSAALHHRDMYLMVDVLVNHYAAVPILNTSRPSNASEKNDVLSLDPETFAPMSKSAFHPQCFITDYDNQTQVEECWLGDPQLLMLDIDTENGTNFRMLNSWITDLVTDYEIDGLRIAAAKHIRQDFWKDFKTAAGVFSLGEVLSDNVTYTSGYTQALDGVLDYPTWFTLAEVFSSPTGNFSNLINVVIQSQRAYSTGLVTTGSFVENASQPRFGNLTNDESLIKNAITWPFLHDGIPIVYYGQEQGFSGGSSPHNHEALWSSEYRTYRKPLVKQISALNVA…
g639	34803	35191	+		KIY73519.1	72.3	47	13	0	53	99	3	49	5.9e-10	73.9	acyl-CoA oxidase [Cylindrobasidium torrendii FP15055 ss-10]		hypothetical protein				MVLCKTRRFSILASPPLWCVLGADRTNATKGDQVRSIDIPESPLISAMPEPRSRNWPSQALLQRDVFKAAGTTSGTRPNALALANTAYLRAEAIWKNWGSFDSSLDITLLILKLF
g640	35239	37051	+		KIY68008.1	75.6	495	120	1	1	495	65	558	3.4e-216	761.1	acyl-CoA oxidase [Cylindrobasidium torrendii FP15055 ss-10]		hypothetical protein				MHLDPIAWHDGSSITILTIHLNLTIGTIGMYAKQRPDLQQLCKDMLDAQVFGQFCLTEVGHGLDASNLETTATLQEDGSFILHSPNGRASKYMPPTVPVLEKPCFGIIWSRLIVEGENRGVRPFLVQLNDGTYMCTGITSRLIPTRHGATPVNHAITHFTNVKLPSGALLGEIGTNPSNHEDFLAAIWRIAIGTLALSAIAIPALQIASYIAYKYSLRRHVGAPNLTPIISFRTQQIPIFTAVAHTYVLRALYKYAVGHFTAPKQSYQIRHAFATIFKAVCLEHSQTSHLALSERCGAQGLFDYNQIIAQFAEMRGIVIAEGDVLVLCIRLASELLVGRYSVPEATDARCLISQHEQGVFGESRALAEKFGHRSQIFADHILPRSKELVKAIGHRMAYE…
g641	37161	39529	-		KAE9410825.1	32.5	378	190	9	332	698	44	367	1.6e-36	164.9	hypothetical protein BT96DRAFT_239622 [Gymnopus androsaceus JB14]		hypothetical protein				MMMGWKDMETIRFHTPTRVRNELQWHHEQVEEEPSVPSDDEEEPHDEAGVRRREARAALIRRQRDDRQSNIPIRARMLDPIVGACPKFKRWSWDSVHLNSIQLRVLAAIAPNLQKSNQLCVIHYKDSDPERLALYDALSHWGRTLTSFACIPNSCLPLVDGSLADQLVQLRELKTNRSFIDFEALGRLEFLESLTFYIFNRVDDRVDELAAAVTKMTSLRVLDLRSMDVVDPGHSLMIPVLRPESLNRLITCPLLALAPDPSQIQIEIPPPVRDGTNYLQNYWAKYSHTDEDEDEDEEYGDEDEEQYEEDAEQMEMYYEEHGTPFNIADFEFYPTYALRPLILVCKAWKGIAERLLYASISLGSDGSDDLGGAVGVVQLSCLADTLEQTPRLALMVKKL…
g642	39874	40137	-															hypothetical protein		PF12937		MTEKIPQELLCDIFTYIADSQPVTRREGYTYEHSDDDTDYSPISEGYSCPAYTLRPLTLVCKLWKQTAENLLYNSISLGDPDGKSLG
g643	40220	40402	+		KIY62389.1	69.4	49	15	0	3	51	2	50	1.8e-10	74.7	Mov34-domain-containing protein [Cylindrobasidium torrendii FP15055 ss-10]		hypothetical protein				MASSSGTALKTFSLTNNILSISPEDAIYKYDKEEDRKINREAPWSKEYAYFIISISAGEY
g644	40557	41666	+		KIY62389.1	83.8	291	40	2	1	286	76	364	2.6e-131	478.4	Mov34-domain-containing protein [Cylindrobasidium torrendii FP15055 ss-10]		hypothetical protein		PF01398;PF18323	M67A	MGLMQGKVVGDSIVIMDSFALPVQGTETRVNAANEANEYMVEYIQGSEKAERMENAIGWYHSHPGYGCWLSGIDVNTQNNNQKFQDPFVAVVIDPNRTISAGKVDIGAFRTYPENYKPPNAVASEYQSIPLSKIEDFGVHANQYYQLEVEIFKSTLDNELLGLLWNKYWVNTLSQSPLISNRAYAVSQLSDLHQKLSKAQSAVAGTRAQVPTLVEKDNAKQKEKDEKKKEDNQLTKSVKDSTRIAVEAQHGLIAQVIKDVIFSMRPKTTGEAAAISDLTDTAMNTD
g645	41802	42227	+		PBK99670.1	47.3	129	63	3	16	139	5	133	4.6e-17	97.8	hypothetical protein ARMGADRAFT_1008191 [Armillaria gallica]		hypothetical protein				MDSLSSSSSSSLPVQTTNPSDVPSLSFLVPLASQALTVLKSSATFSFRVFQWLFSTITYPVLLLTPLYYVFAPLIVFVQVSLDFLVFTPYKITAYLLDLVYPVYVVVGAACIVGVLLGGLGRIATFRLTDAIYPPAERRKR
g646	43099	43503	-															hypothetical protein				MISHSDTASSATASMDARDNHRRQNPAPIIQVNKFDYDEPDRIGKLNNEDVTLRPIGVAAESERPPTQLPARRYRVLNSNNVTLGILKHVNLNKADNDAVAAIRSEGRLLNKVRIQVGHISIRFIDEYFESVGP
g647	44501	45972	+		PBK72555.1	91.3	367	30	1	1	365	1	367	1.1e-193	686	Pkinase-domain-containing protein [Armillaria solidipes]		cyclin-dependent serine/threonine protein kinase		PF00069;PF07714		MDVVEKANAERQKRWVKDQKVGEGTYAVVYRGREASTGRKIAIKKIKVGQFKDGLDMSAIREVKYLRELKHQNVIELLDVFSSKKNLNLVLEFLDSDLEMIIKDRSLVFLPADIKSWMAMTFRGLEFCHRNFVLHRDLKPNNLLIASDGQLKIADFGLARDFADPGYKMTCQVITRWYRPPELLFGCRYYSTAVDIWSVGCIFAELMLRTPYLAGESDMDQLKTTFRALGTPTEQDWPGHTKLPDYITVGQFPKTPLRDLFTAASPDAINMLTRCLIYEPRRRISAYEALHHPYFTTLPYPSHPSKLPKCSSQLAATRPLEEVDGNVDMDSTGPGVKAKSRPKRKLTSPYDDSKSRNIARKLDFSSTNGGAS
g648	46255	47392	+															hypothetical protein				MTEYDYSPGAREAYEKKLKGVGRWAKNASRSKLVDPFNSRLSTAGTVDLSYEGPDRPPSPGTVPQKAQKPLPPALAQHKVYGANDRRQSPVVAQKVPKSLPPPPVPAPVQHQVYGAQHYHSNVSVAAPECYRYAQRGGAQGVEVPPFPIPPKHTHGPPPSRSRSGQHLHGSSTSLHTRYQQPHQQPHQQSRHHHQPRRRVVDNNLPKKKKPQLYIQIPPVATPIIPGVNVPALYHLQPQQPPPQVYRQAKAAHSQPVLYHPQPQRPPPPPRVYHQAKATHSQPFVNINTPVVYGQAVLVAPPKKTFISRFTSIFKGGTKERATSGGSGEKKKHRGHHRDRCNSF
g649	47612	51738	+		KIY71712.1	64.4	1024	341	12	1	1011	1	1013	0	1248.8	RNA-binding protein Prp24 [Cylindrobasidium torrendii FP15055 ss-10]		hypothetical protein		PF00076		MSNDLAGIENVLNAISENPFDIRLHAQHVALAKSLDGMDAEVQAALEMFTTFYAAGEDVWLQLIEFKKASENLTTQEGVDKVLALYEQAEDDYLSISLLKSHAQFVVDAFHKYTAGEEEKPTELGDLFSSEWTHTALSQLATKSAIHLPKSHEIWDIYREWELEQLENASPEAKPALVEQITALLLERLKQPHSNSDETFQAYSSFTTNYKPPQEYEQLLIDASKIRSQAVKSFSRRDRMENSLTQAGFSLDAYASYISWEVHSKFPDLFVMSGLHERAIAEAAKRRWNGEPNAEAYLRSFWTSYCDVVRTSTRGTGMELDVLKRAVRSVPSSGEVWARYIRLFEVAAYDGMDEAAASIAELYETGMSSGVAKADAEQIIPLVLARAGFEKRRFNAGNG…
g650	52018	52910	-		PBL04162.1	61.9	307	77	6	1	286	1	288	5.1e-87	331.3	hypothetical protein ARMGADRAFT_1049674 [Armillaria gallica]		hypothetical protein		PF13430		MATKLLGKAGSKLFEKHMDQYAPADPLYEIYTDARGKQQRKKASIPFNSRELPAGLSKRDAKILRSIKRRAHYLDKGFSLCGFQFGWTFFIGIIPGAGDIIDALLNYLLVVRKARKAEIPGWLLRRMLFNNLVSAGVGVVPIVGDVVLAAWKANSRNAALLEEFLRIRGEEFLKIQATGQDPEAVVVAAENAEEGGKGKGKKVAKGVTQADAAQVKPGAGKERGEAIAAASETPNSATSSGIKSTASSGRKSYTSWIRRKAPESGDKGRFVENVDSKANTPANSKIVS
g651	53222	55664	-		SJL03987.1	38.4	847	362	29	1	741	1	793	6.3e-81	312.4	uncharacterized protein ARMOST_07344 [Armillaria ostoyae]		hypothetical protein		PF00641		MSAIRSSASTRAQRSYSPYGRPRPKKSTWSFSSLFSIFNPLRSASSQDTDAQSESGSEPEDLDSPEPESTPMQQSTPAHALADVGHRMSQNIASTPQWASMPPPPPPPAPSAGPSTLPFPPSSESPEKNIEYVAEFLRGKRDGLISEADRNKLVSLLSSSSRQLQQSSPTIREPFRFTHSPSPMRGNTPLPTTNPSPHDRSASPTKMLAKNPNGSYRWNGGGSAKKRTRYQSPAFAPTRSASEQLVLRPSSADANKTDTKRRRVSISTVAPPAQPASSSASPNTPIRSSRSPAPDPSPTRIATSSIIPVTGPMSPSRSMSSINGNSAPKPNALALSASTSRLSASTRFTTPVVPSPLRQAWGQASPGSVSSSSPDTTPQKQTKAANLMAELIKDATPSR…
g652	55813	56521	+		KIY62933.1	69.7	155	44	1	11	162	6	160	2.7e-56	228.4	hypothetical protein CYLTODRAFT_403949 [Cylindrobasidium torrendii FP15055 ss-10]		hypothetical protein		PF10785;PF12853		MPDKVLQTPFPLIDSDPHASRVVRYFRFEDYRDWALTTAGFPGAYRAWELLDPTGTTPRQLKMGIKVTAVLGFCGGFLYAYQNSSKRFWGWTENKREEEKDFAELTQLAREGKPLYGETNARPWVQHAAHANSAFSQLKFCAFNLMNHPYHGVDTSKYYAAAKEQE
g653	56855	57673	+		XP_007382869.1	67.9	187	42	2	16	184	16	202	6.4e-67	263.8	endoglucanase V-like protein [Punctularia strigosozonata HHB-11173 SS5]		hypothetical protein				MFKMFSLLALCLVVGTALSTAVVPRQSGGYIQQPSGAASFTRYSNCGSPACGKTATGYTAAMNQLAFGSAPGLGPGDASYNGPFNSIVVKVTDLCPASGNQEWCGQTASNPKNSFNMPFHFDICDDTGGSAAFFPSGHGAFTGTFAEVSCSNWSGTNGGPLWNGACLAGENAANWPAVGCGNQG
g654	59059	62565	+		SJL04841.1	31.6	881	495	29	132	943	52	893	6.6e-79	306.2	uncharacterized protein ARMOST_08212 [Armillaria ostoyae]		hypothetical protein				MHSDSNYNHQNISRESSENAASSSPEVRNTHAPSTDASKYIGTLERPVEQIPTVAPELSSDNQSASTHPTKSPAPSLYAQPANKATQDETEIQRHILAILQKMCDKMEEYEAEGISPRSVVRAAGSTLKVIADNGRPTTRAGTGAQPHKASFKKTLLGVPKRFDQGQQQFNPVIEDYEQIFPEDPYGEEAGPNARVFKVYNEEAAAYDADMIGQSSDSSDVLLVFAGLFSAVLTTFVTQTSQALDMDNSAISNSLLSEVVHLLRAQENGTSFGEVAPAITVTTPTANDLWVNGLWFTSLTLSLATALFAVLTKQWLRQYMVKTSGTIRDRSLIRQFRFAGMRKWHVVAIIGILPILLHLALGVFLVGLVIFLVPRSLPMACVVSVITVIIYSLYFISNL…
g655	63095	64831	-															hypothetical protein				MDQDTIRQKEAATDSSYRQRLEGIRNSSQGRTLNRLAILLTRGTKAEVDRTVTVAAAGPFTANGMAVEVLLASSPKSPGNPTNVSSPTSYEQEISRPDYNAYTMPQSVFDSLVSDAPNNVKLWEGSTGDESDMYSETQSDDPIVFRPAYRYPDFHTFAETLFRVNKASGRYHSPLSAAYFAISQCSRYAFSRSEAVCKLFLVEHDLREWRPKKDEKITSELVTIHSEACYIHLLAHNIVGEPHPTRPRYWNYPFDSSNCHDWLLALLTAIVDLRTSLRSLILSQQQLVKAEERKASTEQPMRECKERTMAATTCSVFLYGLLKAMPMTLWDIISLNSLILQRCRSRVVQVAIPAAGSARDAETLEAPPEEDIIEENISNWAIPDKWEKNGKGTVGDATH…
g656	65538	66034	-		SJL03983.1	65.3	147	51	0	1	147	1	147	2.2e-49	205.3	uncharacterized protein ARMOST_07340 [Armillaria ostoyae]		hypothetical protein		PF00782		MLSFPSPKWQTAMLATKVSENSFPGLKLGKASVITPNLFLSDYFTAHDEKELVKLGITHIISVLDQDPDIPAVIPDSHKIWIPLQDRPDADILGHLEATTVFITDALSNPSSKVLIHCFQGVSRSATVLCAYFVSTGMSANDSIKFV
g657	66823	67062	+		TFK42034.1	61.4	44	17	0	1	44	110	153	2.5e-07	64.3	kinase-like domain-containing protein [Crucibulum laeve]		hypothetical protein				MVSALQHIHGYGIIHRDIKPENMLPRLCKPFQIQLIDFGISRTLPLADNMDGVLPDDDPTRSV
g658	361	2813	-		AHD24907.1	98.4	516	8	0	1	516	1	516	7.8e-304	1052.4	putative laccase 6 [Flammulina velutipes]		fatty-acyl coenzyme A oxidase		PF00394;PF07731;PF07732		MSRSLTAFITLSFLVLRAFAGIGPITDLVIANADVAPDGFTRTAALSGGTVNGALITGSRGDNFQINVVNNLNDNNILQSTSIHWHGMFMAGTSWADGPAFVNQCPIAKSNSFVYDFTALEQAGTFWYHSHLSSQYCDGVRGPMVIYDPDDPHAALYDVDNDDTVITLADWYHAFAKTLAFPTPDSTLINGLGRWAEDPTSDLAVINVEAGVRYRFRLVSMSCDPNYVFAIQGHTLNIIEADGVSTEPIEVDQITIFAGQRYSFVLTADQAVDNYWIRAEPTPGPTGFEDGINSAILRYSGADEAEPTDDTVESTNPLDENALVPLENPGADGTAEVGADDVFAINLALAFDLSTFKFSVNGATFEPPTTPVLLQLLSGAQTADTLLPSGSLFTLPANR…
g659	422	1722	-		KZP12943.1	48.1	264	124	5	84	342	105	360	1.6e-55	226.9	hypothetical protein FIBSPDRAFT_897820 [Fibularhizoctonia sp. CBS 109695]		hypothetical protein				MCPISGLKVHSALLLSSHSDPHCYGCLQTTTSFGLTPFRGKMHEKLFASLTSFYTTIDADSDGETDKTDIDTTVNNDTGRHTPPALDHFEGMCRLLDLITEQGSGGTFDKVIIDRASLEAFINDISPGAYKSLTKVDFKKLDQWNINPVGVYGSSEEIMRFLVSLGAVPPERYLLPSGSCLPFEYGVHRVDNMKSIRSGLYLVKPHDDLAKYYIFYRPEPTTWRDDAIASVVRNRVTFMRYLTKMTDQTLCLLSDEEAHALVWNVENINGIEEEDEDDDENFRRLFTFEVSKTQDQEENVTSAPGFTRYCDAITKTKIAHDTPQAFDTFLPRLLCGETTQAF
g660	1837	4015	+		KIY62816.1	47	610	303	9	7	608	20	617	1.8e-158	569.7	hypothetical protein CYLTODRAFT_383163 [Cylindrobasidium torrendii FP15055 ss-10]		hypothetical protein		PF00097;PF01485		MATTSIQRALDGTDEEISYDGTSQYASGGVSACGLAAMNFARSLFTEESKGREGRELLSVVVGRDNMEASGKNDIISICELWSDSVHLEVDDIAKAPIFKSSLKLFACQYGTPGHEAFRDILRELRKASAKRDRSAAAIITRPPEILTVARVCIANQPVFVIFDSHPRSEHPNGASVFMTISIDRAARYVNDLLHVDKALLAESGLQWQAQLLSNFSAHIFAANESLVVNGIPALNDDLLEASLMILKLRGELTQERLKNHSLAAENLRLQADLAQSRFQNRTLVSRKQHNPSQRPNYPSGPRSPKPGGSKQDWPSPALRPEKASQSTILTFPRDGNGHDTVPPIPREGRQANTGTSAQLAWDLQDEFNREHEQLEAQFRFLSSTAQVLFECSICLDKY…
g661	1636	2844	+		PBK83556.1	41.4	307	170	6	27	324	4	309	1.6e-63	253.4	hypothetical protein ARMGADRAFT_876973, partial [Armillaria gallica]		hypothetical protein				MDELHTTTEPKTRDEWLLYLKTKNSIWVKHYFYLRDHGYLLRPRYHPDWIPTWLNEDGSFKIDKEYEDFHSPVRRDILDATRLRDGSQVVLKIVGYEDLIRTIYFSTMDASPRNHCVPLLDHIPLPDDRDSEFMVMPKLRNIDYIPLFHCRGEVIECLRQIIEGISFLHERNFIHGNVCTFNFLVDPTHICPEGFHFAAPYSVDGVRRDLPTVPPCQVPIRYYIIDFKDAKEFYEGREEARHRAITCSIRTAPEITENIVFNPFTLEVYNIGATFLKLCDEQDGLDDLRPLLRHLTDDIPERRPTIEVAAKELEKFVEEMGPNWACTLLPKKVY
g662	4155	4484	-															hypothetical protein				MTVPVESRMKMLGGPERFTHGPDLTVVWRAPGLSRQMLALTLAAPAPKVDKKRVTLRIHPEEGLIMQDMLRILAGFSAPGMLVFPMTATGV
g663	2317	2754	+															hypothetical protein				MSSADLSTSSPSHLRSDPTLAQASSLSCPEGLAEPPSSQEKSRALVPAQRPMKKSFPGCSPYTLPANANHLPFPSTIIYYSVHVVGTESGAEPEVYTLVAHADAAVRRIIAQDQEALITKHQSLVERR
g664	2875	4931	+		SJL00833.1	24	420	267	13	10	422	15	389	3.2e-18	103.6	uncharacterized protein ARMOST_04147 [Armillaria ostoyae]		hypothetical protein				MTHPKENPAKRGQKGWVDGPRQEFFGTQRADYEKIMESSNTTKGAWARKMAVAYTIAFLDSGAEELATDSALDANVTEAKESDKSKFPAACPSFPSLDKIRKWEADLSQVISQADPAEAKKKQDELKSLTGRILAWFRTAYRTASKADEKTVATALDNFNSISGTSSRIRHAQQCQMYIAAYWEQTTLEVAEARAAYKLALETDPQAEMKEAESEDFKEHLKVLIQQKFDEDEANVKAVAAKKAEERAKLDPRRDQHSLERGAGYLQKLADTLRERFRLNCSIFFTGPLHGRGDIIKCRSVHSGRTVLTDMLFRDDDPAGLLDIDKILVKFTQKCFTKEDCAARAISDSDTKEEDNAVTGENNNESDNDSNDSEDDIPLMSLKRKSTSSSTKKPNVPST…
g665	274	954	-		KIY68424.1	67.3	150	48	1	26	175	431	579	2.5e-53	218.8	vacuolar assembling protein VPS41 [Cylindrobasidium torrendii FP15055 ss-10]		hypothetical protein				MFGCGYSTGRVTGRCQTPAVPLVLFPKDSAAADATKSYIVLSPRDLILVRPRDKRDHISWLVERKRYEEALEELELIEVSGESVDQHGDGMTASQIGQKYIEHLASFAEDFVKAAKLCPKVCGPNTKRWEDWIFVFVNKRQLQVIIPYVPTEHPCLNHMVYEMILAYFLTHDQQAGRFHIRFHLGAHYRLGLI
g666	1895	2385	+		KIY68414.1	69	84	26	0	48	131	116	199	1.6e-24	122.5	alpha beta-hydrolase [Cylindrobasidium torrendii FP15055 ss-10]		hypothetical protein		PF12697		MHKILLKADGCLRVHGLGDGLGTWTHDLTQTRTRASWVRVTRNPCRSLAEAGYRVLLFDLYGRRYTKAPDSHYTVDLYTTQLALLMQHIRWEKAIVAGLSMGGAITAAFIDQFPHLAEDHVVLIASVGLLEV
g667	3432	4496	+		PBK84887.1	25.8	345	220	10	15	334	13	346	5.4e-14	89	hypothetical protein ARMGADRAFT_1131991 [Armillaria gallica]		hypothetical protein		PF12937		MAPCTRSQTRFLASQPMPGTISSLPNKLLTEIFQHIFDSASVYEWYQQILAPLRLVSPHWNAVIENSPSLWTSILLTEKSLPVILDPADWPLITLLSRLDCSRSLPLHITINLSTLPDPDFFDKEQARQLGRHVRSQAARLVSFKLRSKSRILNMGVVSRLNKTPMPKLRSFTLIGWEDPAVGVAETYTPFIEAGGFQNMDAALLQRPGELVLRTALNAWGKELYPALEEMEIVGVKIQYPRLPIMSTIRRLCIRGVPRQRRPPPHMLWEMLSSVRQSLEVLELEDVVIRGPCLQFPTVFKKLPVFKLGYENPHEVTNFLYSLRMPALLDLGLTYTSVNRTSFDLKLRDHRAVL
g668	226	633	-															hypothetical protein				MMYNANFACVEVADFASNTLKANAAVGPSGIDKLSSDYRVLEVNAGNDGNVFQPGQFIAVGGYSGPAPVNLNKDCSACKYGNPTYATACEKCGRVI
g669	2151	3154	+		KNG48669.1	31.2	253	145	6	3	235	623	866	4.6e-22	115.5	kinase-like protein [Stemphylium lycopersici]		hypothetical protein		PF01636		MDSEVATINWIKANSDVRVPNIILYDSTSDNELKAPYMLMEKIPGTTLARKWDSMLLQDKELSVKALARIVVGLLKTEFNSIGSLYPSSIGDSPVDVLGPMMPTCNPWCFRKDLGLERGPWHSERAYLLACISRERSWLLSHEKELEEKWVSHRTAFAPKSLYEGYLALYDRLTERVSKLDNGLGPFILRHPDLNPPNIIVSDNDASHLTILDWECANTAPIWTMARTPDFIADDTRDAANPHLCTVFHAVCNELLPGRFADAVIQSSRMVKLEEACQIMCTMRDPQKAKEILESALEEI
g670	4306	4713	+															hypothetical protein				MMYNANFACVEVADFASNTLKANAAVGPSGIDKLSSDYRVLEVNAGNDGNVFQPGQFIAVGGYSGPAPVNLNKDCSACKYGNPTYATACEKCGRVI
g671	159	419	-															hypothetical protein				MLLIVKDVHTELMDFGNSYERELITPSTTRVKIEDMHDQVASINSLADTLKALEKARQEEMREVEKVRQEDNQRIMNLMERMSTARQ
g672	466	1105	-															hypothetical protein				MHTALNLSPDSRAAMAKRRVKAQNLFPSDDDDEADSEFAEIYLRMVAERQNQIAPMTPPRQPAAPSSTRRPSLILTSTDTPQALIIEGEARLASFRKKAARANRWLTGLPKAFDLLSGYPNTRGLLEAAHAAPRKAGYSNWELNHSVEFATGLNPGSLHYDTVWNGFLGEVSLARSTTILTPQISPDPHSQAL
g673	1210	2177	+		EEB92179.1	26.9	160	107	3	31	189	40	190	0.00085	54.7	hypothetical protein MPER_09349 [Moniliophthora perniciosa FA553]		hypothetical protein				MMPEPIRLSDVFLSPNFGPTEPHCMIYANGALDELEYGLGVERGWLLSSLSKESDHCKMIWEDMNGDVCREIKRGRIGLLPELDVISKMLTLRQHNYYCPLRERRPFYEVLPFTDYTYTLLPAVFPSTKALYIKDIDVFPSPLPLTEPVVKIKSRLHPLILLENAAFYALMLQSRPQFQHIIDQDTSELLISANIPSFGRVQESWLNLGDVEGNRKYLRRHAVYYIPDIVRTEKVKKVKKRVKVKTSEGEAEKPVARKRVKKEVLVI
g674	2694	3154	+															hypothetical protein				MAGQIALLPDADSLAKIQALLQHNFHCLLHERRPFFEDLPFTECTYTLLPPVRPEPRPLYINNDVFPSPLPLTEPIVEIQSRLYSCFLLNSSASYALVIQRYPKLQHVVDKETYMRLSRARVRGFGKRTRPNIDS
g675	3483	3893	-															hypothetical protein				MNKAPRPRPRPSYSRTQNAPPTTYNHPAAQWPPYQQQYYHSNTPINLMSQQPVMDSLIDPAQAYAPARPNYNPYLQVQGGPALYGYPVAELVPARSAAYPGGDGTINVRASWMGGLRNDETRRSVSRGEDEGSRTS
g676	1039	1560	-															hypothetical protein				MSAPDYNPQHYVHAYFHTYSNVQSDVQAQHKYNVQRQPDIQHDVPRSAQHGNPSIAQHANSSNAQGGITSHAQHSNPSNSNVSNAQHTDVPRAPGYSEPVYFKGDWRTAAHHCHRVTAVQDVFDFTSELYRFSCELEAAYGKTWAAVEARHMADYLGEVAHGLGDEDDYEALD
g677	1785	3446	-															hypothetical protein				MPRITSESSRSKSKMPYQSNKLSFPVIRKANKMFSLPTKNPRKVRHIPQKNTLALPMLPSVSFSVGRVWIMSHVRGFVIAKQTGDQDQIDDCLERLKLAYRLDFPMGRQIWESLDDFDARQLADIENTLILMLDYGVSKFCYMFTKTPWTLPSIENINILEPKAIHPRPQPNWNVKPVVIAGPADAAGILIPTDAAAGVPVPDDAADVPVPEDATVVPIDANVAVVLPIEAPAIDPAIPGHSPTPALRMHSPLPDIFTTPESSLSPIRSPYQFAFPAPTLSSLESPTRLMSPFSLESPVSSLIPFSDSESDSDSSPDTSMDIVRDDSDDESKFKTEADFDAECRHFILDWCRFTAAEFSEEEEVDNLLCVQESENASVVKEEEKEKGASEADTAVVKEE…
g678	3739	4086	-															hypothetical protein				MRIIDAQLCADSENSLVGMAATICKNFKLHCNNEEAFAELAAHENLCQEPVESCQQELDKICNEGGVSHTMYHDGVKIHSRMETMLGYVADLREHSTKGTMFIARQERGLLYQQS
g679	4111	4476	-															hypothetical protein				MYGTSSSLHWNQLTTCRKKRARPTLYYTPEERQEAVRARKHRDYDNHGSERLQAAKNHYDRKAATLDRKRRQQAPIPAPAPKIVDK
g680	2416	3941	+		AOC97451.1	93.1	492	31	1	1	492	1	489	1.6e-242	848.6	HMG-box transcription factor [Flammulina velutipes]		hypothetical protein		PF00505;PF09011		MRSPPARRRSSLVPPPTAKPGTYRARTIAFAPNITPDSFDQPPSDVDDIEDGDNEFSLFPPSQEPTVPAKRRHKKRPADHVPRPPNAFMIFRADFVRQKHVPGSIETNHTSLSKIIGSLWRSLPPSEKRVWEHRAKQEKVQHQRKYPDYKYKPVHNRVKAKSVKKEERIENDEERCEEIAQLLLDGNKGAGLAEAVRRLDRKRRGSDTGVVASNSSAGGDTWMRRRSSSVPPELNQASLYLPRRPSSSSGAFPSSSSLPHSYYPPEYPPPYPSQQHHLPSVNTALFNPEYLQDSNPFSHSAPPPSFSNPFSFESTSPYDMPPSFSSADVSAAPSPAPSSEGSLPPLYAPQPQHPIGSMDAVLPFLSASQRMSISEGRFSFSDLTAEQRSGLRQSFGWSE…
g681	1065	1553	+															hypothetical protein				MSPDYPDITDWVWDGDEEDESVESKAVRRRKAPWVQPSHSSLLQHCMPWWVTAYQTLDSANTVSNYKLALAKIIAGHKVFKDVPVKYGTAENPVSSKTVLQWIKSQLQNTKDNVKRKDKGRAQGRKVSQSTDSQGSREKDVRSLLR
g682	1683	3648	+															hypothetical protein				MWKELSADEQAEFDEEAKEIAGDTASRKEFISAGLHNTLSGVATFLDGASCILLIAYAPAREGSPGGGILHVGEPSMTELLPPDIAERLTAWQKRHHPCLHSDFQLLPDGLPIFPELNATTILTKAKDKKLQATVVHEFLQAVYRHASPSDDAEVPYNEIVQDPASFYDVVLWPGVQKYLIDDPRELEGPSLMLLIGTLMDRTRPPFCFNPQLELAQDDHIMAPPDAEVKEDVTTESGVLALAGDQQDSPMADGATIESGAHSSTVEERDLLDVELHVEMLEIERKRAEAEAREAARLEADQKRLEEAREAARLEAERRRLEAERKCLSDLAERSRLEKKAGQKTKSHEKEQGDEAEMKVAVARGDRGMLGVVKMSMEGVTARREEGDDDDDGNDSDKD…
g683	939	4730	-		PBK71756.1	70.3	996	277	10	1	986	1	987	0	1380.9	TPR-like protein [Armillaria solidipes]		hypothetical protein	EOG09260CMZ	PF13174		MATDGPDESSCSEGYTDASSSEIEDEASTEERPIVEKEIDGDFECNIRERTDEPGLTKDWDFNIQDQEAEFRDDLRAASGIGKRAKRKGRAAGPVLSQQVRSLLGDGNQAYVDDNVQEAIRIMFEVIRIEPRAAAAWSVLAQCFSDMKNEGKALQLRIMAAHLRHDSEEWDRLARQSRDLGYNQQALYCFRKAFNLDPNNIEALWERAVLAKEIGDLRNAKLAYRAILKRFPHDLSILSELRAILIELGDFATCASLFQEAFDHYRHAYASGRGPAPSSSQEIPGGGFSLMEILVLADLYNTLNEYESAIDVIRKGCRWLEGRGEQRYWDVCEDDREFDPPDVEVTRHAGGTIEPGNYALDVNARHRLAIARIKMGDIEESQLHASVILSENVLDYAPL…
g684	4849	6961	-		KIY71849.1	68.9	615	155	7	13	605	4	604	8.4e-140	507.7	WD40 repeat-like protein [Cylindrobasidium torrendii FP15055 ss-10]		hypothetical protein		PF00400;PF00646;PF12937		MASDGYEPSFSIGNASSSATHSTLYMPIASPPTPAPSPGPQSGNNPALRRQYLSSLLLSCTPSELLFISTTIAPLLKRDFLYGLPPELALHILGFIDEPKTLARAMQVSKHWYKLVGDQSVWKRMCILHEFDMPIDDDEIPQTAKGKDKARNPAPLDNSTFSHRYHFKYHYTIAMNWRHGGKLLRAHRVPTVTNNDPESNVITSISLDKHWVVVGLANSRIHVFSANTGVLARTLVGHDLGVWAVWLVSSGGHWKSTRRKRKPQPTEGPWGDEDLARATEALSIEDEPTLSPSVRTVLGLDIEHDDEVVDEDQEEHSQSYPGRPSYATGFSDGWGQPTSLVVSAGCDKVLRVWDAHSGYCIYILDGHTSTIRCVKVLHNRPIAVSGSRDTTLRVWDIQR…
g685	7466	8869	-		KIY71850.1	60.5	397	148	5	6	396	209	602	4.5e-129	471.5	RCC1/BLIP-II protein [Cylindrobasidium torrendii FP15055 ss-10]		hypothetical protein		PF13540		MTCSRLRGPDGIPIQVECGWSFSSALARSGQVYVWWPSEGNFGAAVTRRNEELDADAENRDVNKGPANGDGVIECSTWDIDIDPIVLPPLPALPRLVLEEESNNGGIPYIIQIAAYDRALIALTDQGHVLKFGSLANETASELGSWDYLPTFSELGRIRQHASFGVDANGKAPETLKITHISAHFKHFIAYSTGKESTVLIGGTDTTTETEPQIIPELQKRDVISVVLGDYHYAALTAAGKLLTWGAYSSGALGLGDPTQLEVGSPGGFRTENERLMAQNRERGNPPPVEVPTEVRFDHKRKSPKDRFCISATASGWHTGALVIDLEANQNDEDSEVEEDSTSMPGTRRVEPQMPDRFQPMPLDPNMAPFRGGLPYFRVGLAGSHMNRGALPGLGRGRG…
g686	9507	9797	-		KIY71850.1	77.9	77	17	0	1	77	1	77	1.8e-26	128.3	RCC1/BLIP-II protein [Cylindrobasidium torrendii FP15055 ss-10]		hypothetical protein				MSTLNELPVEIFLDNLLPLLPLPALAHLASTNKFFASLAADDTFWKRKCQADFNFSGAGTARTSGWKFIYSGLSKPRRE
g687	12303	14177	-		PBK72444.1	47.4	662	239	32	1	609	1	606	1.3e-119	440.7	hypothetical protein ARMSODRAFT_1016407 [Armillaria solidipes]		hypothetical protein				MLAELVLPQLEIPSKIDDCGRQFHSDVYSDISRLVCASVSPVHTDSSILDEDQLSSPVSPPAHNYVHPYDNSPASPTLYESEQATSNYSYDSARIHPSHNYPQAAVSSLRDSEPGASYLSDSPAPSPVDVHSSSTFHHPLLPHDRYPSGSTYPTSAHISDRRLAQSRNLSLPDPPPFPAHLLDQRRTSEPQVHYPISPMDPTSYPYDHPEPGSSQSRSNRTPAYLQRGRDLRYLDHSQADSAWRQTPDDLQPSHSAYRTSLAMDEPVSPYQANFSGGHGSPTDSMSWPNENQYGASSPGTGIIVYSTLYSTTADFLLQGQPPASPDSDSKRYSFVALPGNAVKKRPRRRYDEIERLYQCSWPDCNKAYGTLNHLNAHVTMQKHGSKRSPNGRHLHIRTL…
g688	21677	22693	+		PBK99551.1	58.2	225	86	1	4	220	5	229	3.4e-70	275	amidohydrolase [Armillaria gallica]		hypothetical protein			M20D	MSPEIGCFAGFFKRSKHHRASRGTKRGEKSSEHSECSSTLNLCCDYSYAGDVESWSLGDPLPLYTPSNNSEVVNVVNSTVDGLGGELRDMSWDIHDHPEVGFQEKYAHDLLSTFMSQHGFEVTTHYLGLETAWRAEYTHGKNGRIVGINSEMDALSGIGHACGHNLIAISGCGAALALKAALVSTNTPGKIILLGTPAEEGGGGKVLLLERGAYEDMDICAIQVLAQH
g689	24401	28215	+		KIJ63459.1	43.8	569	269	12	644	1198	704	1235	9.8e-116	428.7	hypothetical protein HYDPIDRAFT_112868 [Hydnomerulius pinastri MD-312]		hypothetical protein		PF12770		MATQHITSIFDHFNEYAAAENHPEEVDIGLAFLRVQPKSSESNRNFGNPLASGKIRLDISLDGVTSLETPFFTPNGQGAVSLKGVVLRLSGSTELVVVDMYGEHKKLGSIFLDVAELFEQYGESFKLSSTHSVLSDESDDLGMELVLLTIPTNGTVKQNNRLVLFILKCTIGRRHLEQDLERYKQTYEMVESRPDDSLLELLVQMAHPQPLDSGKLLIWHDRASRVADPGVKIPLLAFLSHFVRVFNPGMGGLAVLCWHLERAMIETLSFLDCMECKRFVDIAMRLSGDDPVKYPLLSAFSRRIWRLHKEIKCGDLPSLINLLEQAEQLGHSRSASQYNDLLPEVYPEIVVFLSEAHDFQCSQSGRIEDVDRAIATFNRVLSAPARAINKTRILLVLGR…
g690	28758	32056	-		SJL09399.1	31	1223	523	46	6	946	38	1221	2.2e-78	304.3	uncharacterized protein ARMOST_12777 [Armillaria ostoyae]		hypothetical protein				MSSPSSSTCPPQLQLSIPANSTSFKRSFEEFGFDLDSPTTGGEPVAAGSTTNGERRDRSKRARSASSLSEETSSRGSTALSTSSGGSSLSSAAAAPSPTFLAPPRIPTPAAFARFTEFDRNISALRSRSPSLPRSQTPPPVLPPLSLSEDTVPDAEESASFDIRDLMGSSTHFPRGSSTQSQASSATDYDYLAPLSGSEPASAHQPLFTLADILNDQSADMSQDQSPSSWSPRLDVLRPSSPLLRDIDDLSPSTSDDSDERTSSFQTQWPDPVHPHPYTPSTSLPSAIPFLPLPHDIGTASRYLSEALQSFNHSEDPNDSNELSDSEWIYQMSMQQTNRPNPTLRSSSRPRPTSRRYTSVNSFAERSAEARRRAEIMTRLETEFALDSEDDDPIPHLPP…
g691	32202	34323	+		KIY71854.1	68.3	495	117	5	1	492	1	458	1e-146	530.4	DnaJ-domain-containing protein [Cylindrobasidium torrendii FP15055 ss-10]		hypothetical protein		PF14308		MAPVETEYYELLDVPVDADDSTLKKAYRKQAMKVCRPLQFYPTLLTRRSITPTKTHPPTQKKSSRTSAKPILFSLTLSAPIPSVSGLVLTRLLQNLRAVYDKNGKAMAEKDGNFSMDDAAGFFANVFGGEKFAEYIGEISIMKDMTSVANTMMTDEEKAEMEAQMNGGEKPATSVGGSASPAATPIPAASPSRPSSPAAATTATAAPSSPPRPDPSHMSSSLVVQEGEKQTSSTPSLSPSIKEHEREATKEAAARRKKQQAEQREKVRELEKERRKVMEERVKTLTAKAIERLRPFVDAKHPGEKDDPETMAFEAKIRLEAEDLKLESFGIELLHTIGNVYMMKASSYLKSRKFLGIAGFFSRLKEKGAMAKEVWGVVGSALSVRETMLEMEKLQAKGE…
g692	35036	38040	-		KIY68870.1	70.6	262	76	1	119	379	165	426	5.9e-105	392.1	CRAL/TRIO domain-containing protein [Cylindrobasidium torrendii FP15055 ss-10]		hypothetical protein		PF00069;PF00650;PF03765		MTEVKLSEPTLASEAAPEATPALNSPVPAAKELPAPVQLPVDTPVTAPVDLPASPDVVTIHEANTSAPPTTIVDAMPTTVEEPATVETPVPTQETVPVEKPTSVQENVPTTVEEPTPAEKQNALTEKFTDAEWKALKEFREQLPELFEKAYVDKEVKPTTTTIWGVPIDAHKPAEDPRVSVILLKFLRARNLNVKDASTMLLNTLRWRDEFDIEAAMKEEFPEEIFAGLGHVYKTDKEGRPVAYNIYGGTQDIKAAFSDVKRFMRWRVKLMEETVAHCDFETVDQTVQIHDYAGVSMSSRDANSKQAASEATNIFSSHYPELLYKKYFINVPTIMAWIFWAFKAIIPSATFAKMSVVGSSTHEIKKTLVVVIDEKNLPKSILRIAPGSLARLSKSTSPL…
g693	38211	39713	+		KIY68869.1	68.3	486	133	7	8	482	1	476	2.2e-167	599	TPT-domain-containing protein [Cylindrobasidium torrendii FP15055 ss-10]		hypothetical protein		PF00892;PF03151;PF08449		MLGQASQLANGYLDDKQRPWIAPPSSLPLYASGDTASKYAGIRTFISTIKSQAAHYLRPAGTLRASSTPSNVKFVFMCTLWYASSALSSNTGKTILNQFRYPITLTFIQFGFVAFYCLLFMSRPIQFSQMRMPTKAILKSTIPMGMFQVGGHVFSSMAMSTIPVSTVHTIKALSPLITVVAYALLFGVSYSSKTYISLLPLTLGVMLACSFDISASNYIGLLCAFGSALVFVSSNIFFKKIMPSGQSQSSGSKLDKLNLLLYSSGFAFILMIPIWVWTDLPALLSTPDHIVHPSHSHTRSYIAVAYHFFLNGTVHFAQNIIAFIILSSTSPVTYSIASLIKRVAVICIAIVWFSQSVHPIQAFGIGLTFTGLYMYNNAKSDVERGEKKMRRVEAAKDMM…
g694	39876	40770	-		PFH51861.1	89.8	244	25	0	1	244	19	262	2.6e-124	454.9	hypothetical protein AMATHDRAFT_58394 [Amanita thiersii Skay4041]		hypothetical protein		PF00467;PF00900;PF01479;PF08071;PF16121		MLDKLSGTYAPRPSPGPHKLRESLPLVVFLRNRLKYALNGREVTTIVNQRLIKVDGKVRTDTTYPAGFMDVISIEKSGEHFRLLYDIKGRFTIHRITPEEATYKLLKVRKVAFGARAVPYIVTHDGRTIRYPDPLIKVNDTVKFDIEQNKITDFVKFDTGNLVMVTGGRNMGRAGVIVHREKHAGSFDIVHVKDSLDRTFATRLSNIFVIGEGTKPWISLPKGKGIKLSIAEERDARRKRLTEQ
g695	41590	41918	-		KIK70050.1	67.4	43	14	0	36	78	200	242	0.0004	54.3	hypothetical protein GYMLUDRAFT_67307 [Gymnopus luxurians FD-317 M1]		hypothetical protein				MPSHSNAKSGPRSTPTGMTLKIGKKNFVVIRLSPEEPPEWSPEEQEIAELEAYAQECERQASLSEFDDIDPEELFFLDDIDGDDDDAMDATEMVTS
g696	41968	42441	-		KIY71917.1	54.1	109	47	2	6	112	4	111	1.6e-13	86.3	hypothetical protein CYLTODRAFT_486859 [Cylindrobasidium torrendii FP15055 ss-10]		hypothetical protein				MQSTYYQPSSSPGPLKTPQKRKMNLSSFSDASSPSGSSPPFSSPLSAMTERRRSQYKSHSPNIPSSSSASRRRPSALYPGNVSDKAMARKKFQDKCLERATKARRNAVKRKRDLNSTSSFDDAMDEDERPEDEEEIMRDEARFISQLPLGITEPLDS
g697	42720	44156	-		KIL64492.1	34.9	459	233	18	1	421	21	451	1.2e-52	217.6	hypothetical protein M378DRAFT_163271 [Amanita muscaria Koide BX008]		hypothetical protein				MNAFYGDGAQSKCCITTEPRTQWAHVFPASFGASTRRLKEMLDRGLRQERDAAHAAELRENLIPLGPSAHDWFDAVIPLLTIFLHEDVLARILAYELDLAKVRLDSTAAGSGDPGRPPYEKVFETIKAHYSPVSPHRLHSLEKLARLADDKLYNPSQCPGVPSEDSFPVIDTLLSLPFSLLHTVPRLASMLHKTKYQSDVLRMGLTIIDLWFWDPPANLVASTTVPVNTDNITWPPPVTDESRRVDTFESWKDIQIPHSTNLCSSNIPTRSAHRLRSPPTHYLASGGIFLGNAEVTWDAKDGLSVAVPLENDTTPRKLPDLGHFSDTSSLDYYVNSQASSSLSEDPGDSASLIHPVAEQSCMVDVAQWRDATNSCQQEDVAEDLVPSPYEQGVIGGMSM…
g698	44651	45675	-		KIL64794.1	35.7	286	154	9	1	259	1	283	1.3e-27	134	hypothetical protein M378DRAFT_162958, partial [Amanita muscaria Koide BX008]		hypothetical protein				MLDRGLRQERDATYAAELRENLFPLGPSRNAWFDSVIPLLTIFLHEDVLARILAFELDLAKDLEILDARRMEKSSRQVTIDAAAPYGPVSPHRVHSLEKVPRCMDDKFYYPSQCPGIPSENPFPVLNTLLSLPFSLLHTVPRLAAMLPRTKYQNDVLRMGLTIIDLWFWDPPASLVASVTVPVITNNINWPPPVMNQSRSIDTFEIWKDIWIPDSADFLCSSDVPTRSHPGFIIANYLASGGISLGNAELTRDANLDVAAQQENDLVPTNKLLDFSDTGSLDLCEQSGFIVIRGSGRWCNFG
g699	46262	49850	+		KIY71922.1	70.2	998	228	27	1	965	1	962	0	1300.4	hypothetical protein CYLTODRAFT_418465 [Cylindrobasidium torrendii FP15055 ss-10]		hypothetical protein		PF00564;PF00569		MNNRPDRPLIVKCTFDRWNKRITFSSARNCTYILLRHKVEQCFSLSASAYAITYKDDDGEVTDIRNDMDLTEAIQYFQAGSDDPPMSSTSSILSGRSFGSKKITLRVHISVDYDGPSLSDTSSVISLDEYRSRNGSEHSFSFGTPSILEPDDDSVTVSSKDTGMRSRGSRSHLQPPDRASQLSGESSWGALSRRSDRSRSPAVRGPRSSRTTTSRNPFGDENEVPSYPTDPSAVFERLKLAEELGDDSSSLHSGRDPVSDQRGAQWLRDQTERAVRAKLGALPEPSETDSISLSQPDDSSQLGGDLALERDGRGKYYYSYNVASSSSQVVEQESISEEASYDPDASVEGAAPKMSKPRTTSRHLHWLAAHQVSPAEDRSASSSSHPPLRTYHSDPSSMS…
g700	50261	50847	-		KDR80640.1	100	110	0	0	1	110	1	110	7.5e-63	249.6	hypothetical protein GALMADRAFT_240992 [Galerina marginata CBS 339.88]		hypothetical protein	EOG09265DWT	PF03660		MSKHHPDLIMCRRQPGIAIGRLCEKCDGKCPVCDSYVRPETLVRICDECNFGTYGGRCIICGAPGISDAYYCAECTRLEKDRDGCPKIVNLGASRTDLFYERRRLGFKKG
g701	50971	53332	-		SJL03921.1	58.9	613	207	8	95	685	115	704	3.2e-196	695.3	uncharacterized protein ARMOST_07278 [Armillaria ostoyae]		hypothetical protein	EOG09261HQU	PF07522;PF12706		MARKLKASKSLKKTKSTSSTTLLDYFTPGASSSSKKTPVQTPLKTRVKQYDIIVIDSDEDDTPSTSAGKRRISPDAEFTSPIAQRRRLSPDVPFGRPTLLLSSPLPEVHSRAASPPLAALSISSAPLFGQPNHLLGGLPPKPQLEHESVELVAVDDEWATGDDEKLVVVSDDDDNAEDDNDDDDEVEIIASHILRDTQTSKTPSKSKLKPLQRLSSIPPPSTSNAFSILMTSRKENEAWKEATVAEQVQRKGGGGRRKAPFYKVLQGMPIAVDAFKYGAIPGITAYFLTHAHSDHYTNLSSTWAKGPIYCSEGTANLIVHMLKVDKKWVHPLPMDVPTTIPDTNGVQVTLIEANHCPGSSLFLFEGKQTVNAGDSAFKSIFVGSPKIFRYLHCGDFRAS…
g702	53740	55858	+		KIY71921.1	72.1	477	126	3	33	509	4	473	1.2e-195	693	PLP-dependent transferase [Cylindrobasidium torrendii FP15055 ss-10]		hypothetical protein		PF00202		MSILQRSLRHTARHIPRYCRTIPSYQRCLGDTLLETSLDVAGSMFFLENNPNMPASEAKGTSILHRTPWRPPVAVGAEGIYIDLVDGRRVVDAVGGAAVACIGNGVAAVQDAIKEQVDKVAYVYNMQLSNEPAERLAKYLVASSDGAFSLVGFTSGGSEAMEGVIKLARQYYFEIGQPQRTNFIGRELSFHGNTIGTLSLAKHPIRRAPYRDILDEKHFHHVSPAYAKRFQLEGESEEEYVERLRQELEDKFIALGPDTVIGFVAETVSGATLGCVPPPKGYFAAMKSVCHKYGALFILDEVMCGMGRMGTMHAWESFGDGQAPDIQAVAKGLGGGYASIGAVLISKRVADGIRDSSGIWKHGHTYQAHPLACAASLAVQKVIATQDLVTHCQEQGLYL…
g703	56045	62517	+		PBK72480.1	73.5	1935	449	19	1	1905	1	1902	0	2421.4	hypothetical protein ARMSODRAFT_954183 [Armillaria solidipes]		hypothetical protein	EOG092609O9	PF00632		MDLTLPQQQEATASSSSAFDHADDTTTAEARSLRSSTRAKTAKNKSKDKGKAPERDTTAAEQSSSSAAPPEASTSSKSTQRAKRSAKNKDSQDDGRATRRSRRTTATTTALTINEPPKDIKGKKRAAPEPASEDDAPGPSKRPKTTTNYSLRSQTKPAAIMPKKTRTSAAVKGKMAMRSKTASSSRIEDDDVEMAESDYRREDSDIDEPMDDVVQEDKAQDAVVRSENEPDQEHPHDDDHDDDSGDNDDSGDNDSGPLGPDGPIPGGLDESAALAIFGDYRQFGSFMMSLSSRLKTMLNNIKSTADPTTRLVTLQELSELLSISTEDTLAGSFQVEDFVRELVKILGGRGTAVDEDDDDDERPEHDEDAALAAAIAMSTGGNGGSFQGDSNLEAQVLAC…
g704	62975	63742	+		PBK98002.1	71.9	139	37	1	4	142	57	193	3.2e-52	214.9	2OG-Fe-II oxygenase [Armillaria gallica]		hypothetical protein		PF14226		MPLVGFFYLKNHGILEETIATAVEAGKKFFALPTEVKMDLDIHKTSNYKGYTALLGENTDPEGRGDLHEGFDIGWEPEDGCESREDGAMTGENVWPRNLSSDDFKSPVLEYYHAAAALGQKLFPLFALALDLPEDFFVDKTTTGRGQFYFMRKILAVGGHKLLEYNSNERIY
g705	64312	64770	-		KIL62602.1	81.4	145	27	0	1	145	1	145	4.8e-60	240.7	hypothetical protein M378DRAFT_80878 [Amanita muscaria Koide BX008]		hypothetical protein				MAQLIRSAKSGNDWTDNELFAFNISIQDVDVATFFGVPQLPPTTVSPVILNNVQRPPPPAVISKEERLFFQYLERANIYERAAVDDFAGHILRMLDFDDNDRSIVTKRELSFTMCGSRVWAKADIAVLDDAEYSLMVQEDKASAVDLPRACP
g706	259	1037	+		XP_006463120.1	44.6	195	102	4	12	203	18	209	1.2e-38	170.2	hypothetical protein AGABI2DRAFT_74226 [Agaricus bisporus var. bisporus H97]		hypothetical protein				MMKAALCASLAGVTTIAYLLRKMRFMRVDGFCSSIYWTARSWICNHLVPNGYHAWFGSGKREEFWQDRIMFVRSWGFLRPFFVSHGYDLYVFKNPDDISEDLFPSPASVVSTSGEASFPYARCLFQDKMSTSFMFHSLRVWPARDRNGRDVVIKAISGPIHTTEFRSLRLLHSDALRNDPRNHTIPVLEYLHFDDLVFVVMPRQTILLIRLKHTVNIQQMGQRLCS
g707	1145	1745	+		XP_007331681.1	45.1	153	77	3	1	148	194	344	3.5e-24	121.7	hypothetical protein AGABI1DRAFT_130129 [Agaricus bisporus var. burnettii JB137-S8]		hypothetical protein				MAFLHEHGIGHGDIALHNMSMDLILDDRPLLAGLRGPERKYALIDFETAQLFDIKSVIDQPPSIFKHDIFRLAVAAEIHLRCIEDVLPDLGPLFDAMKDIDNPMQPTAGAALGRYEEICNSLSAEDLDRRVEAIRWRHGRTTYRTGPPIYYNNDPNSPSTTSLAQ
g708	1962	2627	+		KIY70528.1	65.1	195	63	3	9	200	12	204	3.1e-67	265	peptide methionine sulfoxide reductase [Cylindrobasidium torrendii FP15055 ss-10]		hypothetical protein		PF01625		MFTRLQSMFTNLFFDPSPYSSTSTNRPSVAIFAAGNFWSTEHMFLEHFPPSKGKGILRTTVGYTGGKDSAIFPDHRTVLSGETRHAMAVRIEFDEEKLGYAELVEFFYRMHDPTILNAQGGDTGTQYRSAIIFAALEHYDIVREVTERIEAEHFTPQGKKIVTEIRDKAGTTWWDAEEYHQLYLYKYPKGYRCPTHRLHW
g709	3385	4432	-		XP_006463106.1	51	245	113	3	4	243	138	380	3.9e-59	238.4	hypothetical protein AGABI2DRAFT_119934 [Agaricus bisporus var. bisporus H97]		hypothetical protein				MFHSLRVWPARDRNGRDVVIKAISGPTPTTELEALRLLQSDILRNDPRNHTIPVLEFLEFAGHVFVVMPRWDAACDADFVKVGELVRYGQAFFEVVAFLHKNGIGHGDIDLQNMAMDLILSDSPPLAGVRGPERRYALIDFEIAKLVDVNQPSSPIPAIFKRDVDMLARAAEIHLRCIQDVLPELAPLFDAMQDVDGPTQPTAAAALARYEEICNSLSGEDLECIAEATRWRNGKTTYRTGPPVYYQ
g710	261	1116	+		KIY66969.1	63	243	89	1	6	247	180	422	2.1e-84	322.4	hypothetical protein CYLTODRAFT_18281 [Cylindrobasidium torrendii FP15055 ss-10]		hypothetical protein				MFGGLESLENLVVRRTSLDMDVLLTMDLRREPPPPPPRRLSSLSLDSHRMGNYDTLLKWIGQTPEQTPHIRQLVFERVTDMEAPSIAQFLQQLGPSLESLELTVVDASDETDTQETFCRFVDLKHNTSLQSITFDQLIICEPYPGRHSIAKYVPRIMDTIKSPMKQLILRVQINIVDDLDMIDWDALILVIRTNDNWGGLERVIVAGPRKEILGESEEWMKTRLAALGHVNVMCTLLPKVAVMGAKMDSIRF
g711	1228	2226	-															hypothetical protein				MFHSTHIVFLILLLGGRAFARIITRTQGSISLNGNKYRLKPLSDAIQGAHSDTYDILEGFIPERGEGTRVPAILKVVSHSSDSEEVKKIEKEIEYLRKVRLHLFSRNDRKKYYIVMRNVRKKVPPLKPYHEWYLEDRSRNLEKDLKDLQENIEKKLIAYTGPGWDLCYTDIQFLNIYVDKTLQTVMPIDWGVGDYVWGVKELADEDDIEECKEYLSEVIPDRLGCKELVYALELSNNTLWPLDRELSICMEKDGELEDDNEEQEE
g712	3257	4379	+		PBK95702.1	54.8	361	157	2	1	355	74	434	3.5e-122	448.4	hypothetical protein ARMGADRAFT_924955 [Armillaria gallica]		hypothetical protein				MNTHLAHESGRGSVFPEYAWDVAHYPFPSSEAHEWPPHTPLNALVSGPAVGGPWEWNDKTPRAISSTYFDIVCPPSERRYLNSTFMREGRSWLQGNEMFQQYTEILRDAPERCIDVVQDPKDNIPQLFDMWLWGEPRVLSLWERFSKSPTSRLLGASPLVKSALDRNTYLFVPRGPRPTLPSGTGTFDRTLALHLRRGDYDKACKHLTQYSSLFNGWNQLEFLPDRLSIPQGDTEKAEEYRRRCSPTFDEIMVKIKQARDSYDGALDMLYLLTNEKGQWLDDLVSALRKAGWSTIVTSRDLELVTSEEEEIAMIVDMEIARQAAMFIGNGWSSYTSSVVHRRLVDGKPPASIRFY
g713	46	1065	-		KIY65184.1	60	345	129	5	1	337	342	685	4.3e-109	404.8	RdRP-domain-containing protein [Cylindrobasidium torrendii FP15055 ss-10]		hypothetical protein				MAVDPGELLSLQSAITQLIAEGEAKGPRGREYVAMVIRDFEQEAKLFYKGDISLTTCFQQAKKRCSHTGFLTSRDDDGIFLCFHVIVTPTQIRYEGPLPERSNRVIRSYPSEYHKHFVRVTFVEEGGSKNHYSRDYEFSTWIQNRIGPFLLNGITLAGRHFNFLAYSQSALKHHSVWFLRDFTYGGTLITVPHIIQSLGDFDTELKRCPARYAARISQGFTTTDPTTTEVEDIRIIDDIIRRDLWTWKEWNFTDGVGTMSPEFARRIHHERQSRKKGVRLYMDDYPRALQIRFLGSKGVLSVDHTLTGRTVCLRRSMIKFTGTPSKKIEIAQVFDKPRP
g714	1285	2013	-		KIY73502.1	38.1	270	137	8	1	242	1	268	1.6e-33	153.3	RdRP-domain-containing protein [Cylindrobasidium torrendii FP15055 ss-10]		hypothetical protein				MELYITKIPHGASFSEVHSAIRTELHRPAYSPFQPLNFHVRLFLDKHGRSRGMGILALRSRDIASKFLREYGSRGIVVRRATLALAESTRPIDQTIQERIRRSPYIDNTAAEQRERQTNLLRESGVPFTKLQFGWECRDNKFSIEWEYVSRGCSLTFIPDSRQIQLAVTTRNHILIPHSHLLYISAHLSPHDDEPVIYISCHAPPSFYQVSCNPVGDSSRLRRSALPLEDSSNGRQHSEVAP
g715	2471	4003	+		KIY72949.1	28.3	566	336	12	7	506	31	592	4.9e-40	176	hypothetical protein CYLTODRAFT_417461 [Cylindrobasidium torrendii FP15055 ss-10]		hypothetical protein		PF12937		MASPVYEDPLVNDPAFFHLTRTNKAPLPAEETVFLDMIADLEVKLAATGTSLAPLSAETNADAICSLQADKKGIQEAIQRRKAVLRAVRRLPFEILGHIFLHTTESMEEEETKWTIARVCKTWRASALSFPRLWSFITIRYYGFHDHSNLSRLPAQLRLARQTSLCVAFCIYSTGSGLFGTAVKLLLECADRIRWLRLDVPNHFIPALLPLKGHLPSLISLAIVNQGVFPSASIDLFAQCSQLRDVETYAIPSLDSAFTIPWANVTSYTGFFGNYTFRAKDMHQTISILQNAPKLVNAVFRLNAGAPGKLLPVVECANLRLLHVADADIRTSPPFRRLFDALTLPTLSNFDVSVHPKVDKARMLNSDIFTSMVDLVERSRSALYKISYEQGSFLPADVA…
g716	766	1536	+															hypothetical protein				MANDTIAGHKRAATENERRKRKKRIKTSESNVSALEPTFTLSPFKDDGGSTEQHNVTTREVDPSSSSSATEHGGLLLATSDETIDASGDSVPHGHVGYSVKGSQIAFSPPHVTVLPRATEHGLRHHSVRPFDNLPFCYLSHYLNNNQSKTLRLLRYTAEGAGINMTSVFKINPSDYTCVISTQ
g717	1969	2395	+		KIY60908.1	39	118	72	0	5	122	56	173	6.3e-13	84	hypothetical protein CYLTODRAFT_262299 [Cylindrobasidium torrendii FP15055 ss-10]		hypothetical protein				MVRFLPLFDGRSTFLLSRYMELARLDEKLEVGDFALVVFTLGGWLDPHVNADYVTAQRVALNIQLAILLERPVESDEEGIDASLTDDMKDETPLGVDDVAFMKPMLPNELTQEEIDAQLAAACAGPAM
g718	626	853	-															hypothetical protein				MNPAFGQDNIDAGLDRNFILNEGHFARNDYRTSTGLGCDKTDVDDDPAYILNMGKGVEKTGRNKDVQPQDKEIIM
g719	3788	4710	+		TRM63374.1	31.7	101	56	3	10	98	33	132	4.2e-05	58.9	hypothetical protein BD626DRAFT_271050 [Auriculariopsis ampla]		hypothetical protein				MHKKRPPKQKCTRTGCPAPWYKGHLSSHNSVMHKSYTVSVTYEGTTISVERDELTQTYPCPCGHLQHSMADAAKFRSLFTRPVHPVVLPDEESEEESDQIPEAIEDTPAEIFQAAQETDTEVEVIEGSDEGDDIVDIDIEKEFQPLFPPAEDGTAEDDLSPEEDHARKLMRLHSLDVNSDYGPTINLPLSTCMHNLPLSHPCASLVHIILQTSLIILSRRSKESRSGQQVPSVANVQSRAPSTVIEQPA
g720	856	1899	+		PBK69090.1	29.9	338	179	9	5	316	9	314	7.6e-23	118.2	hypothetical protein ARMSODRAFT_957405 [Armillaria solidipes]		hypothetical protein				MSNCHYTSPQPPACSILKPSRSSHTTSAHPTSRSSSALPVVEVRDAPVPTQASQRALQNLPNLPLHGPIPAMIISFPATQSREQLEQLIHQVADQLAASRIEEERKQKDNSRVKISRPQAGHPTLAPDKFPEFRQILMGPWVSGPSSMKLPSLWIHPYLSAPSPGSEGHLEWDVTQPLSCARFVEQSGVRSYNEFCGEPATAPRLIQFEIISRVMPWAWTISRANKLTGVTIKDCLSSLSFALSVPMRDIDLDALNEEHRKVLLRTYQDRCPERSDRPRLYDMLAGSTSFAGLVYDRANGEERDFSDKHWEIHILVMYLPQNI
g721	2235	3189	+		PBK69090.1	31.3	252	146	6	12	257	12	242	6.9e-20	108.2	hypothetical protein ARMSODRAFT_957405 [Armillaria solidipes]		hypothetical protein				MSYRRSTPADPSRQPTRSILKPTRSSHTTSAPSSSRPSFTLTAVEVRDPPIPTQSSQRAVQNLPKIPSNGPIPAISLPPTQNRQQLLGLLAQLVSQLETDAAEEDAENDSERKRVSLPQAGRPTHRPEEFPEFGHVLLGPWVPGPCYGPVLDSEVAMQLPSLIISRYLSPSSRTNGHLHWDVTRPVTSAKFIEEGKMLTFDEFCDEPATLPRLTQFQFISQPIPWSSTARRMDELVGVTVGEFLSNCSLALTVPMTDRINGVPTKPKAFGFLTYFQDVRHSME
g722	3279	4724	-		ADX07310.1	26.6	455	293	16	28	473	1755	2177	1.6e-29	141	putative beta-glucosidase [Flammulina velutipes]		hypothetical protein				MLCSRIHGEFAVDENDPLLRVKLDNDDNMMSSFQFSLAFTRYLKCLALDGIPSPDILALITSLPESYGPTSKAYHPLDERLMTQWKSIRGALGSYTDLEDKGWMPDIFPTLISMEALYFHLHPDNNKANPPVDDPLDEVHFFLEWHITSLTKGTHSNNEWHTLATLLGTLVHTLGALSNQYEWMRSRSRETMSVLLRLIDVVTRDEFQSLQPLADCLWICRNRTTRERKCQILTANMNCSAERTLQTGPNSAYINLFTALSTISKEEPDPKASTAALWTLFLLASRRAPAKDTANEDVIIVNIDYLLKKLKAQFNPTTSQVHSQSFVNWIVDFLVHIDGPSCPGTFTDSIIALMHNILSSIVLFSEDYRKSIIRKILAFLKSRFVDPSATDDDQGNNGE…
g723	663	1949	-		PBK84863.1	28.2	387	224	13	19	361	6	382	5.2e-19	105.9	hypothetical protein ARMGADRAFT_597313 [Armillaria gallica]		hypothetical protein				MSGYSSQWGLCSLIRFKPSPPSAIIDILNDDCLQLVFLFASSAWDLATLIAISHVSRRWRNLALSYAALWSQVSINESLTESALSPASSLNIRRLNILLQRSSQCPLRVRVIIPQHLWGTLFLIPWVLSPLYSRIVHFELLNLSPTGTIHSALQAMFEGRSFPLLRTFVVECPNIQEKEFTHVSAVQAYTARTTLLPFMGAQNSATLHPNLTEIELCGALCDWNKYSMHSLITLVISTMPVKCRPSTAQLRSILSMSKDTLKVLKIAGALPRDRHTDDLTIELSHLETLFLFYTKPEELSTFVNYIQVPGLKNLKIGNLGPRAAHPRRDQQYAYTASAFRSIVAHFPVEKLEEVTLLDVHFGPGTLRGLWAHEEPLELLSGLVQEKGVRKLKIEVKRDR…
g724	3887	4441	+		SJL04852.1	47.2	53	22	2	135	181	68	120	0.00077	54.3	uncharacterized protein ARMOST_08223 [Armillaria ostoyae]		hypothetical protein				MITIYCSFLPVHTTRITGCHRQSGFLHPGESWLAETVVLPVAATVPAHRRPPSVHLLVQTSHPIDYLPRECDNLYPLISFGVVKHRSNFPPGAAQPRDRQTVHQITSKSFARLAQPAFTHQNKLDSAYLPRPINPESLVSSTYYDLIYGMLKSQPGNFDFEEKYPEDPIYEELGPNARVWRANL
g725	711	1526	+															hypothetical protein				MLTLVTEHAWKHIHCKAFKGKHSDDTQPIARLRCLVADNGPETAFESIVSLTSSLLDADLRKRHETFLALTIPCRTIVESKFLNGMREKMDEDIFTRGDPNFICQLYRRVHGLYFYLNGARTLFNSPSKLSSLSQEGWTIKHEWIPPVIHHLPLPQSSDEYISDVLREYGYTPQSDAFKDAFVMYRELMQAGETVTLRVHAEGRMAEYLKEHDIVPVKNAVGCSKRVCRACAEHVFLTWDEFGRIRPWSAFGRGPEEPWLITQYSVKHCVD
g726	1818	3216	-		XP_006463106.1	45.3	358	175	4	24	360	6	363	1.4e-84	323.6	hypothetical protein AGABI2DRAFT_119934 [Agaricus bisporus var. bisporus H97]		hypothetical protein				MKNGTALSLSLIGGVAGITYLVRPLRFVRVNGVCSSLYWTIRSWLWNYPFTANFDAWTISGRELEDFNRDRLRFISMWSFLPPFFASKGYDVHVQADPSDIFSDLIPCSTAAKRTERPEYPFARCFYETDRDASFMFYAPRVWPARDRRGREVVIKAISGPSPTNELQALRILSSGPLRDDPRNPCIPVIEFLTFSEQVFVVMPRWDEASDADFVKVKELVDFGRGAFEAIAFLHEHDITHGDFIAQNFCVDVLVPGSRRNMFAGIRGPECRYALIDFGAAKLGGSSSSDEMDEARRKDVSDLADSMGVNLRCIEDVVPQLGVLLDSMMDVNTPPTASAALARYDDICSSLTVEDLERDVQMTFNDSQGEIIRLCSLIFL
g727	170	2665	+		SJL04172.1	29.9	795	438	27	2	742	133	862	2.8e-66	263.8	uncharacterized protein ARMOST_07532 [Armillaria ostoyae]		hypothetical protein				MEINTHLMFESIAIERAKANGTSIADVPTSQLTPFTPFQASRADLWINGLWFTSLALSLTTALMAVLTKQWIHQYLSVPSGTPQDRCRIRQFRYMSLENWHVPVIIGLLPVLMHVALGVFLGGLVLYLCSFSKPMAGVIGSIAAGAFLVYTATNLLPIFKSDCPYKTPLTLHCYDFSLLAWPKIKAFLCFTWRVESPNEYKSLKVAERERVKNNGGNMDVHCLSWLYNMSSNSSVQRVILQALSNIPLAEVKAMDNALPSLSTIIRSTLSDYVTPDRQSAWERLFRALNRFDDWHELSPDIGPDSPAPNSLSLLFHRGLTDDAIQFLRQQIIEPTVELDALSWARILRNVLWEGVHWLDVNDNNSKVWTSFRDWFLYHHTCNKGVHESRTVWTVKLLCQ…
g728	6639	8302	-		KIY65782.1	48.4	580	200	16	1	514	1	547	5.2e-74	288.9	hypothetical protein CYLTODRAFT_424028 [Cylindrobasidium torrendii FP15055 ss-10]		hypothetical protein				MVHLTTRFAVLAVAIAALNSVDVVAMPAGHSKSASKATSQHDAPVLSLPLRMQHDSKASRKGDTPEKTKDGKGNGEETHKGGKKHKERQKDDNNARSLNQAFFHRFSRPHPRHDYDDKVIMNGDHEHLRISDHDRHGHHGHHWDDEKVVMNGDHEHVRIKDRRSSPSVLVHNNHGQSFLVSRTHRAISRTNTATLGKRVDEDAPAGTIDLMLGNDAGQAKKLGSLYMNREKNPHELDASDSNSTTSYMVENTNMPASEDPNVKFVQLQFLVADAHKLVVVPWCATYNSSPDHPAPMTVVPCYNSTEPSNPQESQSFMYTVDNGAISPMSASSTASAQDVAAAEDMMERGTSFQARDTAQTQNVTLVFTPNGPQEDSERAQAAEDAVYTTVTETVTATVT…
g729	8663	10446	-		KIY65783.1	67.3	505	149	1	2	506	28	516	4.4e-190	674.5	thiamine biosynthetic bifunctional enzyme Thi4 [Cylindrobasidium torrendii FP15055 ss-10]		hypothetical protein	EOG09263GIG	PF02110;PF02581		MQALIGGVTVVQIREKNAETGEFLRIAAASKEICDKYNVPLLVNDRVDIALAIGAHGVHLGQSDMPIMVARRLLPSGSIIGISCNTAQEAEDAVRRGADYIGIGAVFGTQTKALTAPLVGVRGVGPILDVLKNTDVKAVAIGGIKQSNLLRTLHGTTNFEGRALDGVAIVSEIMGSTDPKLASEGLCQILSTFKRSSTSFFHPDSLTPEIIVDKGVDLMIKIRKMNPLVHQITNNVVATQSANVTLAIGASPIMATAPEEAEDIARICSGCLINIGTLTSVSKEGMLRTGYYANTFRKPIVLDPVGVGASAFRKSTVQELLNIWQPSVIKGNAGELATIAGSQEVLSKGVDSVGSGFKDPVTFVRNLARRERCVVLLTGPTDYVSDGVYVVALSNGHPL…
g730	12098	13407	+		KIY66436.1	68.2	302	91	3	6	302	3	304	4.7e-103	384.8	hypothetical protein CYLTODRAFT_455350 [Cylindrobasidium torrendii FP15055 ss-10]		hypothetical protein				MHLSHPAELMNRAPAGEVDDDLYGKIFVSAAAGMTIAACTTLARVAIRFRRIGWDDGLALVGLFSLAVTAVVGSMFYKLDEQSTTPQGSRVALYYISTVTFNFTVWISRLSIMVNIIRLGSYQRRLRIAAGIFIIILLVLIAQIFWVCEPQNRRTNWKSKTAPQCVLGKSVAITQVTTDAFADLVLVVVPLLLLRYLQSAEAKAQKVRLAASFMVGGLTTVVSIVHAVYLLQNTRMSIVVTNVELSVSVIISNFAVLAAAIHRLWNRYHPPEKVPEHTTIEFQPAPPPTSTLSMSDTDDISSGALSERRDREHSDFVAVKTVSGSGDLAIVESGWDTSSSARQRVDS
g731	13533	13606	-															tRNA-Ile
g732	14013	14777	-		KIY63853.1	48.1	214	76	7	66	254	1	204	1.1e-35	160.6	hypothetical protein CYLTODRAFT_121100 [Cylindrobasidium torrendii FP15055 ss-10]		hypothetical protein				MGTGTIIGIAVACLAGIAVLSAIIVVAMRRYRRKKDEEEAFSASQFRQSAVMLDDEIDGTTGTYNLSRGNSQSNGNYTTHLRPPTMIERHMNNSPASFGSPQYGYGPQPSFGPPEVMGQGAYNEQDIRAGPYDGDPFSPANTYMTRQPSSASGMYHPQPQEYDYQQYPGAPAANYPAADYQHQAQYSDLNRVPSLRSSDSGHGPAIIASAGVAMPASTHHSQSPPPRAAPEVGAVPNSKRPDTVYDPDDAYGGM
g733	14952	15353	-															hypothetical protein				MVHDTFADSHRRMLKRQLGGGGLFPPTRPTTEVEESSSERQLNVPRLATEAIHRRCSVYDRSDVEHSPGVVDVDVGIHALDPRGGAHDDVHELDTHDQLDQHHALDDFDDSIVYIRVHIHHANHYLHGTLSLR
g734	16166	16700	+		OCH84795.1	81.7	126	23	0	1	126	1	126	9.2e-49	203	profilin [Obba rivulosa]		hypothetical protein		PF00235		MSWQAYVDTNLVGSGKIARAAIVGLAGGVWATSPGLDLSVDEQKAIVNSFNDAGAVQASGIRASGQKFFTLQANDRSVYGKKAADGIILVKTKQAVLVAIYEAPVQAPEATPVVEGLADYLLSVGY
g735	17158	18539	+		SJL13740.1	49.2	258	101	10	169	408	173	418	1.9e-42	183.7	uncharacterized protein ARMOST_17188 [Armillaria ostoyae]		hypothetical protein				MLNRRSEHRLLRVRQANDGGSGGSGGAIPSPGGDSDDNDNAGGAVSATSSFVSTPAGSGTSQAAGPSSVPSSIVPETTPGVSSTTIQSSAPSSVPSSATSTSQSVAPSPLVSSQPPSTAPAEPSSSPLSSSIVTSSSASISADVSRSTGTIEELGTSRFLVDTNTGTRSVRQSTRTSADIGGSTVSASAPASQSGALNTGAMAGGIAGGLIALAIFGFILCFFIRRRRNRNRVENFNASQFRRSAMIMDDDAFTPTPPTPQIFERGHNVAPSISSSTAGGPGMAGQGAYYTGGTQPQHDFVDQYSDHPYAMSPSPRPQPALPLQERQQYTFGQLPSQHYDPNGMDDGLSDGHGPYSSEPQMQTSHNPEAYSGYHAYSPTVPVAAGYSAGAHARVKSTHT…
g736	19229	19585	+															hypothetical protein				MHLESLFTRLRSIANSRDGAKLHTPPKVSPDKEYPATEPVTSRPSLTNLVLDPAMYSGLLKTSSPIAPSSASVDNLSERLQNMDVQHSGSGTSSLPVPPNTPAFPMFGKDAHGESPLT
g737	20307	21767	-		KIY65788.1	40.4	319	172	6	5	312	4	315	1.5e-53	220.7	hypothetical protein CYLTODRAFT_378887 [Cylindrobasidium torrendii FP15055 ss-10]		hypothetical protein		PF00385		MTIKVKHEGEDDSLTISPPRKRRKVTTKSSPKTEEVTNELSQLSHLKNPKVKKKKNDAREFAENSVIARLQPIGLKLYPIALDAAILGETFTRPYFSYLFGGGVQNTYGTTGEGFLKAHPGAKKRYFLGLKLDWNPHAPQVPGAPGLFFGGGNDNWTLGAIDTVLVCLEPGHWLYVGEYQMEMTNSLSIEEWKSQSTAVKAAWCIGILKFGWGKEVRVKCALRRQLRRQPTEEEIDAAFYTNMGDDIAPEEVRHAFDVGDEGITIWTMKCVAYDEDIQKAIANAENRKAFKRKLAEAARKSNKRSKKAKVKNEPLSDSEPEADEIKDEAEDDGDFDNETIKEAKRSNKRPKKEEVKEESLPSDDEVEIIDVEEDEEEYQVEKIVAQRKRKAGGGLEYKV…
g738	22135	22998	+															hypothetical protein				MDELDTTICPLNWRDWPAASNSPLDPRGPVWELVKEYQNLCRHAEVHFCLLIRPFVHLWMSANASRDDDSFDITWPGDGVETSVDEAWNRLFEFIPECLVIQEYDLIEDRTWKMFKHNHNIRAIECFKISCNVLVLFNITAFEEGSYTSTVMIPGSEGPREVNVYEAWEWWLSDACHPAFQTPPSGTEEQNMYYYLAQVFDTVSASCGRKNFEDIRFGEANRDSTYPRN
g739	24001	24660	+		KIY61200.1	56.3	213	89	4	4	215	10	219	3.4e-51	211.8	hypothetical protein CYLTODRAFT_427642 [Cylindrobasidium torrendii FP15055 ss-10]		hypothetical protein				MPAKHVHFAPEAVSYDMESLPSPTTSISSLPSSTGPITPPTNVVPLPSTQPSSKAIPALNPLLLVSKPRAVNFDASQHPSHISTPYASLSSRNGLLLEPAVTPPSAHLTLTCPHLPWYITVRPMANGAYVTVSDVLDAIYNSLRKNVTSAEFNTLPGKKAMERVNAAYQARYRRIQDRKSSEQEKKGGVKRIDFLMESRYLAGLSKGTSNDTWIMNMQS
g740	24853	25885	-		TBU26190.1	33.6	152	85	6	148	286	35	183	4.9e-13	85.5	hypothetical protein BD311DRAFT_668113 [Dichomitus squalens]		hypothetical protein				MPNTFCIKANSLPLVAVLLAVASLIVAAPLDDNSNPYFDRIFDNQLAATEHPSYMTYSLVDRGVPYSDCKAWCQTLPGCQAVNAYLDNYGKGTTGANGKADQYTCSAFSAPISSCMNTNAGGQDQHGDGILNKITKSAGFNLKNPSKCGTPSTAWDLHHASTNTSEGTHFYTVFTNQIAELGGDFVDQGVIGKVFTNQAPSTTPLFRLYNAFKKDYLFTISPLERDNAVTYFQYATEGTTAYIYATGECGGIPLYRSFNGESHLYTTDVNERNATGYAFEGVAGYILA
g741	26632	29341	-		KIY63851.1	46.7	863	330	23	1	820	23	798	1.5e-136	497.3	hypothetical protein CYLTODRAFT_446356 [Cylindrobasidium torrendii FP15055 ss-10]		hypothetical protein		PF11559		MATPARKVHWNAFSPGFSDISSPSSNASSESFASTSSLQYINSQLVAHGFITAPGLSLDGISNSEMDRTVKCLLELLGQRMKDMSRTENLTTDVRTLSYDHERLRSMHTAASDKAANFEREMNLHKSRLQATTRTLQASEQANKQTTAELQRTRGILHAVRATHQSELKKREKDIEKMSEKWQKLADSQTKLSALGSGLKLANSRLPAGDMPKTQPFLEIAAQDAEKARAQAVAECSTLKRVILNAVNELQSVLHDMAGSDIAEPTPFTLATLFPYSAPGNSADNLASVLLSLRDSIQDIKPEPRSPPQTFDEERDQMQAVINSLQVELEAAKAQAESRSAETSKNLEVQVLVDKFASDPRLLAGQEPDVSVDLMTVPQHDELQERLVDMRQQLEDERR…
g742	29936	32322	+		SJK97103.1	30.9	656	381	19	1	632	1	608	1e-66	265	uncharacterized protein ARMOST_00353 [Armillaria ostoyae]		hypothetical protein				MPPKKRSKPVEEKENIPTNVGRKASNRKPGKQKDISSLVDMPLDICFEIFRFLAPVDLLNLAWSSQVFRQALMSHSSISVWKHCMEKDNLPVPGEAMSEPAWANLLLVNRCHVCVKALRRTIDFDLGIRICPKCAPKGLIMVEDLPKEDAETITPLLPTTVKTPWKPFIGKQVVYRPHFEDVKARYFSLRTAEERKAYEEQRRDHIIAYIKLMEDGKRWHIAMTNSHVQELDSIKIERKAAIYERLAEEGFDSELDDSDCEDALENHHFVRELKPLTERAWNGHRDSMVMFMLELRRKRLDAEREENRRWRRHVAISALRAFKGTPLFLNMNATKKDLVINLGPGAPDWLQFPVVKKYIEEDEEEESPLHNSINEIMDDLLSWINSVHLALLIRYSGGW…
g743	32593	33519	-		KIY63854.1	69.3	306	73	3	2	306	6	291	4.9e-112	414.5	hypothetical protein CYLTODRAFT_493575 [Cylindrobasidium torrendii FP15055 ss-10]		hypothetical protein		PF13532		MSHQTIAPLPHKGQSSSPTLGVGDVIAEGDTSLVENLLAPELAESALERLKEEVQWETMHHRGKHSRLLFYQPLSDVFITGGEVPRRVAVQGAIEADGSIPLYRHPADKSPSLRPFTPTVALIAQRVSAYLQHPVNHVLIQHYRSGADYISEHSDKTIDVVRDSSIVNVSLGAQRTMFLRTKRDAGPKKAQRVPLPDNSMFVLGLKSNRIWVHGIHTDNRPERIKDSKERGERISLTFRWIGTFLTSDSKQIWGQGATGKTREEAKPVVNGEEEAIPLIEAFGHENRNSTFDWDAAYGDGYDVLHFNT
g744	36760	37972	-		SJL11560.1	34.8	342	178	6	2	340	29	328	8.2e-47	198	uncharacterized protein ARMOST_14965 [Armillaria ostoyae]		hypothetical protein				MSIVCEKLLPEEAFWVENYTHLLALGFRLRPRYSPYWKPSWILPDGSKRPEPLSMFEDAYVKCVRGCVPPYVQTTPPQKQVKIGKVMDATRISDGAQVVLRKAEADKAEYLMLKKLNSPELQCNANHTVPLLGVLPLLGSDATVLLVMPKLMRFTRPNFETRGEIVEAICQIIESVAFMHSLNIAHLDISPFNIMMDASRVCYAGFHFVRQDTVDGWGPRGTLKYHPRRKVMPVSYYIIDFENAKHFPEGRAARIDHHHVKAALKGAPETFQDELVDPFALDLHTLGHTFGLIFDDYDNVDDLFTLFYIFTREDPKERPDAHTVLDTIRAFAIEKGHAWLDEPTPRPRFSGY
g745	38274	40251	+															hypothetical protein				MNDPNKPSRSQLELLLRELTILRSRPRHLNDTTNNYVEQYFSLMDFALKQAVPSIDAGDFQEMRQFTTETRISSDAIISQRYLAARPSRSPAPPSPQPYSRSQVSARAAGLEQHIISEERRAKMAEEVAEEVQSRSRAVAPDPAVAANPAVPEPQLEVEDQVSQSSERQPQSHNRNVSASTFGTPRGRGQYLSQTGSNRYHNPQDSVSSMASVASVSSVASVSSVASVSSVASVSSVASVASASSQWSNEATDEHTYHQTTHESDRNTTTQHQRMPPSGSSHIAPGNAQHFASHGAPQWGQGGAQHTTSQHHASSGFQPNPPGQIHRSASSGATQWGQGGVQSTMSQHHATSGFQPNPPGQIHRSASSGATQSGQGFGGYPMGQPQATPRPHASRTAAP…
g746	40862	41681	-		KDQ26514.1	59.4	64	26	0	108	171	154	217	1.6e-13	86.7	hypothetical protein PLEOSDRAFT_159569 [Pleurotus ostreatus PC15]		hypothetical protein		PF04081		MPKAKPTKLSQSSLSFNNVKKTAASSSKNLKARSPAITVRKSAKADIEISSDDDDDNKPEIPVSSIRPSSPKPKKGKSKPRYDSDTEQDEEFETPALKKKAKAPAKSRKSKTVEQEVIATVFPIHAENETPEHQVLRRFDLSYDYGPCVGVTRMERWQRASSMGLNPSRTVGPSSLALWQLLTKLPRFSTYSPPTKAKTTSKTSSTINSE
g747	41866	45761	+		KIY63856.1	59.4	1206	362	24	1	1140	1	1144	0	1287.3	cysteine proteinase [Cylindrobasidium torrendii FP15055 ss-10]		hypothetical protein		PF00443;PF00581;PF13423	C19	MLGVSTQPQLNVTGFGGFGSPSSSKFLSVPNGPPNGVPTNNSIDNEIAELKANAKEQARTLLKSKSAQQSIRAAKTMYSYGKEQEKTNDAKAALAAFIKMHQIMKNVLDTAQVIEFREAMKSWPTTRRNLRRLWRRSKARYDDQQKKGEGRHRSRQRTLTVNNSDNSGVKSIQDRLKSLRANGLQVTAKPAKRTSPTPSLPPVQTPTSSGGSSRRMSAPPSPLKQSLRSPLEPTSPPLSPPINGYAQPTPIHSLVPTASLGDSPLSSPSQSPRIPQQNLTGLSSMPEVDDYQDAASSYPSIGQFEMQHPSPRMDMPAATAPFMARHFDPIERAASVPPAPSYSSMLPSRPSSPMKPSLQCKQSILSNGGPMMPPKSSATPEDLMAYKNSKAIHTLLIDV…
g748	45966	49565	-		PBK99858.1	71.4	845	220	7	1	830	1	838	0	1253.8	hypothetical protein ARMGADRAFT_985778 [Armillaria gallica]		hypothetical protein		PF00628;PF01426;PF13771;PF13832		MASTEQNGDDVEMSLDIPVFLKNGDRVHARDGTPYSIARIMEFLRPSGKSNEHYQFTRVRLAWYYRPSDVTERAVADSRLLLAGMYSEVCDINQIRARCYVVHRDKISDLAGWKKRPDRFYYNRLFDPYMRKELDIIQSTEVRNLPDNIRNTLTSRYEYVIAEKEVIPDLTDNLRLCDTCSEWCPSSPDSVQCDHCKRYFHMQCVNPPLAAKPSRGYGWTCAPCSRRHEEEVDRFQIRNPTPNGNGNGKSTPRSNPPTTRGRGRPRKDKNQAEKEENMSIKYYKMWPFRYFGQYTVAQDTLDPDDLISPRAPTKIGQKFQSSIPEIGSGYPCEEERGGDSTVEVLGAINILTGAEIDEMESFKRDLTDDPKLQSSVDWLTEVIRRYSEVALSAGSMSSV…
g749	50068	51381	+		XP_009550742.1	32.3	124	75	3	260	375	213	335	3.4e-09	73.2	hypothetical protein HETIRDRAFT_479786 [Heterobasidion irregulare TC 32-1]		hypothetical protein				MYLTLLPVKSHLDIINFKLPRTQYAVDSKTTPFDPRLLIFNKIMTTPHSLDIYDYLRCFQFHEVAHLVLEGDDCGDIPQKYIQPVIRLALGKLLSTATLLNLTHSVVCEGPLEMHKLLLARRTKQQEVSLLFFPPGSIELGDWAVGQPLHPHRNYASLSAILLPIFNLVPRNEKTTEFFVSDEIHSMLLRATHFPDGPNVGTYVGAHIFENHSVRAGILSVLLDHASDMKIAVGDHEHFSAVAGALPKDPETSVVGGDQRCMLDFDLYIIERRQGLWQHFLEWKNTGERQALQTVLLGTDIPARSGSFLRRHLPWRSPFPRRRVCDADLADLSPSPRLKDPIAALLLEDDHDFTFHLDEPIKTGPERYSQTYFGQASILGRTALLEVIR
g750	51653	52053	+		XP_007871130.1	34.6	127	64	4	1	116	1	119	4.2e-08	67.8	hypothetical protein GLOTRDRAFT_141512 [Gloeophyllum trabeum ATCC 11539]		hypothetical protein				MEAVNAPQFEPDLGEWSQEHQIELIKLMRKAFRALRYAGVFQTDWHWGQFLFINQTGPQFVLIDFAFALQYPCLCHTPHPPSTRDDWLQVRNLLNGSGVEHDLLDKYWSERDDYEH
g751	52849	53982	-		PBK69085.1	80.9	319	56	3	1	315	1	318	2.9e-136	495	Alg5-prov protein [Armillaria solidipes]		hypothetical protein	EOG09264B2P	PF00535		METSTLLLAGALITGGFATLYTLLVIWSPAPIVTRESEKKCRTHKSPATPTLLSQLSDPSSVDLTVVIPAYNETERLPLMLSSAIDHLTSKKLHSFEILIVDDGSSDDTSNASLKLAGKYPDCDIKIVTLEKNLGKGGAVRHGMLYSSGERLLMVDADGASRFDDLELLWKAMDGIAPNNGAGVVVGSRAHLVKTEAVVKRSFIRNILMYGLHTILRIVGVGHIRDTQCGFKLFSRAAAQQIFPLQHLATWIFDVELLLLAKQLRIPVAEVPIDWHEVPGSKLNVVTASLQMLRDLLVVRANLLLGRWSVKLKSD
g752	54465	56271	+															hypothetical protein				MSDNPFQRGCKSMDAARVEILVPIISKILDRINRTYHTQKWLGAHGDMRCKHCSDRGLDCVSQRSRVACRRCLHSKKSYSCSRLILAIKETIPKYRSGYFSDILITRALREAEFRRRKVRSRSVDTGCISDVSSVAASTTIAKEDTEDDSYPIPSKFEVSFNLGIDSTIEDYANAYNVAQKSLRNEEWRSQDLIFVLREHETELLAQTRKSRELEAVVLDMTDEHKSLVEDNNNFYDECKRLRRENQDLVEKNTHYRLEHQALSENLAIVKELNQLYKLQLGQGGRFLNISLDHSNSILSGRANALVLSKPRRSDGDATVLKEKLRCKYTALGWLEFLKSIPAAEYTIGQLTSINEHFRREEQLRRRRVFNDLVHLDSLYGNLDRKLRNTEESFMGKGD…
g753	56432	58496	+		KIY68029.1	47.2	625	246	17	4	581	7	594	1.1e-112	417.5	hypothetical protein CYLTODRAFT_490106 [Cylindrobasidium torrendii FP15055 ss-10]		hypothetical protein		PF00638		MADAVGNDNPNGPRNANSPPPTPPSPTGSETGAKMSRKREREVSLEPVTAPISTVDGARDPRDVRAPKKKNKLQLDSTAEEDDTGSRSRSTSPAPQVGSPPQEMKIRVRQISQGVEDLTWRGMKKPDDEAAIKMSVDNHIHSVAESDDDKDMHASSNEPSVVPQTDVPPTEGQSSTEPAASEPTDTNGAGHLQVGHPSGRRDSDSDSADREKGVKRKYPERGTSQGPPESETQPPEPVKRPRDDADKDANPRVTKRPSPPPETARKSPQKASGFMAYASTKSPFSAVKGPNVFASPSSSKPSVFASPSPSLTNTPIRSTPSLPAIPVLRSAEPSTASLVSVLGQSPASAFQTPPRSAASTPAKPTSGFGAYASTNSPFKLNRSKSPPRKTTSSATITAF…
g754	58767	58847	-															tRNA-Asn
g755	59167	60383	+		KIY68021.1	61.1	301	108	3	13	307	17	314	6.6e-96	360.9	alpha/beta-hydrolase [Cylindrobasidium torrendii FP15055 ss-10]		hypothetical protein		PF01764		MQLLVIFTFFISIVWAAPVPKARFFGDILDRLKGDKSASTTALSPADLSDRFSRAAYFSRAVYCSSESITTLTCGDACTALGNNVEFLLTGGDQGAIPFFLVAHDKSTDSIVVAHQGTDPDNIMSILNDVEFFLEDIKPEFIANADDDAKVHSGFQYAFGRTANEILNATMSALESTGSKNLLITGHSLGAAIATFDALMFTQALSGSDVTVTTTLFGTPRVGNQEFADFTDAQLGDTLTRVTNQADPVPLLPPRFLKFNHPAGEIHINTVDASGNAVDVLKCDGQENKNCSDKRNIFESDVENHLGMAHDMFD
g756	62909	63655	-		KIY68020.1	52.7	222	88	6	5	214	4	220	4.9e-50	208	hypothetical protein CYLTODRAFT_443608 [Cylindrobasidium torrendii FP15055 ss-10]		hypothetical protein				MKLTTSILSLFLAAGLASAAPMRVVLLSEPVSLSGPSQVKGNLRILPVEEFTPGQHGRRPCPKMSMSNSLRKALGLETIKDFKATVIGPPTAISFDRETYEGHTKGGDRIKVIAPRPRTHDSAMARIHRALMMLGPWEGRAVAFVFGCGLGVLLRIAFMAVLLSYRAFFSSNEKEEMEGEEYIVAPPNYNYELVDEKSSIIFEVVQVEETEQARK
g757	64009	64564	+		PBK83556.1	42.7	150	83	2	11	159	1	148	1.1e-22	116.7	hypothetical protein ARMGADRAFT_876973, partial [Armillaria gallica]		hypothetical protein				MPISEKLLNTELFWVENYTYLLEQGFLLRPRYSPDWKPSWILPDGSKRPEPVEIFEDAHVADTLVHFIIDATRVSDSAQVVLRKANTDKAEYLMLKKLNSPQLLEYSANHTVPLLDVLSLPGSDNTVLLVMPKLLSFSYLRFETRGEIVEAICQIIEVGLSTRITI
g758	64637	65173	+		SJL11560.1	37.7	146	89	1	3	148	185	328	3e-20	108.6	uncharacterized protein ARMOST_14965 [Armillaria ostoyae]		hypothetical protein				MMMMDASKICYEGFHFARDDTVDGSGPGRTLKYRPRHEVMPVSYYVISYSSARHFPDGRDARIDPLHVQSSLRSSPELYQGELVDPFALDLYNLGHAFSLVFYGYTKVDDLLALFYTLVHDDPKERPDAHTVLDAIRALVEEKGRAWLDEPVLREHYSLIQLK
g759	65228	65301	+															tRNA-Val
g760	65497	66841	+		PBK59316.1	85.6	396	57	0	1	396	1	396	2.2e-210	741.5	Clavaminate synthase-like protein [Armillaria solidipes]		hypothetical protein		PF02668		MAIELTPLPLPPSADASKFSTFGREVKGIDPGNLTPETFKEIQAALYQHDALLFRNVDLSPEQQYALTKAFDPASENYGHGNNKTEGTAKSILHPDLKTIPRVPQVQLIGNGTVYNHEGLAEAKLKHPSHTTFHKTRVSPEDEAKGITRFYRWHIDAALYDLSPPKVTTLYGINVPSGPSQICRYDDGSGEELKVPLGTTAFVSGHTMFDILPAELKSLAVRSRVKYAPHPYVWMAPAHALSTGLGIESEGLELPLNELPPWEEERRKVLPVLWKNPVTGALHFQVHPCGAAELLVDPLPEGAKKDGALYPDGAHLTNLKEVRDLLYKMQRPAIAPQLIYPHEWHERDLVLFHNRGVLHTVVGAFTKDQVRAFHQCNLAASDDPVGPTVEDVKKWA
g761	67116	67633	-		KIY66777.1	77	122	24	1	1	118	1	122	1.4e-35	159.1	hypothetical protein CYLTODRAFT_377216 [Cylindrobasidium torrendii FP15055 ss-10]		hypothetical protein				MQFSTTFFAFIALAAGAIAAPNTAPEGLVTKRETSYGNPDLVVDQGDRWKLNFGSTDGHSNACPGHYICYIPKGGSRHGDESWGNPDDMVDEGDRWRFNYPNSGDGPCGDHYICYYNK
g762	1419	2544	-		RDB30827.1	39.7	315	171	9	2	302	25	334	5e-56	228.4	hypothetical protein Hypma_005798 [Hypsizygus marmoreus]		hypothetical protein				MKVDVIRMDSYFETILWTFRSWRYPVTQNMSEWTFTDEDADDDAVYMRRTLRAMDTWKFWTPFFASRGYTLYTRPGRGSRLLAPATPPPALKQEYPFARLLGTPEDFQYSSMCVWPARDRLGRDVIIKLVSGSEASQELEALRRLNSPLLRSDPRNRTIPVLEFINWGVMVFAVMPRWFCAFFVDFQYLGEAIHLWEQLLEGLEFCHEHHVANCDILEQNTMLDVATKQSKMGQVKGVMGPESRYAFIDFGHACVLPYTVALEDAPLRDNIIFSSPFTRQPLCNPFVADVMFLGSMMERLIRACSIPCLP
g763	381	752	+															hypothetical protein				MASHGPAASASSFNFRGMLFTGGRSASSVASSVSASSGPYFLVVSGRDCQVFSSAAQAITAYNKAMVAGEVCSMNRSWCQSEVEAFLTSGMGGSDVEEEEDDRLS
g764	988	1945	+		PBK59706.1	39	295	152	9	10	287	11	294	7.7e-43	184.5	hypothetical protein ARMSODRAFT_991083 [Armillaria solidipes]		hypothetical protein		PF18803		MAPKAKRPRVARADSSSEDEGVLEARTIALSGDRRRNLISRPEPVARIEAPIARTQLTTETEDLPEVVSPAIGPKKKCCYANSDKALLCWVEDQRPQEFLDKFVRLEGQGNCSSTTCEGCLQQFREQAREGVPGEAAYTCEDCFGVFMQCVDCIVRSHCRLPFHRIKCWDAHAFFKSVSLRQLGLRIQLGPHAGRPCVHPIAAHRTFTMIHDNGIHLVNVDFCGCERREPVRIQLLCSEVMPATTCFPKTGATFRALEAFEMLSATGRLSNHEFYNSLVRRTDNTGI
g765	1992	4244	+		KIY62549.1	45.6	676	333	6	3	648	284	954	1e-167	600.5	hypothetical protein CYLTODRAFT_458896 [Cylindrobasidium torrendii FP15055 ss-10]		hypothetical protein		PF18758		MSQDRSKALFRMNRQFGHVKMMKRAGRGAFQDGIATPGPGELAVRCPACPRPGVNLPDGWESLPASEQYRFRLVVALDANFRLKNLRRPSSMDPGLHTGLAYFVSNKGYFDYLAQHPKQKDISSCSGFKTLAHAETKGTVGLQATGVGMAVCARHEMIRPLGVGDLQRGEQYCNMDYILLSAVSADSTGQKELFVSYDIWCQYKLNFHKRMCTMPEHLRLSAHLRVCGGIPKCHCKGHRFTCQCVDCMNIKLGIGRTDSEGIERVWSQLNHVSSSTKEMLPGARHDMLDRRFSAHNWQKLVGLGFHLHGRLAKAQAAYQQQQCTHEEFTSILEPGCKECWVKQVEAWEANPSDNSPYYNAVKYRTVNDVKVSLEDAERKARRLVPGIHETTATACLMLG…
g766	4254	4433	+															hypothetical protein				MRYREETAMVLGERSFTLKALEHEAVLWETERSPTRDDLDVAGQEGVVALAKRQVGFKS
g767	205	557	+		SJL04214.1	46.9	98	52	0	1	98	196	293	7e-20	106.7	uncharacterized protein ARMOST_07575 [Armillaria ostoyae]		hypothetical protein				MAVNDDTPRAKEFWKEHVFDVNKHTLGSIRHFIVTTEQLFKMKHGHFSQFGILLRNPAFRRHIARFCIDEAHFIYFHSNSRYKLPAFRPTWGLYSGVRR
g768	862	1753	-		PBK89209.1	52.6	266	118	3	16	280	77	335	5.9e-72	281.2	hypothetical protein ARMGADRAFT_1065106 [Armillaria gallica]		hypothetical protein		PF01753		MQRDSPQKRTHKDKDKIAFVFDRTTPKDKAERDTPQNILPDPIPDDLKGLTPKELETIFWQVRAHDAWYPSVGILQHFFDLYSPETKLRVRTGAGEEYITTISTRVIFELHLIEPINMTYAIVMPENMAYVTGGLPKMEHAVFGFARSADGNIDTILDLASMQFGDVGRGVGGKSLFAVENMDRFYDRVEKIARGADTENARTSQVIIPSKDKAFETRLRDIEKRVKQRWEKRALEHWCGDRGTPAEKLRCFSCQDAFYCDKEHQVAAWPFHKRLCSARK
g769	3407	3889	+		KIY68891.1	35.3	167	88	5	6	160	16	174	2.6e-08	68.9	hypothetical protein CYLTODRAFT_421222 [Cylindrobasidium torrendii FP15055 ss-10]		hypothetical protein				MPYAHSYSSRHANPPRVIIDHMGNMHDPDYQYFPAITSSCSSSRHESDNEYVDPFSRPSSSSSSRRASDHSLYSPFTSYIPPRETNKLRKSTRVSIDSYDSEEYPSTEEEVDLEDAEEAEVSRGEMSCSETIKRQLQSMSFNMTFRVFQARRRIRKVFRR
g770	4096	4701	-		TRM57764.1	35	203	113	7	8	191	114	316	3.1e-22	115.5	hypothetical protein BD626DRAFT_586521 [Auriculariopsis ampla]		hypothetical protein				MGIVSGLYKSWSLDIHPVDPSLANFMYTVFEGEKTGILNDWDLSPTRTAYERAGTLPFLPLDLLGTSPMFHTRLYRHDLEAAIWVLTWIVICYDNGEPQIPSYMQLWLANERSTVVNGKSRFFCEYGKKPAPSWKEAWPVVQMLFDSTFDERIERVCAHHDDRIVQETGLEEVARCHWKSIESSLIQDDIKAVILASRPQF
g771	33	2930	+		SJK97114.1	43.9	485	240	9	2	466	56	528	4.1e-93	353.2	uncharacterized protein ARMOST_00364 [Armillaria ostoyae]		hypothetical protein				MRKRKIFGKKTSSAPKGNDPFDYEQKYTEDEKYQELGPMARVWKVFLDECAKYDVEMAEDWRDALDVLLVFAGLFSAVVTTFVSQTSQKLQRDFTEVTAHKMDEMTKLLRVVIAENNITDVPPSSLSVATKFVPERSDLWVNGLWFTSLALSLTTALLAALTKQWIHQYMSVPSGTPRDRSRIRQFRFNSLEKWRVPVIIGLLPVLMHISLAVFFAGLIVYLRNLDTPMSGVVTFVAVVGFAAYTGTNLLPLFKPDCPYKTPLTLHSHSVCTFLWSVYKKLLRTWKRTCQPAQKTPATDGDTNIVLSLREVEIERVTLVAVEIEAQCLTWLFNISSNSSVQRVVAQALSQLPLQSVQPLDKSISSLREFVRDTLLLPEHRTEENSTTYGRLFRALVKFM…
g772	2662	3321	-		PBK84289.1	29.6	189	132	1	32	219	144	332	5.5e-25	124.8	hypothetical protein ARMGADRAFT_943769, partial [Armillaria gallica]		hypothetical protein				MSSDAGTTQAAAANTDSLSLVQPSYSGKARTFDKPWTFILEDASQDLRNFLLWQQTFAVSTTIVFHVLPFVQSEKSWVIATYSSEGISPRPETIKLALENLKLVVWGNIKLRNLVKDVATKHGIQGHAQEMLVDITDTWRLEYIDCLSGDKPDPFWQLTGKPFANSDEDHATYLKLVRATKFHIGLQAIHGTARKLGCNWCASKMHPSYRCRFPTINDT
g773	3365	3649	-		PBK74134.1	33.3	78	50	2	1	76	20	97	0.00023	55.1	hypothetical protein ARMSODRAFT_573455 [Armillaria solidipes]		hypothetical protein				MPYTLPNPADRPAPRDDDGYPYSRFTQEGTKPKMPTSVRTPYTDARFPKVLIKFKHLIGGLDSVQRETLKAKGDQYNRPLRCRSGLRQTSPRRA
g774	95	412	-															hypothetical protein				MEQSLALIPLWTNFKLAFLPGLSDHFSADAIYFLEAEAGLAVALSLYRTMFGFPIVVAPFDVLDLSSFHTSPTEDLVLGLTEQLDAPTLCFMIQCLVRFSYIVLT
g775	601	3840	+		KIY61896.1	43.4	806	390	12	130	923	41	792	1e-181	647.5	hypothetical protein CYLTODRAFT_494986 [Cylindrobasidium torrendii FP15055 ss-10]		hypothetical protein		PF18758;PF18803		MSSDAPHPPRDLWSMRYRPDEEYCARQEFERVNFGGPSMAPSDAASSRRTDVFGPSNQIPPAPRPMPGVYTVPADPAFLPATQGARAWERRQGRPRNVDVDVMPADHSRERQCPPPRHNDVDVMPSGSSRIAKHSTDRSFEISADGTRQRVTAESREVVRPLNRPAQRRRRVSGEEVLGTSNRHDDGSTFTSVRDDEDGTADEDDKGWKFIEDSLSPEDLLDANGDPVDSEDEGVTGQTGKRKAYASSDDPMAIFLSLADTILEETYYLEALLPNTCCRTCGERGKSNVNHPRDVPLSTPTSNDQETTPTDQSPPPVITVDGTTNVNPMEGVEPTSDPFFRCTMCGVFVECRECCLERHAERDYRNEITTSASGPTPAYGLSVYRTRLGHDGYPCLLPV…
g776	3865	4398	+		KIY60819.1	42.7	178	98	3	2	177	382	557	6.6e-29	137.5	hypothetical protein CYLTODRAFT_482388, partial [Cylindrobasidium torrendii FP15055 ss-10]		hypothetical protein				MRTAFWKKHRQFRQLQGMFMPGVLVQSTDGRQPTSGEDAGVTSTQSKRSLEPEDMQLWLPSEIPKASRKAYWPSLFTTEAALRKLQCSENLNALRLRLHTKSHLICFKNKNFTGQKKTTRARTLLDDLGDKINATKEKYRAAFTALANLEDDPSPFRPMADSDIQTKFVFDHDGQAA
g777	1927	4774	-		SJK97114.1	48.1	405	191	6	2	397	56	450	2.5e-92	350.5	uncharacterized protein ARMOST_00364 [Armillaria ostoyae]		hypothetical protein				MRKRKIFGKKTSSAPKGNDPFDYEQKYTEDEKYQELGPMARVWKVFLDECAKYDVEMAEDWRDALDVLLVFAGLFSAVVTTFVSQTSQKLQRDFTEVTAHKMDEMTKLLRVVIAENNITDVPPSSLSVATKFVPERSDLWVNGLWFTSLALSLTTALLAALTKQWIHQYMSVPSGTPRDRSRIRQFRFNSLEKWRVPVIIGLLPVLMHISLAVFFAGLIVYLRNLDTPMSGVVTFVAVVGFAAYTGTNLLPLFKPDCPYKTPLTLHSHSVCTFLWSVYKKLLRTWKRTCQPAQKTPATDGDTIALSLREIEIERVTQVAVEIEAQCLSWLFNISSNSSVQRVVAQALSHLPLQSVKPISEKIPTMHIFIREILLLSEHQTEDHNSTYERLFRSLVKFAP…
g778	1285	2413	-		KIY71137.1	57.6	361	135	2	1	359	1	345	3.8e-116	428.3	hypothetical protein CYLTODRAFT_451099 [Cylindrobasidium torrendii FP15055 ss-10]		hypothetical protein		PF00389;PF02826		MEKPKVLLINDLSTTLVPTDIQNRLNGTIDFYAIQQADHDVQAERIATAVKEQGPFIGCVFFFDYTKPLPFPMDEQLVSPLVKTGCKFFCGGGVGYDHVDVPYLTRNGAYWANNPTAIGIRTADTTCMMILQALRNSSRRESDARTGKWADFSYMGQDARISTLGIVGMGSIGRRVANVMSSAFGMKVIYHNRNRLTEEEEEICGGGMGRAEHVSFDEILHRSDVLSINCPLTKETTHLINSEGVLDTLVSNPTDPLLEALGKMKDGARIVNTARGAVIHEEALVEALESGKISCAALDVFELEPKIHPRLVEMTDRTILQPHAAAFNTTAFVDVQLEIVGNLETFIATGKPKTPVNDP
g779	2917	3797	+		KIY69951.1	69.9	259	77	1	1	259	1	258	1.6e-100	375.9	alpha/beta-hydrolase [Cylindrobasidium torrendii FP15055 ss-10]		hypothetical protein		PF02230		MSEIHLRETPQQETPRRKRIPKKTELPLPFSYSPSDDGTDENLLILLHGLGDSHTPFFKLGFSFKLPQTAVLSLRAPEQIPYLYEHAFQWYESFDLLGELVQNPNPTPALDVLTKVIRALTIDFNWPPDRLHFFGFAQGGSVAAELAIRWWSSSSPKSPLGSLVSISGPLLSYPTLDNLSSTPVLLVHRKPPAEPSMPKNALAAFKKAFTSVQDVSLDSPISGMPASRAEWEPIMRFWSERLGKRQVDGLYEVLSGVSPAS
g780	3971	4124	-		KAE9404271.1	64.6	48	17	0	1	48	65	112	2.5e-10	73.9	hypothetical protein BT96DRAFT_935829 [Gymnopus androsaceus JB14]		hypothetical protein				DYGCINGGVNGHDVAVLTGGTWSMFRVQGIAGTQNFNDLISSFSCSPLSG
g781	150	483	-															hypothetical protein				MTEILPSAFPETRGNEYPDVTWKSAAMTQQQANDLCITAVDHNDRGITKRERHDGLEKEKSELLRRRRMDPPTASSNPLRNLSSDRRKQYALSDTCALFEMRTMNPDGQRH
g782	1708	3007	+		ADX07315.1	37.9	330	159	10	57	378	25	316	4e-42	182.6	putative peroxysomal citrate synthase [Flammulina velutipes]		hypothetical protein				MYSSSSQDYAYIPDSYLHQQQQVPHSSYSSQMNYGHNPSQFMGSTHSHSSALGYPQMPHSNGSYGNISMAPAPQFNDTAESLQRDFDQFMRDTAGSRAPLPSATHHSAQIVPDYRQHPYTTVHPNKLYGDVHTHRRGSRSGKQATLSGSGTEVRRIFRISDSNLTPFTSQSSTSSRSHSSASKPYSRTSLTTQSTGLRTSRKDDVVKKDAHAFPTQLAKVMKPGPLAPTGYLVVPQRIFYCGPTTCPAIEFMPWRWNTLGHEALQKSSATYHHIENRDNKVLSHFQEIKIRIQWPGYSAQYPFEKRIGTKEGKIIRGDLVELVYKAVVEFVKMLKDKNAMVERSHPEWMIGHSGLKANKFFVAALHHRGGNYFQPEIWCRDEKAFKAESANLYKH
g783	534	897	+															hypothetical protein				SQDIVKCILPRGPNSCPTVTVPVARSRPQPPPEAQKINVEGANALLDAGDTILSYHFFHLDEDVIGDSKIWSVLSINEKRTLKGYRKEYKVVFDHNHEQGYEMLRDELVELLSESIIYES
g784	1118	2572	+		SJL01394.1	36.9	480	203	18	2	436	3	427	4.2e-40	176	uncharacterized protein ARMOST_04715 [Armillaria ostoyae]		hypothetical protein		PF09816		MATTTSPPSSSSWKPTGRHNVYLGKSFVNSLQMRKGIQPKVNGKFPPSIYHSVRYNFRPSSIDSDATGTLTLKTAGSEKTPVLAEHPSTQQGEMHMFNGSEIPTKDSLCTLIYNAATGASHYTLEKIDSVINLDYIEKKQISAPQRKCTASLRHAGHSLGIASTSFEDEFAEILPDNIKPYRKEEEEEEGELLVEPFHREPSPPIRDPSPPPKPKKAPPKSKLPPKPKLEPKPQPKPKPEPKRAKAEPKPSTSKPPTPIGRPKASLKRPSPEVEEFGIISKPPPAKKARQSLSRPAPPPPPRQPAKLELPGMSSSFIQPLPGPSTFSAPAAPPTLPVLEDSDEEEDWDEVPAPGALEPSQDMDMFTQLLENQLDEEVPEDEEDFLLEGMEEIDGDEQEQ…
g785	3758	4066	-		SJK98696.1	62.9	89	33	0	14	102	62	150	5.2e-26	127.1	uncharacterized protein ARMOST_01965 [Armillaria ostoyae]		hypothetical protein		PF04098		MHNAAPTHAQKPKGRKVVYAEGWKIINLANEAFGVDGWSSTIVSVNTEFMDYDGTAKRYTIGVSAVLRITLVKSVMFREDTGYGMIENIESKGQGFDKARRK
g786	4130	4712	+		SJL11918.1	48.2	168	77	5	2	159	12	179	3e-28	135.2	uncharacterized protein ARMOST_15332 [Armillaria ostoyae]		hypothetical protein				MSDGFVASSAFEPIANSFSTNVFNDPFATAPTSLDIDNPSPELVKQNIQIVKNQVLHLQNIASNALDGIRNAYHAGANPIETESNIGTLKQNLESLSELMRQTGLGGLPLLSLTSSPPSEEQMMLDVSQSINVLYSRLKKNQESAGVVANLLQQASTVPLRK
g787	5591	9465	+		EJD55236.1	66.5	1093	345	6	16	1087	13	1105	0	1412.1	potassium/sodium eff [Auricularia subglabra TFB-10046 SS5]		hypothetical protein		PF00122;PF00689;PF00690;PF00702;PF13246		MSEKASVSECDFNGAPHTVSSDEILSTYKVDPLLGLFEDRAKEILAKNGPNRLKPPAAPSRLKIFFSQITNAMTIVLIAAMAVSFGTMDWIAAGVIGALVALNVSVGYSQEWKAAKTLSALESVGSPVATVVRHKATGKRGSREGTISTMATEDVVVGDIILIKIGDVVPADARIIEGHVSNLECDEALLTGESLPVAKFSDTLDDPTCPVGDRVNMIYSGSQVTKGRARAIVTTTGMHTELGKIADALGRKEANSAAGFAKFKHKTAVALGLAETTPLQIRLNLLAYILLGAAVVLAIIVVSSTGFKNIPDSIATYAVAAAVSLLPASLVAVVNLTLAVACRDLASRNALVRRMDAVETLAGVSDICSDKTGTITVGRMVLRKAWVPSQPNDEKYETK…
g788	9534	10518	-		KIY71569.1	84.7	261	23	1	34	277	24	284	5.5e-123	450.7	UbiE/COQ5 methyltransferase [Cylindrobasidium torrendii FP15055 ss-10]		hypothetical protein	EOG09264A8D	PF01209;PF08241;PF08242;PF13489;PF13649;PF13847		MTMHCLRRLPLRAFARHYSAQPQPPLLPSSPPPKTASFGFRTIPEDSKETLVKQVFDSVASKYDLMNDASSLGTGPLKCIDVAGGTGDIALRILDHAREKYADRETTVEVVDINAEMLKEGFKRFKKTMYHNTPQIAFHEANAQEMTKFTDNTYDLYTIAFGIRNCTSIPAVLSEAYRVLKPGGTFACLEFSKVNNPVLSTLYDQYSFSIIPLMGTILAGDRDSYQYLVESIRKFPPQPQFAQMIRDAGFKTGADADGGAWTDLWGGIASVHTGVKI
g789	10574	11431	+		KIY71570.1	50	218	101	6	1	212	1	216	2.4e-48	202.6	hypothetical protein CYLTODRAFT_487165 [Cylindrobasidium torrendii FP15055 ss-10]		hypothetical protein		PF10469		MARITPTHFLSIPLGQIHADLRAKITAFADALDSAYQPIVVAPARAHFTLGVMSLSSKDGSKSVKDALALLQRLPALLSLTDAAPPSIQLDHIDVLKRDGKRRAHVLYISSRQTEQLYTLCTRTHAIFRKEGFITERRPLKLHMTLMNTKFGRPTRPFPFDALIGRPMETLGILGDVVEGFDLPKEMSWGTYKAPSIHLCSMGSHAPDGAHLDNLEVLSEGQQPAAPRPEGILELQEYGVVVMESPGDGAV
g790	12151	13166	+		SJL01491.1	60.5	266	104	1	2	266	54	319	7.3e-80	307.4	related to dehydrogenase [Armillaria ostoyae]		hypothetical protein		PF00106;PF08659;PF13561		MMLTVPGFALITGAGSGLGRATALAFARSGAAGVHLVDINAENVKKVSQEAANTASNPEFKSFASQFDLTNEDQIAKMLKATLIEFGRVDYAANIAGVVESPVVTADLSMDEYDRVNAINSRGLVLCMREELRAMRMQSPVQRLPPRPPVRGAITNMSSLQGKVALPGYTSYAASKHAVIGMTKAAAISHASDGIRVNAVCPGWVKTPLLMSAVDKSRLAAVVETVPQQRLASPEEIADIVVFLSSENASLVTGASWVADGGATISYA
g791	19813	21040	-		XP_001834360.2	23.4	359	246	7	33	381	138	477	5.8e-17	99	hypothetical protein CC1G_02096 [Coprinopsis cinerea okayama7#130]		hypothetical protein		PF14441		MLRSTFITNTVAIIDDPKIDQPALRLAFQTLTSSLYTFGWDLWQHYIGKYMEHLEQAVEVVTSEKGASLTKHQCKELLTLLRQIEHLKTPSKPEVVAALCHTWMRMGYTNLESKDKSGTGRPRFPLSLLDKLENLMDIRGVHFPLQRWITKLSSFHIHANNLFHLAHSKRLDPVLQGSFRVVVVPSPSPRPPINVDLKRKTIDRMVSTAKLEFENRQAFTRRRLGKSKQDEVMRSFIDSVLESDQEITHARPCVHSELEMLRYLHENDIDSIAYFGVSKFPCAGCDIYLGAFGRVTGRCISTRGTSGKFHPAWLMPSLNLQGQDASSMITLLKDELATFLVSHIVQRYDDKFGNWESPLEHASQTLFYSSQRSRKKRSSDKDDQARVDRT
g792	22757	24500	+		PBK80211.1	73.9	495	128	1	14	507	10	504	2e-219	771.9	cytochrome P450 monooxygenase pc-bph [Armillaria gallica]		hypothetical protein		PF00067		MEIPTPTMSWTTATILGSPLISVFLVHFLLYLYDPHLIHAYSGPWLAKFSDLWLAWISFHGHRSEVVHEQHLKYGPFVRIAPNHISVAIPNAIPIIYGHGNGALKSPFYDAFVSIQRGLFSTRDRQDHTRKRKIISHIFSQKNVLEFEPQVRTYVGQLIGQWERLFELANKGESGWEGEGWSGRDGRVWLDCLPWLNYLAFDIIGDLAFGSPFGMIMAAKDSAVIPKNNDEGLKSYGREASCAVTEMPTVKILNDRGEFCMTMGVLPAWWRPIVRKLPIFAVGGQATQSVAGIAIVAVGKRLVTPTDRNDLLSKLQAGKDDKGNPMGTAELTAEALTLLIAGSDTTSNSTCAIIYYLACNQHIQEKLHRELDDRLNDSVATAEDVKHLPYLDACINEAL…
g793	25393	27396	-		SJL03905.1	58.4	462	165	3	130	566	9	468	4e-152	548.5	uncharacterized protein ARMOST_07262 [Armillaria ostoyae]		hypothetical protein		PF00069;PF07714		MSSMMTMTQDDEEVELSEPEDEEEAYAPTSGCLPIVLRQRLFKLLELNFKDKNVVMTEEELKRDEQNIHFLVTARRKESYLNHNLSVYIGMLAVFKLQISSRSALLTARRNIFGSRFSSTTMSAPAGDLPTHWTKDPRAGTDASPIPMTPNQHWTTNPISGERVVNFTFVEEALGMPYNTFPGQGFPQFEFDDVVGPDSSRQYKILRKLGRGMNSSTWLVQDQSTLKFMALKALTGHCTRLTNSGLNWELAALKLIQSASSPHCLTLLDHFVVPGKGSAGSHLCLVTQLLGGDVTRLARSHKILRYPLPAAKLILLHVLRALALLHERGIVHTDLKSDNIFYDNHLKDSDIVDLLQSDPSRRHPAEASYDGIVHAAVSQPLPLPPLAELMKRTFTLGDL…
g794	27504	28439	-		KIY73364.1	32.1	312	97	4	1	197	50	361	1.1e-30	143.7	hypothetical protein CYLTODRAFT_239451 [Cylindrobasidium torrendii FP15055 ss-10]		hypothetical protein				MLGRIPCRTVQFVGICVGAQEIEKRWKVIERVNYNDEPQHWKQVRHLHDTHYDIDEPFIIPAKPVSSREKERTQQHHQHLTPNSTTTTMQAPAVKDPINELPRLRHPSRLHTDQLTDNVLAIYVLHDLHHSWNTFSPSSTSSEKRGYSLSYLRRIPELSLLAQRVVKAEAKRQYRLKKQKDSTQRRYRPTGSDLARKSSSTTQLYG
g795	28784	31797	+		KIM73696.1	32.3	815	488	23	112	900	159	935	3.9e-93	353.2	hypothetical protein PILCRDRAFT_15048 [Piloderma croceum F 1598]		hypothetical protein				MSTITIPAEQLARLNAIVIKTMNENDCSLLKLNNEAWFNMALAYFQVLQMDSGATRLANALECSPGSPKRKACAKLFSAHDIPGLIDQANSPDQDVIMEDDTSSNALAIMASVAKSFAVPYQGDTAVLFRQNLEMIPTKPHSYSNVVPVCQTSAGGKSRLMDELAKLLLTLPINLLDILEEEHNFSYPRSDRALVAFFATLKDFTSTEIVAGIHQLLRSIFTLALELILHPEGQKQVLSQPSVWRTFLETPATAIFSDFKGICSHVNILPEQTVRNVLYSEAAAQALAAISDDVDHKQLVRTAAKLLLESLADLPGNMETKRVKIVIYFDEAHTLYSRQDGNSASQKDLSDHLQSCVADLAPHAIVTVFLSTTTRIHRLAPRAAWSNSARGRLSTGLTP…
g796	32256	33693	+		KIY73364.1	40.5	482	214	8	1	414	39	515	9.3e-90	340.9	hypothetical protein CYLTODRAFT_239451 [Cylindrobasidium torrendii FP15055 ss-10]		hypothetical protein				MEPYKEQPKEYYMLGRIPCRNVQIVGICVGAQEFEKRWKVIVDDGTGVIECIYRIEPKSPSKRTRDPARSMTIADVGWPLRVTGKVAQWFETRELHNVTIERVNYNDEPQHWKQVRHLHDTHYDIDEPFIIPAKPVSSREKERTQQHHQHLTPNSTATTMQAPAVKDPINELPRLRHPSRLHTDQLTENVLAIYVLHYLHHSWNTFSPSSTSSEQRGYPLSYLRRIPELSLLAQRVVKAEAKRQYRLKKQKDSAQRRYRPTGSDLARKMKKLFDNAVIRLMRDGNLVVWQGPVHRAPMAISPVDGPWKTQKSVDLTVSSTMTMTQDDEEVEISEPEDEEEEEAYAPTSGCLPIVLRERLFKLRGLNFKDKNVVMTEAILKELKRDEQWKWIGQWHLEEA…
g797	33836	34842	-		KIY72675.1	64.9	282	94	3	1	281	1	278	2.3e-100	375.6	hypothetical protein CYLTODRAFT_486138 [Cylindrobasidium torrendii FP15055 ss-10]		hypothetical protein				MATSYTDANKAAQKAYLLKTCPNIITAEEFATALGVNLLDGTGQDEFSKMNQLQIYVGRNAQEPQEKQDPPFSEFCASYLPKTVERFIDPPPITHPGVSKEIAADMILHNAYLAMLVAVQHVPYFIHYIRSDSPVAEAGKRLPTVLADRIVSVAPQWHEQILHPKHDFSEPQYHETLTDAVQLLGTLCAVFRKTKPLPSATKAKLLPWMKKWGNMYSGNLFGTVCSRMHSILKDPEFKIEVKGMRNILKNWDTCAYPGCKKTKELKTCARCKTVTYVRCSPWSL
g798	34901	37075	+		SJK98593.1	60.2	699	232	16	4	671	3	686	4.7e-184	654.8	uncharacterized protein ARMOST_01861 [Armillaria ostoyae]		hypothetical protein				MANIVPLPNFPSTAARKSLSASQLATLYQTISTRLTETISLPPAKRDTDATRSFIVSYAQDTAVQALQPLIWPSVSTPSKAELTIRQRALTLAEKLALSSPSLSLQTLLDLSIIYAPIRPSQMRNVVETALKTAPALIDAVRTELVPAFTLLLGDSTGLYGVRKSAYCILSLLKVATHHIIRAFSTKEFLISLAKCYDQGMTSVANSYGGLASLRGAEGRELDDWERIWVETKVDLLDAFHVIFSTIVRDMSSASGRALGIEAERAFDVVFALIEISYSASHSTPFLDRSLLADYQQSYDLAKILSSAMKHAEEKDARLDLLEDSLREFDDGRKDAGVLKLIIKSSGVPPNLRRATTSNAKGKERAHSPPPPLPLDPDIDLKVSQVLDIFPDHSPSYIR…
g799	37150	37529	-															hypothetical protein				MPQTHTREMLNVLTTKQLRADPNLVVGDLSWLSNTYVEIAPVDAPPDVAESRTVKMTLDGHSFPNLHVWCIITFPTIVYPQFLYVFPRRLRVSLGAVDAVDKLLVIARTPEYY
g800	37974	38360	+		KIY72676.1	39.7	126	56	2	3	128	27	132	2.7e-08	68.6	hypothetical protein CYLTODRAFT_19350 [Cylindrobasidium torrendii FP15055 ss-10]		hypothetical protein				MHTPVYVSPNQWYPYSKRRSSPSSSMSESPSPRPQRTRRGRSRTPRGLSDGPSDSEQQANQPRSRQIDRQVQRRHEALGGLLQRGGNQDQVGGGSQKKDALKLRLDLNLDIEVTIKAKVHGDVTLSLL
g801	39295	39919	+		KIY72679.1	74.7	170	43	0	1	170	139	308	6.2e-72	280.4	HlyIII-domain-containing protein [Cylindrobasidium torrendii FP15055 ss-10]		hypothetical protein		PF03006		MAVRCQVFDYSGIVTLILGSMYGSIYYGFFCHPHYQLTYILVLTFAGIGASYVVLQPEYGKATHRGLRTTVFCLLGLTGVVPVCHTMFTHGLSTILHDMGTKWLLLSGALYLFGATLYANRIPERLAPGKFDYFFSSHQIFHFCVVLAALAHFVHISTGMDFWHSEGATCTV
g802	40904	42838	+		PBK80227.1	70.7	505	147	1	1	505	1	504	5.2e-212	747.3	cytochrome P450 [Armillaria gallica]		hypothetical protein		PF00067		MPYSVGLQAASVALLSAGFATQATIAVVLLILIILVASSHSEDASRKEDAPVSLPVHSVLAITPFFRRRFDFLNWGFQVTGQSMFQFKLLQHNVVVMSGESARRHFFTAKHFDLTEGFKILSGAIPMVKGVTSDLQSKRIALIHKRLAAVQRNDHLTQLIPLILEDSRRMMESWGHSGSFDPFDKVYELTFQTTVRSLTCSEIANDPLRVSRLKFLYDRLDEGTTPATVLLPWLPTPAMIAKLWATKEIYDIVTSAIRQREESGLEHNDALQMLLENKDEKLVVVGFIMGLLIAGARATGTTACWLFLFLGAHPTWTSQIRAEVQSLLASYPTLSDSVPLSTQLAIVPLEAWESSTPTLDLVIRETLRVAQPHTAMRRNIGPEVHIDGKRIPSGAYVMY…
g803	43755	43826	-															tRNA-Thr
g804	44017	44616	+		TFK49077.1	75	148	33	1	1	148	1	144	2.2e-54	221.9	ADF-like domain-containing protein [Heliocybe sulcata]		hypothetical protein		PF00241		MADLTDAAINEAYMDVRNDKTETTWMVLDYLSDRSDKLVLTSTGSCPATDSLAALKDVFDDSKASFAYARVQYANDKESTREKFVLVIWIGPSCKVMRKAKISVHAADVKQALRVYSIEVAAREEGDLDYETVVKKLRSAGGASYDGV
g805	44695	44766	+															tRNA-Thr
g806	44827	45458	-															hypothetical protein				MAQRPSCGPGAKLHPGNPFTKPPRSTTIPAIAAGTEKILGLIEQQVAQSRASVVRRTKELEEELKRVQIELHTKTQDLENALGEASRVQAANTIQEREVERFKGDVEAMSKILELMGMRFTSTSEGCRTLTCLEGWRHHLGEFIPGVDIEWVAPPVPVQTTVSPSDTQISGGST
g807	45739	48182	-		PBK68845.1	83.8	727	91	2	1	727	1	700	0	1212.2	L-glutamine D-fructose 6-phosphate amidotransferase [Armillaria solidipes]		hypothetical protein	EOG09260SRF	PF01380;PF13522;PF13537	C44	MCGIFAYCNFLKEKVSLVLICVLFHCYGVAAILQRLLAVRRQEVLEILCGGLARQEYRGYDSAGLGIDGDKPGEVVFFREVGKVAGLRKQIAASTIDVNKVYDCQVSIAHTRWATHGPPSTINCHPIRSDEKAEFCVVHNGIVTNNGELRALLRKRGYEFETETDTEAVAKLMKYVYDAQATKKYTFTELVKIVLKELEGSFAFVFKSVHYPNEVVTARRGSPLLIGVKTDRKLKVDFVDVEFAREPSASGGSQIVPSASSPTSSSLLAPPISQPSLSNRQSRGFMSDDGLPQPIEYFIASDASAVIEHTKRVLYLEDDDIAHISEGELHIHRLRRREDGDQSPAQAATTRTIETLELELAAIMKGKFDTFMQKEIYEQPESVVNTMRGRVNFDVPKIT…
g808	48624	49330	-		KIY72682.1	84.1	164	25	1	22	185	1	163	1.6e-57	232.6	NAC-domain-containing protein [Cylindrobasidium torrendii FP15055 ss-10]		Nascent polypeptide-associated complex subunit beta	EOG092653SU	PF01849		MALASVKEKRYVGSVIARAFHMDAAKVAKLQAAAAANRLGGKGTPRRKLPKRTKPASQQDDKKLQAALKKLNVQPITGVEEVNMFLEDGNVLHFTAPKVHAALPANTLAVYGTAQQKELTELVPGILNQLGPDSLASLRKLAESYQAIQPQGQQPPSSSAAADDDDDDDVPDLVDNFDVEGAKLD
g809	50594	51244	-		KIY72684.1	52.9	206	92	3	1	202	1	205	4.1e-49	204.9	hypothetical protein CYLTODRAFT_486147 [Cylindrobasidium torrendii FP15055 ss-10]		hypothetical protein				MDELPAPFFATSVKKLCLTISIDSRDAARILSVCTGVDGLALWVNFWRGQNTIPLAPLVRSLPLRKLSVPLKFFLEISQDHTCRATLFPRINHLDLTYWEWSDTPQVPQLTLLPNLAYLGIRIHSGLSKEYLLALSSQCASLRVLSVLVDDDVEFVPTEDPRIVFSLYPDAITLDWAASMRGLESTWTAAELVVQQRLAEIASSPSSTPANLNQHV
g810	52606	53980	+		KIY72685.1	55.4	361	155	4	1	356	1	360	1.5e-107	399.8	Formyltransferase [Cylindrobasidium torrendii FP15055 ss-10]		hypothetical protein	EOG092631ML	PF00551;PF02911		MLLSVFRLASRKRNTFRCFSCSARKEKKFNVLFLGRDEFSCRVFNSLYGADDLFSRLEVVTNPDERVGRRGSQLSVSPLKTLAESLDIPVHLIPRAKRDFRKWELPTHFTTADTSDRLLVTASFGRILPSTMLDHFEPLHRLNVHPSLVPKYRGPAPIQHAILNGDSETGVSILSMLKRSEGIDSGRVLASRRVALPTNATYPQALEDLAIQGGKLLVSVLRNMQAGIANAVEQEGDVTHAPFITLEDSVVDFKTMSAASIERRHRAISHQRPLTARTSNGSTVQLHSITTLQDIPAFLPQESGVAVYSKPQKSILIRCADGSAVSIEQLKADGKAMVAGREWWNGVDKEDGKYYFAQVC
g811	54187	55071	+		GAT48164.1	64.2	95	30	2	149	243	492	582	7.3e-18	101.3	predicted protein [Mycena chlorophos]		hypothetical protein				MPLFGSKKHDERDTLSSSTHGNTGLGHNDHSGGLTGGTGHTGNHTGTGHTGTHTGTGYAGESTGLTGGHHNDHGRGVGAQGLGHTTGGPTSGLQQSVCTAFSYKQTSAHDDLKNHHNNAGQHHGTGLGNTTGQGYPDQSGGGGYGNNHGASIPPAEQLSTGSGRGHTGGHSTSGKIEHAIGSALGSESLKAKGAQKEREANALKVQSAEIQEAERLEHEASIRRERAVAHAGAHPSHGQAGAGTGY
g812	55537	57582	+		KIY66474.1	69.7	449	118	2	8	456	34	464	1.5e-186	662.5	MFS general substrate transporter [Cylindrobasidium torrendii FP15055 ss-10]		hypothetical protein		PF07690		MLTWRLDLDRSNLGNARLQGLPEDLLDGDPTGSYFDWVNSAFFFSYIIFQIPATITSKLFAPHLWIATAAVGWGVSSTFMSLAKNFAGLMTGRIFLGIFEACFAPGIPLYYSLFYTKEELGLRMAYWFGFAAVAGAFGGLIAFGIQHASNISVAHWQLLFIVEVCPLRLLTSLIFERTTKGVPTVLLGLLTIIILPNRPEATKIFTDRERQIALVRMNRSTTGDVGHTINKAHIFLAFKDWRIYTAGVIYFGMNCALASISAFLPTIIKTFGYSNARAQLLTVPPYVAAAVVMTLFSYTTDRLQTRGLFMAAASLIGTLGYLILLTVQENHGSRYFATFCITSGTYTTIGIIIAWFAHNLGSETKKATGIPMFMAIGQCGSILGSHIYPKTDGPHYIRG…
g813	57830	59208	+		KIY72695.1	41.1	419	192	12	2	371	31	443	5.8e-75	291.6	kinase-like protein [Cylindrobasidium torrendii FP15055 ss-10]		hypothetical protein				MSSIIHRLTTNDVKYPFYDLDDSDQRLIQASSKMEEEDICIPFPYGPDFLGEVLPPAEDESDWGVQYVACDENTNKRVRILRKLGYGADASVWMGYEEPVGPNGREYFAVKVFSLAATEGLPSSADHNEVLMNYPLSAPSQHPGASHIVKPHWHAIMKQSVHPNFTIRADRLMSVMDVCGPSLKMTQQRINGHFPFAPWKKIFRDMLLALDYLHEEKHLVHGNLKPSDILLVLSPSLSSQAFAELAEEPQRYYLPFVDAKMDNIATPTYIFQKDLLARDPGEHGSLLRDITGREPRIMPLFEPNRMSIHWTIERRYKNDGGRRFRMVLDKEMDWKLCDFGSASPKPLDGQFAEPLPRNPRRQAPEFILGLP
g814	59245	59874	+		KIY72695.1	28.9	211	119	5	1	190	457	657	1.2e-12	83.6	kinase-like protein [Cylindrobasidium torrendii FP15055 ss-10]		hypothetical protein				MFEVLVNKPLFRGPPDSDWPPMTIPRGLEMSQERFEEVKEYCERYDPVDHLVCMTAFLETPVPLWMVRAFQDAERNEPEDAEEEEVFDYATGKLLNERPADLSISDEERTIFKERHSWLGREGQKDELLFDALSSLSTTIAYLESIGDRDRTEPTDPEDVRDAIDMIKRCLTMDPRKRPSAKELLEDPFFK
g815	60366	62355	+		TDL15489.1	44.7	421	215	8	45	454	39	452	5.1e-97	365.2	cytochrome P450 [Rickenella mellea]		hypothetical protein		PF00067		MDTSCFESSYKKDGSGDITHTLSSRPAYRKTMNVILAAVVFSSLSAFVFHTVSRRKQNVPPGPGLRDLLQLTKGNWLELFLQWKSQYGPLTYISLAGTSVLVLHTQKAAADLLDRRSLIYSSRPRLIVAMEILCRNLFPGFMPYNELFIRMRKEIHKAIHTNESAQIHRPSELKEASLCSLGLLRCTSGPESWGGELERSMMSVIFRILYNHPTLSSVTDAPVIAEVKELVEAIAYAAFPGTHLVELFPWMTYIPSALAPWKKKAEDHSLRATKVFLELFQSADDADSETPSFAGMLARRKSEHKLTDTQCAWVVATALVAGVDAIHGTMTWMLLALVHYPDVQKKCQEELDRVVGRTRVPTFDDLESLPYILATVKECMRWAPVTPFGIPHCSAEDDW…
g816	62392	62791	+		SJK98685.1	43.9	66	36	1	28	92	448	513	4.2e-09	70.9	uncharacterized protein ARMOST_01954 [Armillaria ostoyae]		hypothetical protein				MQDMPALDLVEGDYTLSNDLKHRNTIYRICLGRYVANDTLFIYLATVLWAFNVQADSPPSPTDYDYGGVVLRPQRFQCTFKPRGADVETILEEAALA
g817	63095	65139	+		KIY72695.1	40	635	292	18	2	552	31	660	1.2e-108	404.1	kinase-like protein [Cylindrobasidium torrendii FP15055 ss-10]		hypothetical protein		PF00069		MSRVIHPPSSDVPYPAYQLDDSELQHLGNSLPLQEENICIPFPYGPDFLDVQVGEALPPAEDESDWGVQYIGCDEKLKKQVRIVRKLGYGVDGNVWMGYEEPVGPNGRNYVAVKVYSLAATAPFPSPTYHNEVLTNALLSPPSQHPGRSHLVKTHWYAIMKQTLHPNLNSTRADRLMSVMELCGPSIKVAQKHTNGGLPFEVWRKAFRDILQVLDHLHNEMNVVHGDIKPENILLVLSPSVTSQDLTDLAEERQQYQQDSIPDGDSAPTVVFRKDLLAWGPDEEGSLLREVKAPISMPLIERDRRQHKDAGEISIALDKEADWKLCDFGSASPKMMDPKLNFAPFCNPRRQAPEIVLGLPWDEKIDIWTLGCAMHEVLVDGYIFTCPPDINDRDVYDLE…
g818	66153	67471	-		KAE9399267.1	27.4	351	214	11	47	380	105	431	3.5e-20	109.8	hypothetical protein BT96DRAFT_693349 [Gymnopus androsaceus JB14]		hypothetical protein				MSSGVYLLPPGAESVFRAVGFDVFCLFPDGNLVDDDDSAAATLCSNNSALFPVYSASPSILRWEKWAKRRSPRTYIMHPSSAGELYALCRLHESKLREKTPQNLKAVQNAVSKAGRAIRDLLEYFLFGEAHFLHQIDGAIARLSVEDLRTLTYSIYSRQPARISHILVATTRKEPPVTPAHDFLEQSIVSAFVWKRIHLHFMTQPLDIRRDLYAELAETSTNSVMRNWIFKSWCHDVLSSGGTFKFLPMVKTGNSWLKGTDIAKSEDLILPKRQLTFYGSLEELNLTGSDYYVPAEGINPEFDAFFIQEADVSTPPTGVALQMTIASSYSMTASGLRLLLQRFSQMEQQFFVFVIPLGHAFQFPANMGHAHRFYTLEVDVHGEAGNNRSRRHDSARMFE…
g819	42	2447	+															hypothetical protein				MSNGIAPPFPVNTWEGSPPPHSPMSEITNTSVSRFGPQVNGNSSASTYMLITSDNDQAKPEVKDFPVCIEYETDEEEFSEYGLRMDFTTGLVPKKREEPYSKPEGLETRTPESQSETQPNTDQEQNIPRICLTGRPKLEYRPMRCTHGPLLRPSQKTTSTLVQSALQDYGFTRSPKPNSIPKQPASEETTHSVMYLTDTEDSQTIAQRNRKIMDSQITQINQQIKLLQHEMLDMKTLCATLLRQPDDGQLGGGPTDQHGRDSQYDQNNIRRAPSGSVSRVAGQTTISKGRKKDRLAREVSIHRADKLNDSPLYRLWQEEWQRREGDRPMISLDKSSPERPDNEMIPQGQRKGDERKWELLRRELQAAVASVSTRNRPELRETWGQSRQGLRTTAASIVI…
g820	2630	4764	+		KIY61240.1	27.9	172	118	2	30	196	710	880	2.3e-07	67.8	hypothetical protein CYLTODRAFT_415574, partial [Cylindrobasidium torrendii FP15055 ss-10]		hypothetical protein				MPQVIQRTINVDSTVPNATDPGSSDDDRVYAAAVPLLIHRNLAPRPAVFPVSPTLLPSAGLQLQNIVASTLLHAANGNQELHGTIIVCPTAVRLPTRIDAATGYGLDQHLLVNGRVITLEPGHDPAVRIGHALVTQANGIVSTGLLSQEEREDPRPAEYLSTDEHLTPDGRVATLTHSGGFACMDIPAIRVLEATEKLPDWEMDAREAFTGEVFKDLARCVDLVLVDEGELPLAMYFAYAPPVIPEWIDTGAARSTPTTFAIASLMRTPFLLAAVNDIRANGPIMGPRVTINQGRLAELLRQYSYDTRVSLMDLLMHLVEIIARILLRTDNLRGLGTITNDSSPHPGWMTPSTSNTQTLTFEGLANILCDPHLFRTEASSNEIFESFTTTTPDTTTPDM…
g821	2329	4113	+															hypothetical protein				MADFLGTLTGAPLFMGPDGRPAVKCGHPIRCKGGSNINGAFYAGIFPIGTKLVAFDFQTGQTADLCPPCYSHYCSKKTTQRTQRASAVEESCPEEKEENNEAPNLRKAISASFRQPHPATALNLFPKAPSSSKLSQPQPHRSVFKEPVIPTFIPSSSSYHTTISAAIPHTPHTLKSSSSKPRLPGSGAPNVDMSGFQPPAPGHLAGSLSGYVQGRSVATLSDQSTKQLVEASKQLPKGYSQAHLIFDQVREHMTKTAWAFHKGLVGNVKVTLSRRNATKLVPIAESVWTTISEVPIHCSAKELKAYALIAIRPSFMEYLLTTPWSNSKDPVVEAFSIQSEQLELCSPQGVRIEGQGPLNAHFHKSDTLKRSLSRSLGQFKATNVPFPVHLVLTRLTYHD…
g822	120	1812	+		THH12996.1	28.9	495	312	12	15	480	15	498	9.5e-41	178.3	hypothetical protein EW146_g7168 [Bondarzewia mesenterica]		hypothetical protein				MLKSYSGELNVTAGISLVFPTPITQEDAHKYIETAWIRLRHAIPAIALTCYVASQDPQTFSFQYAVPSPVTVKDWAQQTMFWMDDKSSLRDRQSFIIENHIWDGTSGEYMTRLYIGKSSNSDKEYDLMIYTTHANADGRGIVQIFDRLVQCLDEIVRPSDTSFSEPLTWGDEVTRLAPSAALLAIRLVDAPISTLSAPRKSPDVPIPRLFLSPMALATGNTGTLAHFVTLSATETSALRAACRLRKCTVTAILVAAVTLAEMEHRFHSALLLGEAETKVFLEQFMDADMYPLFNIHDSRKCLGTHSSHNGPVGSPSLSISRHNSLMPMDLVRSALQLDGDKLSMTRSESGFWRIAEYAMTQMKAAGADLQGYISRECHAHAAFPANQWALPATQFNFIS…
g823	2287	4332	-		KIY65485.1	69.4	650	195	4	1	646	548	1197	8.9e-265	922.9	Nrap protein [Cylindrobasidium torrendii FP15055 ss-10]		hypothetical protein		PF17404;PF17405;PF17406;PF17407		MHPTSPSRPLSQALPSNPHILFVGFVYNPDQAFRQVDHGPDAKDSDPSHAAKFQELWGDKAELRMFKDGKILQSVVWDVKTADEKNHIPIQIVKHLLSIHFGIKTVDSWHSSFDPLIRLPEPISKIYAESKRAVGFKGALSAFDSLVKNIKALPEDELPLSILNFVPISPYLRSTSTFAPVPRLPSLPPNASYAHPIPLIVQFEKSAKWPDDLKAIKIVKMAFFERIAATLMNAVDGLSAAVVTRGEDDDDPTMEVLTPEGWAFNVYIWHDRELTLLDRVIKDDNGHIVRTGEKKKKGHEYHDALVAKDLYLRRFIHAPRHHRVISKIQHAFAAYSSTTRLVKRWFATHWLLGGHVSEEAVELLCAYVFVHSGWEKDHDQNPESALYNASTPGSRERGF…
g824	2106	3575	-		OCH89350.1	28.9	187	110	3	283	446	253	439	3.6e-08	70.1	hypothetical protein OBBRIDRAFT_826628 [Obba rivulosa]		hypothetical protein				MTSFDIISTWVRCQNPFHELILIPLQRNELDSQECITLSSHISKSLYSFRRKTNILDAAKKYPEEKSPVCYILSWLALCCVTEPNQVISLALSAATPGALSIYLSSNVEHAPRTVQCLDTILNIISRLCNVYPSVEDIRTNSFSLRRAIVDYSWPHFHRKWRHISEFETGSKLPDGRPEPLESLFSRSVDEWAKWCTQRGRPTNRSKELTLFAEHVKIDATRHDIVLKKVLRDLLLPFDDATTPEEKLIEFRDRSILAYVLLKSDFYAKLHSWISGRVDPLVRLRRKLFRLAMFMRGAEALIDRGIPFFRDIAWGGSPNRRWTIHLVPRETGASHFKLIAPPRDHAQTLLSTLDLPEEERLEIEKRTFEDAWTVGQNVTLRVHSPVSLGVYLASHQVPV…
g825	1547	2063	+															hypothetical protein				MTDVQTTTVVPEPHVAYPRIRYTINAGYLISLQDGARWANALWDDPTSPLPANVEYSPTVLLILDKDVKRRGGVGVKFNTFDHRDRSTRRYLIVTQSVDGTWVNDTRESTDIERVRDMSLELREGDVDRNTLRHLERNGIESLGFASVMCIA
g826	2171	2389	-															hypothetical protein				MIPRTKGLVSRSARSGAEDDASTTRYLMATQMEEGMWWNNSQEATDKERVDDPAIWLVEGEEYRKILEHGDR
g827	153	1382	-		XP_007321390.1	51.6	250	117	2	1	246	1	250	1e-66	263.8	hypothetical protein SERLADRAFT_417129 [Serpula lacrymans var. lacrymans S7.9]		hypothetical protein		PF11790		MFPFIAVLLLPIVVVAGSNHKRGLAFSPAGHPEDLALAANSRPSWVYNWAVQRPSVLPSGVVHIPMQWGSSGIENFAAQVRTQGAKTILGFNEPDLASQSNIDPQTAANLWKTHINPLAASGIQLGSPAITSTPSGKVWMSQFLSACTGCTINFLAIHWYGEGSQNFINYVQSMHAAFPGRTLWVTEFAETRNDPTVIRQFLTAALAFLDSADYIGGYSWFYYSRTPVGGLQSNLISNAVLNTLGTQKLYYLNVATLTFLSHFLTDITTQSAKCQWKREYEKLRNHKFDVVIIDEATQALEA
g828	1591	1886	-		ORY25232.1	56.1	82	36	0	1	82	170	251	3.9e-16	94	HAD-like domain-containing protein [Naematelia encephala]		hypothetical protein				MYIRCAELLDVALEDCLMVAAHAYDLRAASKVGMKTAYIQRSTEDPDEDMAQVREENDQFFEIPVDTDPRGGLLALADALGC
g829	2729	3607	-															hypothetical protein				MKSFNLILPTYVGTGNSTGRPHPHVNNDKRATGITSLWALSQSRTVSTDRAKHYDLTLNTAMSASTVLQKTGGRATMVDSLASIEPMGSVAHSMDRDMQRGLAYLVSLPYIVLTEPQDLQIPIATFVSRRDSIQAANLNRIHGSAGAKFLAALGIRNIELYGFIVRGFEVLMTASYAEDIRTERMLRYIENPDSLCQVTTLDGNAIKFDLTNPIQLVNFAVVLIRLRIEHVPRILNALGLKDTSSGELHRLPELARGRMQREEEKEGVAAWKRPPR
g830	3990	4499	-															hypothetical protein				MLLRVEVSKRYYANAQLAWVESSKLPEVYRSHPLVEELDGAYQSMSNTKDPLLRQTPDDPDVLRTLEGSIGFLCNLHDDIQNITQKQGVDQLNEAICKRYVARLIDRFSNAPVGVVSGLNFEEASVIRSSYVPCSMI
g831	1235	1804	-															hypothetical protein				MADLFRYRQTNHGLWRPIDVNAIDFDKKGPRPVPKPLGRVKDAPIRGPLKRAEKSSDQPPLGLGSSSPVDSAKGAPVDAPKIPVKRSPSSSRSDIPSSSSPYSSLSPSPSHSPSSPHSSGSSSSSRLSSSSDEDEDEDNCPFCPRTNPDFSKVHPDALGHAYAEYLVERPLDPEDHRAICKIVADMWRD
g832	1855	2186	-															hypothetical protein				MGRKKVLIPGQTLLFTPPPPKGVTTSMKSFMVPFVRGYVVNIRKNPPLQRKFRKQLFTAFDIEFRLARLIDEEEKVFKLRVCRRRMVSPFRFE
g833	2424	3954	-															hypothetical protein				MGRKKLYQDDDERLEAERTYKRAWYHRNHLEQQEKMRRYYDKKVGDRVRTTSKPRVAPSVPDIADIPQNETKPTRVESYADAQTKWRDICLARHKHREATGPRLDSSFMSTPATPAASPTKKAKSYYPSSPTPQPFRGRSPQKVSSSRATPYYLYKSGDYCQVFSLAAQALNMCDQARAAGEECSLIPCWSHTELESFLISQKAGQDEEDSDDGLS
g834	271	985	-		PCH34815.1	35.6	160	98	4	11	169	53	208	1e-17	100.5	hypothetical protein WOLCODRAFT_165836 [Wolfiporia cocos MD-104 SS10]		hypothetical protein				MLKSYSGELNEDAHKYIETAWIRLRHAIPAIALTCYVASQDPQTFSFQYAVPSPVTVKDWAQQTMFWMDDKSSLRDRQSFIIENHIWDGTSGEYMTRLYIGKSSNSDKEYDLMIYTTHANADGRGIVQIFDRLVQCLDEIVRPSDTSFSEPLTWGDEVTRLAPSAALLAIRLVDAPISTLSAPRKSPDVPIPVRSFLDTFTISD
g835	4204	4596	-		PFH51781.1	33.1	142	73	4	11	130	485	626	4.3e-09	71.2	hypothetical protein AMATHDRAFT_74675 [Amanita thiersii Skay4041]		hypothetical protein				MICAELRGSLGLYLGAERIIPGQLVRLKIRHEELSSSTCVRPPVGPGQVLNEAVKTGREQAELGMGNNVLFLLSETISIVQSSETYALVGLLYELVDEDWEGETDLPGVEPPIGYRFRRISEEGYSVAVS
g836	405	617	-		KIY63416.1	48.7	76	33	1	1	70	1	76	3e-09	70.9	hypothetical protein CYLTODRAFT_403254 [Cylindrobasidium torrendii FP15055 ss-10]		hypothetical protein				MPSATNPSGLIFALTNSTQEMASLQLLKDYGQPDNIVVLLEPRQTVSLILKAGTLYRYAIKKECDVLDIS
g837	1424	2352	+		PBK77283.1	48.7	275	136	4	1	272	1	273	1.2e-58	236.9	hypothetical protein ARMSODRAFT_272562 [Armillaria solidipes]		hypothetical protein				MTSLRRLRVFDCTRGTPTRDLVPGAKLSLQFELAMFPFGPPASLVAYEMYLAVATQNTIFQTVRPEGIQVLRLSGRCMFPQHVKFPALRQLTICGATSSYLDQHLEHDLSSSSDLRSFRYSQGDRMGFQMTDSLLSSLAQRFGRTLRQLVLLECNKLSTTSLGSSLRQMQVLEYLALSLITFNEMDYNFAQDIPQTVVVLKLGVTNARFTKAFIRQEQDLCEMVEIKFLTRCPPPLGVYLDFRSEVMLYQRWKELANRHRVYLFLGLWEDEEAM
g838	2512	3641	+		PBK77292.1	65.3	294	100	2	14	307	20	311	3.2e-103	385.2	hypothetical protein ARMSODRAFT_949193 [Armillaria solidipes]		hypothetical protein				MNIFTSIVYTIQLATLVVASAGIYDQIALLQCSNSTLLKYPTQYTQGIIPKSIHSHNDYWREVPLLTAISHGATSVEADVWLIDGTLYVGHHVAALTKERTLGSLYIDPLTKILDAQNPEPLTATEGIRPHGVFDTATDSILNLFIDIKTDGVESWLPILEALQPLKEKGYLTTYENGILTESAITITGTGNTPLDGVLALEPRYMFFDAPLTGLKTSNVTFDESISAIASTNYDKAVGWKGLGVINETQLANLTQLVNDAHDLGLTARFWNTPDSPVYARNAVWKQLLDVGADWLNADDLEAASQF
g839	3798	4672	+		PBK78604.1	74.5	235	50	3	4	237	14	239	1.2e-87	333.2	insulin-degrading enzyme [Armillaria solidipes]		hypothetical protein		PF00675	M16A	MTITTNWRRVTPTTPNIPPFSVFTKPIVRSQQDDREYRIIKLDNGLEATLVHDATADKAAASLDVAVGHLSDPVSQHSSDTVHWLKQYSMTCQVSLISGTEQFPRENEYSEFLAKNNGGSNAYTSMSNTNYYFNVATPALSQALARFAAFFHSPLFAPSCTSRELNAVDSEHKKNHQSDVWRVFQLSKHLSKPGYPWRKFESRNRESLSQAAKDLKAKGKLERESQSSLAPSPVPSRIASPTPSGNSSPSR
g840	1517	2257	-		PBK82808.1	66.9	169	54	1	14	182	19	185	5e-64	254.2	DUF1783-domain-containing protein [Armillaria gallica]		hypothetical protein	EOG09265LIB	PF08695		MNRVSRLARRQYTSTSFPRPPPPPTEPPSVTMYADTSKLRPYQRRDLPRIERRWPALLAFSAVGLAGWALFYTFITNQEKISSSVTQQSLRTVRGDDGARQVLGEAIRFQPEWWLNGDPRIMGSVSMMQGNVDLSYRVKGTKGSGTVYFTSIRRDKGMPFEILRFRIIADDGTVVDVDPSKA
g841	2473	2937	-		PBK91834.1	35.7	129	68	4	3	127	174	291	9.1e-10	73.6	hypothetical protein ARMGADRAFT_993852 [Armillaria gallica]		hypothetical protein				MELIHLSTRVFTNIFCTAAIIARVVSVRGWRKSLRTYHGLLEILIESSILYTSVFLIRIGLRIHTQYFKELDERALFAQAVGFSVTGITPTLIIARDMHGRTTHGKIQPALKRIMRSFAKSLRFARPTTDMAIHDV
g842	4420	8683	-		PBK88714.1	49.4	806	311	20	1	726	1	789	7.3e-173	618.6	hypothetical protein ARMGADRAFT_354444 [Armillaria gallica]		hypothetical protein		PF08101		MPSFLSKVFGRKKLDDQDLSPARVSAPSLLEGKFEAVSPTVSESGEKQPEKGKEKNTPPTRYQSPPHLTLNLSDTKTDHEAGHQSLGIVFDADPDAQVAIVARGLESPGLMHPHWYSSDPAVQRRLISLFIHSLAPKSSSTLPLSTSPFSDFESEITSTRSPHDVAAVLRWALRHLKLEGPSFGKDDSWYQSFFDAEKQASYPPNAFSQHLVPRLSGSHLELLTATLDLFSSLAAHAETNSTSGSKISKVVGLWLLEARRAEETDTWSSFYERWEQAGRKLEHIFLASIRQETLDHGMPKRLTELVNAYPYGTEPTHTLLVRPRFSTRRYTALYIHVDTEIASSRASSPSQHPLRVLSDAFGAEDELTETNQLTALWAKIREAVKAKDDLSTPLNRVFS…
g843	10063	10761	+															hypothetical protein				MPGSNFSFRVFVLSSIALGICANAAPGSSQQPDIPSSPISDYSIANSAISTSSGYSIKTVNGKECIANSGSRERFTDPDFLSLFPEFNSPSNNRRASGDEGSVEPEEGSFQFDADDRPDPTGEITLFHGTAPRFARSLYNGVRIFKNRGDLSAGGRMHAGSLLNGVVMEDEKMPRKLLYLVRTLSFSATAPYQ
g844	12419	13731	-		KAE9397744.1	30.3	208	123	8	97	298	48	239	4.2e-08	69.3	hypothetical protein BT96DRAFT_995568 [Gymnopus androsaceus JB14]		hypothetical protein				MVAFTSSFRAILLSAILLGLSANAAPKPGPGSPGSTNSVGSGYSIETSDGNTCQANSGSPLRFKDPEFLELFPEFKNLSSHQRRAGEGGFDTKNRPDPRTTITLFHGTVPKFAARYTTASRSSLTRVICRAMVITLFVVAEWSLTGYGIGGFYLTNSLRAAAQWGCHGRGQTVPQTVVFEYVWDGTQKDLNILSYGDKGFDTDDVYKAFCASHYCPEDVKQTQSIQEIDDAKYDMIAGPMMAVDKITSGFYQYGVLNIEKTKAPYLERTAYHLLDCALFLQDEISTRDTQGPVKDFSLKETQSVGLTGDNTFTERPTWKGDDKIDLGARPKVA
g845	14683	15676	+															hypothetical protein				MDNATQSLREDICRISGLLYRLQHWDVFSNPTISLRVSVNHPELSLSLYNSLAIRLSTDSRRIAVTGRLTMESGLELVVASSDSATPIRVKDVISVTTVPEKPSIVDSLGNLWMAFTRNTGDRLSLDHITRIRQDAIASDALLPPGPEPHTGEIRTIFSHWTPSFTEDTGLFHAGLFVQCLDVDDAQIFATEILHRPNTRPLSKWLSLESIVEVQLFVNGLGNVLDALANAKESNVMTYLRFLKTYQRNLKQEEFRIGLLGYLNLTLALSDCFKAHPLSLEKSEWLWNFSSAYYSRGW
g846	16774	17116	-															hypothetical protein				MQGKVLIALICSSMALLVSSSPIPFDRPTQADSVEDVAARISAVVTASTESSLSSAPTTEFISTPEEKRGCMGHGFRACY
g847	18298	18844	-		THU99439.1	44.5	110	53	3	1	107	175	279	5.4e-12	80.9	hypothetical protein K435DRAFT_837668 [Dendrothele bispora CBS 962.96]		hypothetical protein				MMITVSLISIFKNHQKNTGYRDTMRTLNKLIRFNVETGFITSIISIVQLVLFISTGHQWYLHLMFFLILGKLYANTLVATLNYRELPFSNGGSGDSSTVIMSSMWADGYRFDSMAPSYGSYPSCAVSVE
g848	20597	21042	-		KIO15946.1	60	60	24	0	1	60	1	60	1.5e-09	72.4	hypothetical protein M407DRAFT_34426 [Tulasnella calospora MUT 4182]		hypothetical protein				MSDPSKTSGQFNSAVGNAKSAVGDAVGSTNLSNKGQQQHAEGEAETTAAKVQGYVQGTVDYATGTVNSVVGSLTGDSSQQSKGNVQQEKGDAKQEINK
g849	22910	23707	+		PBK99612.1	62.4	245	90	2	4	247	8	251	5e-75	291.2	NAD(P)-binding protein [Armillaria gallica]		hypothetical protein		PF00106;PF01370;PF08659;PF13561		MSDYQRIILVTGSNTGIGFEIVRLLAQKGHTVYLSARNEAAGLEAQSKLKAEGLSTVKFVALDVTSAASIDAARAFIEKAEGRLDTLVHNAGVSCMDQSRGALAEPISAIETTMATNFYGLISISQAFVPLLRHAKPGYACIVSVASDMASNGHMAKTAGPLHGLVAYNSSKAAANSYLIALAKYLAGEVKVNSISPGFTTTKLNGFRAGGKTAEQSAEVIVPWALLGPDDKEKTCIFWSAVGGNVW
g850	24604	24846	+		PPQ67720.1	67.9	56	18	0	6	61	3	58	7.4e-12	79.7	hypothetical protein CVT25_009326 [Psilocybe cyanescens]		hypothetical protein				MSDYQRVILVTGSNTGIGLEIVRILAEKGHIVYLASRNEQSGLQAQSELKASGLSTVKFVQPPPPPSAPPKTSSKKLKAV
g851	24879	25387	+		PBK99612.1	60.1	153	59	2	1	152	100	251	1.1e-40	176.4	NAD(P)-binding protein [Armillaria gallica]		hypothetical protein		PF00106;PF13561		MDKSKGASAEPISNIEATMATNFFGLISVSQAFVPLLRRAKPGYATVVTVSTGMASNGWMASPAGVFHSAVAYNTSKAAANSYSIALAKELAGEVKVNVVSPGYTTTKLNGFMPGGKTTTQAAEVIVPWALLGPDDKDKTCLFWGDEGEIIW
g852	26148	27699	+		KAE9411395.1	33.2	235	101	11	159	358	45	258	3.1e-18	103.2	hypothetical protein BT96DRAFT_1011219 [Gymnopus androsaceus JB14]		hypothetical protein				MHGYSYIDETALKEREIPVVNHLPGAITPLLLSYTQVVQTLPTFLLYTMVAFNTSFQALAVAIVLGLSANAVPSPGRGNSPSGSTKSDSSSSSSSSGYSVMTANGKCIANSASPDRFKDKKFLKLFPEFAKSKSRRAGSDDEDEPVVVKFDVKNRPNPKTKITLFHGTIPKYAGSLYSGIRIFNNPGDMSANGNCGALYYVEFRLIDSIGGFYLTNSLRAAGQWGCHGRGTAVEQTTVFEYVWDGTQKDLKIRSYEDWENQEEYMAFCTYNLCTSPKLSKELLANAKKVSDLDHDMIAGQPDDAPITPTFYEYALLKEAKAKSPYLTRTGYHLLDCDKFKQGDIDTHDTQGPVGKFSKEEMKSVGLTGKNSFTAAPPADWATGDGKIDLAARPKDT
g853	30007	31727	-		PBK75727.1	59	588	182	18	1	537	1	580	5.7e-148	534.6	hypothetical protein ARMSODRAFT_1013157 [Armillaria solidipes]		hypothetical protein				MSRRQNRVSPLTIVLPAPSLPRKRSSMLSTSSIGSAPRTPRSACASPACATWILNPSNRKSSDSWNSSNNDFGDEGEAAEWKSDHILLLSRTLDALPSHLVTPFHGPIPPSNLLDKIARGIAQAKGPVEWPFSLRATRVKLIEIARARSKDDSPNENDGPVPTPAKRRALYRQSSMDFIHESASEDHHGVESINRLSTRLQRTTDCVVDAHQSFHPYSRTRASTRIAQRRSSSPPRPSHLLSLINPATPSTSTLTTLSSVSSRSHHRRSGGTLTSMTSNESMSSLGLADAKIPYPLLPSTMTSAPDPRVQRVRRSESFCGPMSSRDSLPFIPPMSPISTRHTLKRAPSYGAMAQESKEVNRARAANDGLPVRGNSPCPSSDEEEKLRTKYAKKARTKTA…
g854	33864	35158	-		KIY69105.1	63.2	361	118	6	6	363	8	356	4.6e-109	404.8	transcription factor iws1 [Cylindrobasidium torrendii FP15055 ss-10]		hypothetical protein	EOG0926390Q	PF08711		MPEIQERDIFGSDSELSEDDNERPSKAQREYESSGADSDADYANTNENEKRPPKGKSVRLKKTTERAAKGTKRKRKTTATKKEDPYQDIDWDSLPPEQASKLRIAQKIDEILKPKKSNRPKKRKNEEVLDSFADDQVARLRESMTNAADEDIRSNQDKLPATAKLRLLPDVMEVLRKASLAQSMIDNNLLEGVKRWLEPLPDRSLPSLNIQREFFTILPKMEFIDSSVLKESGLGRIIMFYTKSKRITPEISRVANELVMTWARPIIKRSASFRDKIVPTTQVDFDDRVSGGEKLQAILARAKEGEKARTKQNTVMVPQRELGDYTVAPRSNMRSNLTLDGDSERRRHNNARLKSLKSRLSNK
g855	35518	38053	+		PBK75730.1	49.3	813	368	20	7	793	27	821	2.3e-185	659.4	hypothetical protein ARMSODRAFT_950051 [Armillaria solidipes]		hypothetical protein				MALAANPAPLQHHNSAGSSTLHVFTPMVNAVATVETSYLSARPERSSSKSSTKLPRALPPIPSDPPAGRMSAPSRPAPPSPYSSSPRVHKPFILHHAPNKRGLITLVLQARALSTLLSFLPWTDFLALAQSCRSAMKIMHKRDLNDVVLARYVEGYGICLRMQNASRDVTQEVPVSLHDVDLLLISQHTPLHLYPTRALATLSSLLPQTGDSASQKLVQLTQAHSRFVLLLQSLAHSSSLPPPLEPEPETDPLVDDTVQGPALSTTSPRSRSSISSGSVRELTFPAPLFRPKVESDGDVPPPVPDKPSTTSTRGVARLARSPTKAVTAPSAFPNASIKHANTLHSTRSPPATVHGRSPSTNSLNMLKKKSRMSVFGGSPTALPPPSDPKDLMVHSKSWR…
g856	39211	40593	+		KAE9386527.1	83.8	407	60	4	1	403	1	405	1e-189	672.9	hypothetical protein BT96DRAFT_1026193, partial [Gymnopus androsaceus JB14]		hypothetical protein	EOG09262M7B	PF01873;PF02020		MASGIVNIRRDVDDKFYRYRMPLLNTKIEGKGNGIKTVVPNMADVARALSRPPTYTTKFFGCELGAQTSCDEKNERYIVNGAHDANRLRELLDVFIDKFVLCRSCKNPETELVILKAGRTEDIIRDCKACGERTGVDMRHKLTTFILKNPPVKIKKGKKKTGAGDAAGGIGGGGDSTPDGEDGPDGGESDDELTRKIKAEAKELNTETALAKEDWSADTSPEAVKQRIKALEGNMTNVSLNAGDDDGSDDDANSPYSVLGRWIEDNRDSEDPKAFSIAIYKRAEELGIDKKHKTVLVLVQALYTQNVLTQIPQYAALFAKMVSSEKHQKAMLGGIERLVGLTYPDLLAAVPKILMGLYQADMLEEEVITQWGTHVSKKYTDKETSKMVRKASEPFLKWL…
g857	40945	41706	-															hypothetical protein				MFAKSSLFVFIAVALSATSVLAGAGAGYSAQVGRRFESDTSDYVSGSQSEELPHCNSRIINVRGVKKVLRDNSCQKAAQEAAADRQPDDDFGGENNDNGNIPEDVIGDNGAVDEEETEARRPLLDDSDNEEVEEEEEQDEVNEDVDSDDDENRYTGGYDDDSADEDEGAYAGQGHDQNI
g858	42585	42992	+		KIY73914.1	40.7	123	66	3	17	132	10	132	2.4e-15	92	hypothetical protein CYLTODRAFT_364902 [Cylindrobasidium torrendii FP15055 ss-10]		hypothetical protein				MFNYLRRESRPAQPPPKSLAALEKELSAFMVKHVYSNTDPDDEDDPNSEEPSYFTRQKEFVRILADLCDLVRYANEQERDALVERVDDLISNVITNNYDADELHQISDTDVSSFGHVDGSLIESTDPAISVGTRT
g859	43337	44095	+		KIY73914.1	46.1	217	109	6	23	234	242	455	2.6e-42	182.6	hypothetical protein CYLTODRAFT_364902 [Cylindrobasidium torrendii FP15055 ss-10]		hypothetical protein				MTWPFLSNYTSLLAMHVSPPSAWGDGRIAILSTYLLDNDQDKFPRSSHPGPGLESIATQVTTDAPRKLVLIADDERVKSFHWETDLATHTLNSGSKFRGPISVLSNGSLIRAGRGCAAVWKLDDIETHGPRGSNRIGKKFSVEDSWRDDPEEIERSSGTAPTSKLVFEEVLQKLTISAWAAHPSSPNSMLSATEYALVPIDMEHGAKVGTKFIGQGGSATGIETDPGMAPDTFVMDIFACGTCVSLCRCCGR
g860	44227	44696	+		TFY57484.1	48.6	144	70	1	1	140	487	630	3.6e-30	141.4	hypothetical protein EVJ58_g6993 [Fomitopsis rosea]		hypothetical protein				MWDVRGRKMVYELATGNNRVADIAWDRTRSTLYAATECMSMDRMGSRFDYRPAKIPKWQKSGQEEVEEVDEGDDSEEWEDDEDDDDEDRAWPQKAFHNEDYFGVAYDAGDHGLLHYQFKVDADPSVVPEYGDAYPGESTW
g861	45001	45495	+		PBL03532.1	31.1	148	94	4	1	147	2	142	5.8e-11	77.8	hypothetical protein ARMGADRAFT_20696 [Armillaria gallica]		hypothetical protein				MENQFIEVYVAQYGSAFPTVQDPRISHRWAIIFMSPLPNQLLGVSYGAVGHFRMLQVLPPQRASLLESRDYKGRCRIGRIASHVFIKKGQDSAHAKLLATPVRNDLPTWNGQDWVVDALTGIKDLGEFSKDLSVNCIQRKLNGAMREDSTSLRVEMMLKDMKLL
g862	45585	48170	-		KIY69094.1	57.9	623	232	7	1	604	1	612	7e-203	717.2	GMC oxidoreductase [Cylindrobasidium torrendii FP15055 ss-10]		hypothetical protein		PF00732;PF05199		MSLLFSLLSARKGLVTDLSSVGVRTDATSHEEVCHYSTTVFLENSSVRVLLLESGGSGKGHIYTRIPAAFPLIFRNPKWVYQLYTEPQPFAGGKVKFWPRGKMLGGCSAINAEMAQYGAPGDFDQWARICGDESWAWKNFKTYFTKFESYGLNEKNPNVDLNQRGTNGPVRVGYFGGVHDTSLAFVKTCEAIGIPSSPDFNVVEGQKGVNRVRSPPNFIPITYIDDNRQRVTSQTAYLTPEVLARPNLKVAIHASVTRILFQDLAGGGKRAIGVEFADGPKAVVYQAFAKKEVILSGGSIHSPQILMLSGIGPAEDLQTLDIPLVKNLPAVGSNLYDHPVVDVTFKDKTKNAPIFLKPDFNISEILAYLKAAVQYFVMGTGPMATNLTEAAAFIRSDNA…
g863	49991	50373	+															hypothetical protein				MCRGLGKRDQTREIPIAAGAVTKQETLEDGETLVSGTIRAGKAGKDVSWRVNGAVKVEYVLKVSFPSKKHGSKTDAEEMIHLTTDSWRSDLKGPALELQECANPRCAF
g864	51028	53032	+		KIY71800.1	51.9	620	286	5	5	616	3	618	1.3e-169	606.7	hypothetical protein CYLTODRAFT_418517 [Cylindrobasidium torrendii FP15055 ss-10]		hypothetical protein		PF01753		MAAYSSTSTQLSFDLLKAKALDGDFISTSTLQMAFCIKNIGTLSNVFSVIQRHLSQRMLRRVRAVEFSERTDSPDMRNARSALKMLCHGVEKHQPLENDPALIERISNMCPLITKWMTLFLDSTNILSDTLPIQNEDLLRDVSHVVPILFRSTPLWHVFRKENRLFPLIVAAWIRLADLGHAAKLGFQGAFFTAMIAEVRLVPGHRDLTDGAREALSARSTEIAEAMIGCLAAEVDSISLESLRICISTIFYARACSPSARRALASKGVLSYLCLAARRASRQNFSATDKSGVGSCMCLLIQELSVFTRMAHHYVVVALEGRLIETLLRMELTVHDPACFHNADDRHHLLGMIVGLLQKLESFLIYRSSLSSFRKSIRYVESSGLVKKLAPEGHIHLYY…
g865	53049	54026	-		PBK75816.1	61.2	278	99	3	17	292	2	272	6.5e-90	340.9	hypothetical protein ARMSODRAFT_409602 [Armillaria solidipes]		hypothetical protein		PF10021		MRSLLKSILPSDKPDSSSLSYRQKIARDSISQASKLVADHATEGASLKSTFISSQLPPLDVARRPNHPASLVDVINRDAFTVARHLIAETPDARGRIAVLNLASDALRAGGWEFSLSRTQEEALCYSSSLYATLKEEYYPWPNVGPGSIAGVYSPGVVVHRHDLDHNLVLLPKSERIVVSVLTVAAPRGPKLTEDGESILDDSVLDDLREKIRLVYRMAASNGKDFIILGAMGCGAYRCPSRQVAGEMRSILQEEEFRGWFRKVIFAVYSKNDTDPETNYSVFKKEFRDVMV
g866	54146	54830	-		KTB27788.1	71.1	173	46	3	3	173	10	180	3.9e-53	218	hypothetical protein WG66_19575 [Moniliophthora roreri]		hypothetical protein		PF08700		MASSRRASIPRPPPSPSPLRASSPPRTPTTPATPSGSPSRRQTPTSPPQKTRARDLLRKHYGLGVGPPPALPGYYYSPFKDSPSFDAKAYYEQLITTASIQALVKQENDLVSEIRELDSERQALVYNHHHELIAASDTIAAVKNRAESLDADLDLLKAAFSEISRLAEEVTLDTRTDLS
g867	54975	56801	+		RDB26042.1	61.3	168	52	4	423	577	582	749	3e-30	143.7	hypothetical protein Hypma_006657 [Hypsizygus marmoreus]		hypothetical protein				MDKDAVCDSEGEDEPAQMKFPAHTADKADTTISEFTNNTRLGPEVISTASSRIDTPAKPVKARPKPKPAFNKKPAASSSSDHIQGTFSTDASTAAFPGTLSIADRAKMRARPAVKPIEAPEEVIDIVSSDDELALLPQRPAKKARLSEPPSSLAKSSHAADLSLPSITTTESNTSFDFSSPVPMPPKRKRPSVVDGDDMAAEDGPPLFFASSSSLAPPLPEPPKKVKKPRKRNADDEEFGEGNEEAPKKRKQAKPKAKTAPVKKSKGKGKEKEKEPEVYKSSEFVNSDHDDDHDSLFDSMEAPVQDPPSPSLEKVAQASSSVHYEKEAERSPSPLSPLLDDAELPPVKDAPKKKARKRKSAVIEDDQDDLEPPKKKPTPAKQASSSKARSKGKGKGAVL…
g868	56928	58649	-		GBC47433.1	26	442	260	20	33	430	80	498	4.7e-20	109.4	Heat shock 70kDa protein 5 [Rhizophagus irregularis DAOM 181602=DAOM 197198]		hypothetical protein				MIQHNSDRDIVKIPLYVHNSRRTWISEDTFFSLIGEKNCSHPNHGVNNLFDLLNLVDVNIRDEEKGQARKVYEDPAQRVMSAISLPDVAERKAEKPTFNRELLTSRQLSSAFFSELRHIAEQFLGVSVSQAVVTVPTYLDDHQRTAIRLVGEAAGLEILRVQNRPSIAGVAYGMNDDFGFDELDFVLFATGADKKLMDLDLVAYEDGVAEILASRWVAYDAHWEAVARAEEMNRYLLDMLNKLDYHIPVGLSDIHTVVVAGDTAISANVSDALEAILPDAQFLTDIPADEVVITGAAKTTSIWRKDYDEIICCVSMQPFAFGIEVEGGIFDMFIPRYVVHPVSVNKSVVLKDKSVRIVMGDSMNQTMYIGSLDLPFPEVLGTEVNITFSLDINVLNITA…
g869	59091	59748	+		TFK37874.1	53.5	185	78	3	4	182	8	190	4.3e-47	198	FAD/NAD-P-binding domain-containing protein [Crucibulum laeve]		hypothetical protein		PF13450		MSSVGIIGSGPAGLITAHVLAQDGFDVTILTRDKEPGGVWTKERIYPGLTLNNVHGELRFSAMEMAPPRDASKTGGRLGGEDMQRYMSDFADKFLEGKIAYGKNVIQIKRVVSEEQPWVITVRNLHEAVEDYRFDKVVLCSGAYSIPHFPAGLSPELALTRGFKGPVVHSMHFAPHIEELLS
g870	60182	61245	+		PBK78735.1	57.7	284	116	3	2	282	274	556	1.6e-96	362.8	FAD/NAD-P-binding domain-containing protein [Armillaria solidipes]		hypothetical protein				MIVRLLWRMIENDSFDGFEIPRDSPLRRTHPPFWSIRFNDEGGKRDNSFFSLCNAGKIEIISPARVTGYGGSSITLSNGTSLDAAAVVFATGYSSSWEGIFDEETKRDLGIGQHPPPAVDVDEWESYVSLKDPPLSREADQWASSIYRGIVPANNILRKDFAVNGAVVTTHTSYVLEVNAHWISSYMLDDPMNLPSTPTDTMREVDKDFNWVQKRWPNQLQWLSDSFSAAVVFFCWPQHVDQLLEDMGLRSMRSGGNWFTWPFKIVSVQELATLKDERDARRA
g871	61775	63030	+															hypothetical protein				MSNMPFHLPSGVFDYPDVSDVFAYMNTNSSIFGDADATLLASRVSTVSTYSPDEFELQAADPKTSSPDDTPDSQPLEAVSPVTFPSDASSSAADENLLHEEPYSQAMHTPAIPSPNGTSIVEQQFRWLEYLPNEGASSTPQHTLPIDATNFYAASFTGAVARNYESRIPPQSLPPARTPASSSVQLAPVGPNQAPNNSTLRATLDLNKGMTQNAVGGRKRKNDIILEDPGKTKHQKTASTATTSTSTAYQMLPPPLPLTHNAQATSTTLRPVVTESMRTVTIISVAGIPGYPSDTFIIPYQSRAAFWVTKFLTADDIFFGKIPQKVYLIKCKPKATGSQDPVENFAVFQADMDPKNAISVDVLRPYRCATRRLANKEETAAYWQRVLDIRAAMRAPDGLR
g872	63180	65132	+		KNZ81819.1	76.4	569	120	8	1	565	1	559	2.8e-238	834.7	hypothetical protein J132_10097 [Termitomyces sp. J132]		hypothetical protein	EOG09261DW8	PF00400		MSSLVSSVAWVRRGVSVRQPSKYVLDDKELERVSGLARIELEDARVELQRAHNAAKSMERPAEGMDAVDEGDGDDGEEAEWVDEDSDAMDVDEAAPTTIVNKEADKDDLSKYELEKYDEEEQTEEVGLFSNIKGLTYYKDNADDPYITLKEEEEDDEREDLEIRPTDNLLVVAKTEDEISQLEIYVYEESEENLYVHHDLMLPNFPLCLEWLDFPPSSSSANNDPSKTGFGSYIAVGTLDPEIEIWSLDVVEAMYPNSVLGRPDISKAHIPMPAGTGKKKKKKSKARTSEKGYHVDAVLGLSWNKLQRNLLASASADRTVKLWDLSRDPAINGEDGTSGAIRSFDVHKDKVQAVQWNEKNPSVLLTGSYDRTVRTFDSRSPDNGVGAFLGSDVEALRWD…
g873	66007	67234	-															hypothetical protein				MFSTLVASMRKAKRGMTRKAIAKPKVPSLHPLVAHRLKVAGFREDFEKAAYDILIAQSHDAQLSQIRLFEDLWHDDEGFARTAYLPTPSSIIKELAPAEYKFNVIDDRLRKLPAEWRQHCLQVALEHPVHLQTLQLDAMVEAVQDAGRSIPPPPLSTFPINPTVELNPLDFGNTRPIPTIPKPPLSTAFTPLPRTSRGRNLTGQLKRGHSGTQTGTRIPLPVPFQPAHLGAISISLYQPVQRTSSKTAVLGASQASNRPVSFSGRGKPFSQQDSLTVLPLPVTVDDDLDLEDAGYHWCHTDAASYDHFAQGLYGCYALFEGTTAVGHTEGWDKRYTIFDGTTAMTLGWD
g874	298	2430	+		KIY72626.1	53.7	525	222	4	3	519	8	519	2.4e-159	572.4	GMC oxidoreductase [Cylindrobasidium torrendii FP15055 ss-10]		hypothetical protein		PF00732		MLFDMIFAGGGTTACVVAGRLIEADPLLKILIVEPGPHIQGIDVHVQPARFFSNLRSETTLSRHVARPNLTLDNRRLVVTAGKCMGGASGVNLMMYSRASASDYDYWERLGNPGWGSSQLIPLAKKLESLTPFKDEIDSHGTSGPIRVSPGGCATSIGRDFLTMARKYDRDRPFTQDTNDFRTCNADGQSEQNYHPPSPSLIFARYIDHHTGARSDAGHAYIYDKADNGNLVILTGKRVNRIVFKNGVATGVECVDDQGPAVEVVLFEASKLVVLSAGTLGSPTVLERSGIGSKEILQSHGIHLVADLPGVGENYHDHNSHMPAYFVDNDSDCMTDLYRNVDKAAITPHLDLWHRTGKGLIAHNGIDAGIKIRPTLREVEILGPGFQRLWNTFYVPSPD…
g875	3114	3911	+		PBK92873.1	31.8	239	126	7	16	227	106	334	1.8e-16	96.7	hypothetical protein ARMGADRAFT_139868 [Armillaria gallica]		hypothetical protein				MVRKALDPSQRHPLTIGRWHNHSAIPSPVQPLPTEILSLIFLHSVYFPDHELEVSNADWPWAIERVCKTWRNTILAYPRVWSFITIHTSPRTFGTRAPSVTRRSILQLKTQLSRSRQSPLSILLSDRGAMPPDLVKVLAQCASRIQDLHINMGNSVARDLSSLKDRFDTLLSLYIIRIPNVFAQGDTPLLDLGRCPNLRYLETRGVSRPKLLLPWHLIHTYHSFMGKFDTHEELTTGESLVDLLTAAP
g876	4137	4568	+		KIY72949.1	34.3	140	72	5	1	122	435	572	1.1e-10	76.6	hypothetical protein CYLTODRAFT_417461 [Cylindrobasidium torrendii FP15055 ss-10]		hypothetical protein				MIDAIVRSSCPLLHLSYTQGFVLSDDVIRLIHTAPTLSSIKLQNVVCPGVGNILSHAFKDPNLAPRLHNLLLHGSMQFDGKVYVDVVFHERYTKACPFKDLKLTWVPSVPMVLNNAESQLDIIRDGLKERSSLLTFTGNLYRF
g877	3108	4545	+															hypothetical protein				MELCVMREFIETPWRMKIADPGEDQLSEDSGNDSELSPDSDSDDEELTTQMAHISLNDRARKKGGQSDTIPKFDKKYLDRGYFVSSLEVIPNSITTSSDSESAGTEMTRKQQVQQQIKSLLLLEHYLRLVSQTDEQSGIQDRNSDEDLEDINPFQVLEPRNQDSASDSCPPLVTVSQSEESEAEPPISNLREASSILSITDAEPLNLNESEATPLQRRDRQRSTQRRHRHQSTEAALREVECDFHHTDNRSITTENTYSVRREGPNRQERRIRLRHHRPLSIRILQEVSIEAEGSSSSRVSPSPVLAQDPRSPNPWLGTSWPQDDWEASGWGATEVNNNDENQVAGNPDSPQEERVTDEEQEILNMSNGIAPPFPVNTWEGSPPPHSPMSEITNTSVSR…
g878	29	427	+		KTB38619.1	48.3	116	57	2	1	114	355	469	9.1e-19	103.2	putative CMGC/SRPK protein kinase [Moniliophthora roreri]		hypothetical protein				ALELITGDAIFNIDRTADTTHTDVHLARIAELLGPFPPQFLEACTRRAEHFDPSGNLLHAPRLPGSQGSLTERLACAGLSGQELLQASSFISRALQIDPVTRATATELLEDAWLHG
g879	3766	4474	-		TCD67980.1	37.4	139	66	3	30	168	495	612	5.9e-15	91.3	hypothetical protein EIP91_011649 [Steccherinum ochraceum]		hypothetical protein				MPMEDALKHWVKRFPQLASIKKTLQKLLKINHSLSGTCHCEAGIMADDAAQTHDRNTRTSQASSSDGDDEDEDDLDEAERVPIELGVNKKACPFCWMLAKALNVKQNITFSLPGAHDYYYPWIPPASLSKEVLLEVERQGEKRLRDMLNRARGVIRGNITSPTSSDDDFSDQELVAKELVSQIRGPDGSFIL
g880	1507	2268	-															hypothetical protein				MTPSLWNESPNESPSRDVAAATAPMLLAIFTGHSGVYLPDTVASGDTGPTGILATSDIPTTSARPRPRQFKRVEPIIPQEKSAATQVAGATRTKTARKERTRRYGVIRIHPDRYGPLKPDQRQWLRTHYLDEYIRVRKDPEALAGLRATVWVAFIKLWPEFNNPPFTEELDMVARFEASKARHLTANLKSMHLWGPAREGLQK
[truncated: 14,457 more rows]

## Sheet: Table S2
Table S2. Ortholog analysis of Flammulina velutipes var. lupinicola with other sequenced fungal species.
[truncated: 12 more rows]

## Sheet: Table S3
Table S3. Flammulina velutipes var. lupinicola CAZymes identified from three different databases.
[truncated: 553 more rows]

[truncated: 1 more sheets: Table S4]
